# Supplementary material for: Genetic susceptibility to PM2.5 exposure and transcriptional responses in pediatric asthma: insights from single-cell transcriptomics
Source: Front Immunol. 2026 Feb 3;17:1644537. doi: 10.3389/fimmu.2026.1644537 (PMC12909167; doi:10.3389/fimmu.2026.1644537)
Supplement: Supplementary file 2 [file DataSheet2.xlsx]

## Sheet: eTable1
Variant	Gene symbol	Protein Function (Protein Atlas)
rs1887910	AMY1C	Hydrolases; Enzymes; Predicted secreted proteins
rs7529723	NEK7	Predicted intracellular proteins; Kinases:NEK Ser/Thr protein kinases; Transferases; Enzymes; Transporter channels and pores
rs149463320	EDARADD	Congenital malformations of skin; Predicted intracellular proteins
rs6548226	ALKAL2	Predicted secreted proteins; Predicted intracellular proteins
rs373472462	None identified
rs74534741	FEZ2	Predicted intracellular proteins
rs4245776	PKDCC	Kinases; Predicted secreted proteins; Transferases; Potential drug targets; Disease related genes; Enzymes
rs35384502	LIMS1	Predicted intracellular proteins
rs76504660	SP3	Zinc-coordinating DNA-binding domains; Predicted intracellular proteins
rs7616736	RARB	Predicted intracellular proteins; Congenital malformations of eye; Nuclear receptors; Cancers of the digestive system; Cancers of the lung and pleura; Zinc-coordinating DNA-binding domains; Small molecule drugs; Candidate cancer biomarkers
rs13070250	TAFA4	Predicted secreted proteins; Predicted intracellular proteins
rs9836522	PFN2	Predicted intracellular proteins
rs34333139	JAKMIP1	Predicted intracellular proteins
rs201561293	USP53	Predicted intracellular proteins; Cysteine-type peptidases; Potential drug targets; Disease related genes; Enzymes; Liver diseases
rs289012	MAP3K1	Reproductive system diseases; Transferases; FDA approved drug targets; Disease related genes; Enzymes; STE Ser/Thr protein kinases; Mutated cancer genes;Mutational cancer driver genes
rs7736051	COX7C	Primary Active Transporters
rs11965772	DCDC2	Disease related genes; Congenital malformations of the urinary system; Predicted intracellular proteins; Ear disease
rs61448283	THBS2	Disease related genes; Predicted secreted proteins; Skeletal diseases; Candidate cancer biomarkers
rs2033605	ARL4A	Predicted intracellular proteins
rs13221603	AGMO	Oxidoreductases; Predicted intracellular proteins
rs6969926	CALN1	Predicted intracellular proteins
rs148380793	WNT16	Predicted secreted proteins; Predicted intracellular proteins
rs10155910	TMEM140
rs7838541	NKX6-3	Helix-turn-helix domains; Predicted intracellular proteins
rs112795425	YTHDF3	Predicted intracellular proteins
rs297554	TP53INP1	Predicted intracellular proteins
rs10961558	NFIB	Disease related genes; Cancer-related genes; Predicted intracellular proteins; beta-Hairpin exposed by an alpha/beta-scaffold
rs7853136	ROR2	Tyr protein kinases; Transferases; Congenital malformations of the musculoskeletal system; Potential drug targets; Other congenital malformations; Disease related genes; Enzymes
rs796841295	ITGB1	Predicted intracellular proteins; Transporters; FDA approved drug targets; CD markers; Candidate cancer biomarkers
rs12218358	MBL2	Predicted secreted proteins; Primary immunodeficiency
rs12708352	PPFIBP2	Predicted intracellular proteins
rs2199664	LGR4	Predicted intracellular proteins; Skeletal diseases; Potential drug targets; GPCRs excl olfactory receptors; Disease related genes
rs6590627	NTM	Predicted intracellular proteins
rs10771491	FAR2	Enzymes; Oxidoreductases; Predicted intracellular proteins
rs74487335	DOCK9	Predicted intracellular proteins
rs2099587	RORA	Predicted intracellular proteins; Mental and behavioural disorders; Nuclear receptors; Disease related genes; Zinc-coordinating DNA-binding domains
rs763727	CDH13	Predicted intracellular proteins
rs8078468	GOSR2	Disease related genes; Epilepsy; Predicted intracellular proteins
rs116380170	GRIN2C	Transporter channels and pores; Small molecule drugs
rs79507261	GNAL	Disease related genes; Predicted intracellular proteins; Other nervous and sensory system diseases
rs4802432	PLA2G4C	Hydrolases; Enzymes; Predicted intracellular proteins; RAS pathway related proteins
rs6111430	PCSK2	Predicted intracellular proteins; Predicted secreted proteins; Peptidases:Serine-type peptidases; Hydrolases; Enzymes
rs6517487	ETS2	Helix-turn-helix domains; Predicted intracellular proteins; RAS pathway related proteins
rs7290038	MN1	Disease related genes; Cancers of eye, brain, and central nervous system;Mutational cancer driver genes; Predicted intracellular proteins

## Sheet: eTable2
PAX3-FKHR Results										RUNX2 Results
GroupID	Category	Term	Description	LogP	Log(q-value)	Genes	Symbols	InTerm_InList		GroupID	Category	Term	Description	LogP	Log(q-value)	Genes	Symbols	InTerm_InList
1_Summary	GO Biological Processes	GO:0034330	cell junction organization	-24.9724	-20.6291	287,288,323,351,667,783,928,1001,1002,1003,1005,1006,1007,1009,1010,1012,1812,1946,1948,2043,2048,2066,2534,2567,2895,3480,3915,4131,4774,4776,5217,5314,5317,5362,5457,5578,5586,5649,5789,6904,7042,8224,8292,8499,8502,8777,9231,9948,10015,10243,22866,22871,22891,23024,23327,26050,26052,26059,27253,54209,55619,55740,56122,56288,57502,57689,80139,83660,84623,84708,137075,145581,147381,1600,2045,290…	ANK2,ANK3,APBB2,APP,DST,CACNB2,CD9,CDH3,CDH4,CDH5,CDH7,CDH8,CDH9,CDH11,CDH12,CDH13,DRD1,EFNA5,EFNB2,EPHA4,EPHB2,ERBB4,FYN,GABRG3,GRID2,IGF1R,LAMC1,MAP1B,NFIA,NFATC4,PFN2,PKHD1,PKP1,PLXNA2,POU4F1,PRKCA,PKN2,RELN,PTPRD,TBCD,TGFB2,SYN3,COLQ,PPFIA2,PKP4,MPDZ,DLG5,WDR1,PDCD6IP,GPHN,CNKSR2,NLGN1,ZNF365,PDZRN3,NEDD4L,SLITRK5,DNM3,ERC2,PCDH17,TREM2,DOCK10,ENAH,PCDHB14,PARD3,NLGN4X,LRRC4C,ZNF703,TLN2,KIRR…	98/-		1_Summary	GO Biological Processes	GO:0000902	cell morphogenesis	-39.0689	-34.7256	60,87,214,288,323,473,474,604,998,1000,1002,1003,1005,1007,1009,1012,1016,1272,1496,1499,1501,1605,1630,1826,1907,1908,1909,1943,1946,1947,1956,1996,2017,2043,2044,2047,2051,2115,2131,2195,2297,2317,2355,2534,2623,2625,2636,2736,2737,3110,3480,3688,3708,3800,3908,3975,4133,4146,4205,4487,4660,4684,4747,4753,4756,4774,4781,4854,4855,4884,4891,4908,4983,5063,5306,5314,5457,5458,5530,5588,5649,5727,…	ACTB,ACTN1,ALCAM,ANK3,APBB2,RERE,ATOH1,BCL6,CDC42,CDH2,CDH4,CDH5,CDH7,CDH9,CDH11,CDH13,CDH18,CNTN1,CTNNA2,CTNNB1,CTNND2,DAG1,DCC,DSCAM,EDN2,EDN3,EDNRA,EFNA2,EFNA5,EFNB1,EGFR,ELAVL4,CTTN,EPHA4,EPHA5,EPHB1,EPHB6,ETV1,EXT1,FAT1,FOXD1,FLNB,FOSL2,FYN,GATA1,GATA3,GBX1,GLI2,GLI3,MNX1,IGF1R,ITGB1,ITPR1,KIF5C,LAMA2,LHX1,MAP2,MATN1,MEF2A,MSX1,PPP1R12B,NCAM1,NEFL,NELL2,NEO1,NFIA,NFIB,NOTCH3,NOTCH4,NPTX1,SLC…	209/-
1_Member	GO Biological Processes	GO:0034330	cell junction organization	-24.9724	-20.6291	287,288,323,351,667,783,928,1001,1002,1003,1005,1006,1007,1009,1010,1012,1812,1946,1948,2043,2048,2066,2534,2567,2895,3480,3915,4131,4774,4776,5217,5314,5317,5362,5457,5578,5586,5649,5789,6904,7042,8224,8292,8499,8502,8777,9231,9948,10015,10243,22866,22871,22891,23024,23327,26050,26052,26059,27253,54209,55619,55740,56122,56288,57502,57689,80139,83660,84623,84708,137075,145581,147381	ANK2,ANK3,APBB2,APP,DST,CACNB2,CD9,CDH3,CDH4,CDH5,CDH7,CDH8,CDH9,CDH11,CDH12,CDH13,DRD1,EFNA5,EFNB2,EPHA4,EPHB2,ERBB4,FYN,GABRG3,GRID2,IGF1R,LAMC1,MAP1B,NFIA,NFATC4,PFN2,PKHD1,PKP1,PLXNA2,POU4F1,PRKCA,PKN2,RELN,PTPRD,TBCD,TGFB2,SYN3,COLQ,PPFIA2,PKP4,MPDZ,DLG5,WDR1,PDCD6IP,GPHN,CNKSR2,NLGN1,ZNF365,PDZRN3,NEDD4L,SLITRK5,DNM3,ERC2,PCDH17,TREM2,DOCK10,ENAH,PCDHB14,PARD3,NLGN4X,LRRC4C,ZNF703,TLN2,KIRR…	73/566		1_Member	GO Biological Processes	GO:0000902	cell morphogenesis	-39.0689	-34.7256	60,87,214,288,323,473,474,604,998,1000,1002,1003,1005,1007,1009,1012,1016,1272,1496,1499,1501,1605,1630,1826,1907,1908,1909,1943,1946,1947,1956,1996,2017,2043,2044,2047,2051,2115,2131,2195,2297,2317,2355,2534,2623,2625,2636,2736,2737,3110,3480,3688,3708,3800,3908,3975,4133,4146,4205,4487,4660,4684,4747,4753,4756,4774,4781,4854,4855,4884,4891,4908,4983,5063,5306,5314,5457,5458,5530,5588,5649,5727,…	ACTB,ACTN1,ALCAM,ANK3,APBB2,RERE,ATOH1,BCL6,CDC42,CDH2,CDH4,CDH5,CDH7,CDH9,CDH11,CDH13,CDH18,CNTN1,CTNNA2,CTNNB1,CTNND2,DAG1,DCC,DSCAM,EDN2,EDN3,EDNRA,EFNA2,EFNA5,EFNB1,EGFR,ELAVL4,CTTN,EPHA4,EPHA5,EPHB1,EPHB6,ETV1,EXT1,FAT1,FOXD1,FLNB,FOSL2,FYN,GATA1,GATA3,GBX1,GLI2,GLI3,MNX1,IGF1R,ITGB1,ITPR1,KIF5C,LAMA2,LHX1,MAP2,MATN1,MEF2A,MSX1,PPP1R12B,NCAM1,NEFL,NELL2,NEO1,NFIA,NFIB,NOTCH3,NOTCH4,NPTX1,SLC…	181/706
1_Member	GO Biological Processes	GO:0050808	synapse organization	-16.7572	-13.6443	288,323,351,783,1007,1812,1946,1948,2043,2048,2066,2534,2567,2895,3480,4131,4774,4776,5217,5362,5457,5649,5789,8224,8292,8499,9231,10243,22866,22871,22891,23024,23327,26050,26052,26059,27253,54209,55619,55740,56122,57502,57689,83660,84623,84708,145581,147381	ANK3,APBB2,APP,CACNB2,CDH9,DRD1,EFNA5,EFNB2,EPHA4,EPHB2,ERBB4,FYN,GABRG3,GRID2,IGF1R,MAP1B,NFIA,NFATC4,PFN2,PLXNA2,POU4F1,RELN,PTPRD,SYN3,COLQ,PPFIA2,DLG5,GPHN,CNKSR2,NLGN1,ZNF365,PDZRN3,NEDD4L,SLITRK5,DNM3,ERC2,PCDH17,TREM2,DOCK10,ENAH,PCDHB14,NLGN4X,LRRC4C,TLN2,KIRREL3,LNX1,LRFN5,CBLN2	48/368		1_Member	GO Biological Processes	GO:0048812	neuron projection morphogenesis	-35.504	-31.6378	60,214,288,323,473,474,998,1002,1009,1272,1496,1499,1501,1605,1630,1826,1907,1908,1909,1943,1946,1947,1956,1996,2017,2043,2044,2047,2051,2115,2131,2297,2534,2625,2636,2736,2737,3110,3480,3688,3800,3908,3975,4133,4205,4660,4684,4747,4753,4756,4781,4854,4884,4891,4908,4983,5063,5306,5457,5458,5530,5588,5649,5727,5747,5764,5795,6091,6092,6093,6259,6387,6405,6446,6469,6585,6654,7204,7345,7368,7422,74…	ACTB,ALCAM,ANK3,APBB2,RERE,ATOH1,CDC42,CDH4,CDH11,CNTN1,CTNNA2,CTNNB1,CTNND2,DAG1,DCC,DSCAM,EDN2,EDN3,EDNRA,EFNA2,EFNA5,EFNB1,EGFR,ELAVL4,CTTN,EPHA4,EPHA5,EPHB1,EPHB6,ETV1,EXT1,FOXD1,FYN,GATA3,GBX1,GLI2,GLI3,MNX1,IGF1R,ITGB1,KIF5C,LAMA2,LHX1,MAP2,MEF2A,PPP1R12B,NCAM1,NEFL,NELL2,NEO1,NFIB,NOTCH3,NPTX1,SLC11A2,NTF3,OPHN1,PAK3,PITPNA,POU4F1,POU4F2,PPP3CA,PRKCQ,RELN,PTCH1,PTK2,PTN,PTPRJ,ROBO1,ROBO2,R…	141/498
1_Member	GO Biological Processes	GO:0050807	regulation of synapse organization	-14.3666	-11.5673	351,1006,1600,1946,2043,2045,2048,2534,2895,2904,3688,4131,4776,5649,5789,6092,7058,7436,8292,8499,9201,9231,9844,11122,22871,23327,23613,23768,25978,26037,26050,26052,29904,54209,55619,57502,91752,145581,147381,153090,347731	APP,CDH8,DAB1,EFNA5,EPHA4,EPHA7,EPHB2,FYN,GRID2,GRIN2B,ITGB1,MAP1B,NFATC4,RELN,PTPRD,ROBO2,THBS2,VLDLR,COLQ,PPFIA2,DCLK1,DLG5,ELMO1,PTPRT,NLGN1,NEDD4L,ZMYND8,FLRT2,CHMP2B,SIPA1L1,SLITRK5,DNM3,EEF2K,TREM2,DOCK10,NLGN4X,ZNF804A,LRFN5,CBLN2,DAB2IP,LRRTM3	41/315		1_Member	GO Biological Processes	GO:0120039	plasma membrane bounded cell projection morphogenesis	-34.9806	-31.2393	60,214,288,323,473,474,998,1002,1009,1272,1496,1499,1501,1605,1630,1826,1907,1908,1909,1943,1946,1947,1956,1996,2017,2043,2044,2047,2051,2115,2131,2297,2534,2625,2636,2736,2737,3110,3480,3688,3800,3908,3975,4133,4205,4660,4684,4747,4753,4756,4781,4854,4884,4891,4908,4983,5063,5306,5457,5458,5530,5588,5649,5727,5747,5764,5795,6091,6092,6093,6259,6387,6405,6446,6469,6585,6654,7204,7345,7368,7422,74…	ACTB,ALCAM,ANK3,APBB2,RERE,ATOH1,CDC42,CDH4,CDH11,CNTN1,CTNNA2,CTNNB1,CTNND2,DAG1,DCC,DSCAM,EDN2,EDN3,EDNRA,EFNA2,EFNA5,EFNB1,EGFR,ELAVL4,CTTN,EPHA4,EPHA5,EPHB1,EPHB6,ETV1,EXT1,FOXD1,FYN,GATA3,GBX1,GLI2,GLI3,MNX1,IGF1R,ITGB1,KIF5C,LAMA2,LHX1,MAP2,MEF2A,PPP1R12B,NCAM1,NEFL,NELL2,NEO1,NFIB,NOTCH3,NPTX1,SLC11A2,NTF3,OPHN1,PAK3,PITPNA,POU4F1,POU4F2,PPP3CA,PRKCQ,RELN,PTCH1,PTK2,PTN,PTPRJ,ROBO1,ROBO2,R…	141/503
1_Member	GO Biological Processes	GO:0050803	regulation of synapse structure or activity	-14.0824	-11.3188	351,1006,1600,1946,2043,2045,2048,2534,2895,2904,3688,4131,4776,5649,5789,6092,7058,7436,8292,8499,9201,9231,9844,11122,22871,23327,23613,23768,25978,26037,26050,26052,29904,54209,55619,57502,91752,145581,147381,153090,347731	APP,CDH8,DAB1,EFNA5,EPHA4,EPHA7,EPHB2,FYN,GRID2,GRIN2B,ITGB1,MAP1B,NFATC4,RELN,PTPRD,ROBO2,THBS2,VLDLR,COLQ,PPFIA2,DCLK1,DLG5,ELMO1,PTPRT,NLGN1,NEDD4L,ZMYND8,FLRT2,CHMP2B,SIPA1L1,SLITRK5,DNM3,EEF2K,TREM2,DOCK10,NLGN4X,ZNF804A,LRFN5,CBLN2,DAB2IP,LRRTM3	41/321		1_Member	GO Biological Processes	GO:0048858	cell projection morphogenesis	-34.8728	-31.2284	60,214,288,323,473,474,998,1002,1009,1272,1496,1499,1501,1605,1630,1826,1907,1908,1909,1943,1946,1947,1956,1996,2017,2043,2044,2047,2051,2115,2131,2297,2534,2625,2636,2736,2737,3110,3480,3688,3800,3908,3975,4133,4205,4660,4684,4747,4753,4756,4781,4854,4884,4891,4908,4983,5063,5306,5457,5458,5530,5588,5649,5727,5747,5764,5795,6091,6092,6093,6259,6387,6405,6446,6469,6585,6654,7204,7345,7368,7422,74…	ACTB,ALCAM,ANK3,APBB2,RERE,ATOH1,CDC42,CDH4,CDH11,CNTN1,CTNNA2,CTNNB1,CTNND2,DAG1,DCC,DSCAM,EDN2,EDN3,EDNRA,EFNA2,EFNA5,EFNB1,EGFR,ELAVL4,CTTN,EPHA4,EPHA5,EPHB1,EPHB6,ETV1,EXT1,FOXD1,FYN,GATA3,GBX1,GLI2,GLI3,MNX1,IGF1R,ITGB1,KIF5C,LAMA2,LHX1,MAP2,MEF2A,PPP1R12B,NCAM1,NEFL,NELL2,NEO1,NFIB,NOTCH3,NPTX1,SLC11A2,NTF3,OPHN1,PAK3,PITPNA,POU4F1,POU4F2,PPP3CA,PRKCQ,RELN,PTCH1,PTK2,PTN,PTPRJ,ROBO1,ROBO2,R…	142/510
1_Member	GO Biological Processes	GO:1901888	regulation of cell junction assembly	-8.98653	-6.69287	351,1946,2045,2048,2889,2895,3791,4131,5789,6092,7058,7436,8292,9201,9231,9844,11170,22871,22998,23332,23768,26050,29904,55619,56940,57502,145581,147381,342184,347731	APP,EFNA5,EPHA7,EPHB2,RAPGEF1,GRID2,KDR,MAP1B,PTPRD,ROBO2,THBS2,VLDLR,COLQ,DCLK1,DLG5,ELMO1,FAM107A,NLGN1,LIMCH1,CLASP1,FLRT2,SLITRK5,EEF2K,DOCK10,DUSP22,NLGN4X,LRFN5,CBLN2,FMN1,LRRTM3	30/270		1_Member	GO Biological Processes	GO:0031175	neuron projection development	-33.7306	-30.1654	60,214,288,323,347,473,474,998,1002,1009,1272,1495,1496,1499,1501,1605,1630,1826,1907,1908,1909,1943,1946,1947,1956,1996,2017,2043,2044,2047,2051,2115,2131,2185,2297,2534,2625,2636,2674,2736,2737,3110,3480,3688,3736,3800,3908,3975,4133,4204,4205,4660,4684,4747,4753,4756,4781,4854,4884,4891,4908,4983,5063,5306,5457,5458,5530,5588,5649,5727,5747,5764,5793,5795,5796,5870,6091,6092,6093,6259,6387,640…	ACTB,ALCAM,ANK3,APBB2,APOD,RERE,ATOH1,CDC42,CDH4,CDH11,CNTN1,CTNNA1,CTNNA2,CTNNB1,CTNND2,DAG1,DCC,DSCAM,EDN2,EDN3,EDNRA,EFNA2,EFNA5,EFNB1,EGFR,ELAVL4,CTTN,EPHA4,EPHA5,EPHB1,EPHB6,ETV1,EXT1,PTK2B,FOXD1,FYN,GATA3,GBX1,GFRA1,GLI2,GLI3,MNX1,IGF1R,ITGB1,KCNA1,KIF5C,LAMA2,LHX1,MAP2,MECP2,MEF2A,PPP1R12B,NCAM1,NEFL,NELL2,NEO1,NFIB,NOTCH3,NPTX1,SLC11A2,NTF3,OPHN1,PAK3,PITPNA,POU4F1,POU4F2,PPP3CA,PRKCQ,REL…	173/717
1_Member	GO Biological Processes	GO:0051963	regulation of synapse assembly	-8.72947	-6.47605	351,1946,2045,2048,2895,4131,5789,6092,7058,7436,8292,9201,9231,9844,22871,23768,26050,29904,55619,57502,145581,147381,347731	APP,EFNA5,EPHA7,EPHB2,GRID2,MAP1B,PTPRD,ROBO2,THBS2,VLDLR,COLQ,DCLK1,DLG5,ELMO1,NLGN1,FLRT2,SLITRK5,EEF2K,DOCK10,NLGN4X,LRFN5,CBLN2,LRRTM3	23/169		1_Member	GO Biological Processes	GO:0048667	cell morphogenesis involved in neuron differentiation	-30.7271	-27.2289	60,214,288,323,473,474,998,1002,1009,1272,1496,1501,1605,1630,1826,1907,1908,1909,1943,1946,1947,1996,2043,2044,2047,2051,2115,2131,2297,2534,2625,2636,2736,2737,3480,3688,3800,3908,3975,4133,4205,4684,4747,4753,4756,4781,4854,4884,4891,4983,5063,5306,5457,5458,5530,5588,5649,5727,5747,5764,5795,6091,6092,6259,6387,6405,6469,6507,6585,6647,6654,7204,7345,7422,7473,7474,7804,8022,8609,9037,9201,93…	ACTB,ALCAM,ANK3,APBB2,RERE,ATOH1,CDC42,CDH4,CDH11,CNTN1,CTNNA2,CTNND2,DAG1,DCC,DSCAM,EDN2,EDN3,EDNRA,EFNA2,EFNA5,EFNB1,ELAVL4,EPHA4,EPHA5,EPHB1,EPHB6,ETV1,EXT1,FOXD1,FYN,GATA3,GBX1,GLI2,GLI3,IGF1R,ITGB1,KIF5C,LAMA2,LHX1,MAP2,MEF2A,NCAM1,NEFL,NELL2,NEO1,NFIB,NOTCH3,NPTX1,SLC11A2,OPHN1,PAK3,PITPNA,POU4F1,POU4F2,PPP3CA,PRKCQ,RELN,PTCH1,PTK2,PTN,PTPRJ,ROBO1,ROBO2,RYK,CXCL12,SEMA3F,SHH,SLC1A3,SLIT1,SO…	125/449
1_Member	GO Biological Processes	GO:0007416	synapse assembly	-8.43696	-6.22397	351,1007,1812,1948,2048,2066,2567,2895,4131,5362,5457,5649,5789,22871,26052,27253,56122,57502,84623,147381	APP,CDH9,DRD1,EFNB2,EPHB2,ERBB4,GABRG3,GRID2,MAP1B,PLXNA2,POU4F1,RELN,PTPRD,NLGN1,DNM3,PCDH17,PCDHB14,NLGN4X,KIRREL3,CBLN2	20/133		1_Member	GO Biological Processes	GO:0007409	axonogenesis	-26.0113	-22.668	60,214,288,323,474,1002,1009,1272,1496,1605,1630,1826,1907,1908,1909,1943,1946,1947,2043,2044,2047,2051,2115,2131,2297,2534,2625,2636,2736,2737,3480,3688,3800,3908,3975,4684,4747,4753,4756,4781,4854,4884,4983,5063,5306,5457,5458,5588,5649,5727,5747,5795,6091,6092,6259,6387,6405,6469,6585,6654,7204,7345,7422,7473,7474,8022,8609,9037,9201,9334,9353,9369,9378,9723,10479,10505,10939,11023,22854,23022…	ACTB,ALCAM,ANK3,APBB2,ATOH1,CDH4,CDH11,CNTN1,CTNNA2,DAG1,DCC,DSCAM,EDN2,EDN3,EDNRA,EFNA2,EFNA5,EFNB1,EPHA4,EPHA5,EPHB1,EPHB6,ETV1,EXT1,FOXD1,FYN,GATA3,GBX1,GLI2,GLI3,IGF1R,ITGB1,KIF5C,LAMA2,LHX1,NCAM1,NEFL,NELL2,NEO1,NFIB,NOTCH3,NPTX1,OPHN1,PAK3,PITPNA,POU4F1,POU4F2,PRKCQ,RELN,PTCH1,PTK2,PTPRJ,ROBO1,ROBO2,RYK,CXCL12,SEMA3F,SHH,SLIT1,SOS1,TRIO,UCHL1,VEGFA,WNT3,WNT5A,LHX3,KLF7,SEMA5A,DCLK1,B4GALT5,…	104/370
1_Member	GO Biological Processes	GO:0099175	regulation of postsynapse organization	-8.35851	-6.1519	351,2043,2045,2048,2534,2895,2904,4131,5649,5789,8499,9201,9844,22871,23613,25978,26037,26052,29904,55619,91752	APP,EPHA4,EPHA7,EPHB2,FYN,GRID2,GRIN2B,MAP1B,RELN,PTPRD,PPFIA2,DCLK1,ELMO1,NLGN1,ZMYND8,CHMP2B,SIPA1L1,DNM3,EEF2K,DOCK10,ZNF804A	21/148		1_Member	GO Biological Processes	GO:0061564	axon development	-24.0306	-20.7665	60,214,288,323,347,474,1002,1009,1272,1495,1496,1605,1630,1826,1907,1908,1909,1943,1946,1947,2043,2044,2047,2051,2115,2131,2297,2534,2625,2636,2736,2737,3480,3688,3736,3800,3908,3975,4684,4747,4753,4756,4781,4854,4884,4983,5063,5306,5457,5458,5588,5649,5727,5747,5795,6091,6092,6259,6387,6405,6469,6585,6654,7204,7345,7422,7473,7474,8022,8609,9037,9201,9334,9353,9369,9378,9723,10100,10215,10479,105…	ACTB,ALCAM,ANK3,APBB2,APOD,ATOH1,CDH4,CDH11,CNTN1,CTNNA1,CTNNA2,DAG1,DCC,DSCAM,EDN2,EDN3,EDNRA,EFNA2,EFNA5,EFNB1,EPHA4,EPHA5,EPHB1,EPHB6,ETV1,EXT1,FOXD1,FYN,GATA3,GBX1,GLI2,GLI3,IGF1R,ITGB1,KCNA1,KIF5C,LAMA2,LHX1,NCAM1,NEFL,NELL2,NEO1,NFIB,NOTCH3,NPTX1,OPHN1,PAK3,PITPNA,POU4F1,POU4F2,PRKCQ,RELN,PTCH1,PTK2,PTPRJ,ROBO1,ROBO2,RYK,CXCL12,SEMA3F,SHH,SLIT1,SOS1,TRIO,UCHL1,VEGFA,WNT3,WNT5A,LHX3,KLF7,SEM…	110/427
1_Member	GO Biological Processes	GO:0051965	positive regulation of synapse assembly	-6.22298	-4.31262	1946,2048,2895,5789,7058,9231,22871,23768,26050,29904,147381,347731	EFNA5,EPHB2,GRID2,PTPRD,THBS2,DLG5,NLGN1,FLRT2,SLITRK5,EEF2K,CBLN2,LRRTM3	12/66		1_Member	GO Biological Processes	GO:0007411	axon guidance	-23.5044	-20.3072	214,323,474,1002,1272,1605,1630,1826,1908,1909,1943,1946,1947,2043,2044,2047,2051,2115,2131,2297,2534,2625,2636,2736,2737,3800,3908,3975,4684,4753,4756,4781,4854,4983,5458,5588,5649,5727,5747,5795,6091,6092,6259,6387,6405,6469,6585,6654,7204,7422,7473,7474,8022,8609,9037,9353,9369,9378,9723,10505,11023,23022,23114,23768,51466,56896,57453,57556,90249,91653,137970,153478,219699,223117,285220	ALCAM,APBB2,ATOH1,CDH4,CNTN1,DAG1,DCC,DSCAM,EDN3,EDNRA,EFNA2,EFNA5,EFNB1,EPHA4,EPHA5,EPHB1,EPHB6,ETV1,EXT1,FOXD1,FYN,GATA3,GBX1,GLI2,GLI3,KIF5C,LAMA2,LHX1,NCAM1,NELL2,NEO1,NFIB,NOTCH3,OPHN1,POU4F2,PRKCQ,RELN,PTCH1,PTK2,PTPRJ,ROBO1,ROBO2,RYK,CXCL12,SEMA3F,SHH,SLIT1,SOS1,TRIO,VEGFA,WNT3,WNT5A,LHX3,KLF7,SEMA5A,SLIT2,NRXN3,NRXN1,SEMA3E,SEMA4F,VAX1,PALLD,NFASC,FLRT2,EVL,DPYSL5,DSCAML1,SEMA6A,UNC5A,BOC…	75/228
1_Member	GO Biological Processes	GO:1901890	positive regulation of cell junction assembly	-5.1257	-3.40143	1946,2048,2895,3791,5789,7058,9231,22871,23768,26050,29904,147381,342184,347731	EFNA5,EPHB2,GRID2,KDR,PTPRD,THBS2,DLG5,NLGN1,FLRT2,SLITRK5,EEF2K,CBLN2,FMN1,LRRTM3	14/112		1_Member	GO Biological Processes	GO:0097485	neuron projection guidance	-23.3714	-20.2041	214,323,474,1002,1272,1605,1630,1826,1908,1909,1943,1946,1947,2043,2044,2047,2051,2115,2131,2297,2534,2625,2636,2736,2737,3800,3908,3975,4684,4753,4756,4781,4854,4983,5458,5588,5649,5727,5747,5795,6091,6092,6259,6387,6405,6469,6585,6654,7204,7422,7473,7474,8022,8609,9037,9353,9369,9378,9723,10505,11023,23022,23114,23768,51466,56896,57453,57556,90249,91653,137970,153478,219699,223117,285220	ALCAM,APBB2,ATOH1,CDH4,CNTN1,DAG1,DCC,DSCAM,EDN3,EDNRA,EFNA2,EFNA5,EFNB1,EPHA4,EPHA5,EPHB1,EPHB6,ETV1,EXT1,FOXD1,FYN,GATA3,GBX1,GLI2,GLI3,KIF5C,LAMA2,LHX1,NCAM1,NELL2,NEO1,NFIB,NOTCH3,OPHN1,POU4F2,PRKCQ,RELN,PTCH1,PTK2,PTPRJ,ROBO1,ROBO2,RYK,CXCL12,SEMA3F,SHH,SLIT1,SOS1,TRIO,VEGFA,WNT3,WNT5A,LHX3,KLF7,SEMA5A,SLIT2,NRXN3,NRXN1,SEMA3E,SEMA4F,VAX1,PALLD,NFASC,FLRT2,EVL,DPYSL5,DSCAML1,SEMA6A,UNC5A,BOC…	75/229
2_Summary	GO Biological Processes	GO:0007167	enzyme-linked receptor protein signaling pathway	-24.1817	-20.1394	92,284,650,653,655,860,1003,1946,1948,2043,2045,2048,2066,2253,2255,2263,2264,2308,2534,2662,2889,3055,3084,3096,3480,3667,3696,3791,4067,4233,4488,4690,4774,4776,4908,5295,5327,5468,5607,5789,5801,5921,6760,6885,7042,7049,7204,7424,8048,8412,9241,9863,10370,10468,10628,11122,23213,23294,23768,26037,27302,50515,51206,54206,55816,55959,56034,56940,56963,57178,79801,84159,153090,161198,285704,38940…	ACVR2A,ANGPT1,BMP2,BMP5,BMP7,RUNX2,CDH5,EFNA5,EFNB2,EPHA4,EPHA7,EPHB2,ERBB4,FGF8,FGF10,FGFR2,FGFR4,FOXO1,FYN,GDF10,RAPGEF1,HCK,NRG1,HIVEP1,IGF1R,IRS1,ITGB8,KDR,LYN,MET,MSX2,NCK1,NFIA,NFATC4,NTF3,PIK3R1,PLAT,PPARG,MAP2K5,PTPRD,PTPRR,RASA1,SS18,MAP3K7,TGFB2,TGFBR3,TRIO,VEGFC,CSRP3,BCAR3,NOG,MAGI2,CITED2,FST,TXNIP,PTPRT,SULF1,ANKS1A,FLRT2,SIPA1L1,BMP10,CHST11,GP6,ERRFI1,DOK5,SULF2,PDGFC,DUSP22,RGMA,…	97/-		2_Summary	GO Biological Processes	GO:0035239	tube morphogenesis	-36.2014	-32.1591	90,182,302,347,388,639,652,857,998,1000,1012,1499,1545,1605,1739,1896,1907,1909,1956,2018,2028,2034,2043,2047,2099,2131,2185,2254,2294,2297,2321,2335,2549,2624,2625,2627,2683,2736,2737,2908,3037,3198,3398,3490,3579,3688,3791,3975,4017,4035,4613,4638,4781,4824,4854,4855,4880,4915,5140,5290,5294,5314,5316,5420,5587,5613,5727,5747,5795,5898,6091,6299,6423,6461,6469,6474,6495,6505,6654,6659,6662,6664…	ACVR1,JAG1,ANXA2,APOD,RHOB,PRDM1,BMP4,CAV1,CDC42,CDH2,CDH13,CTNNB1,CYP1B1,DAG1,DLG1,EDA,EDN2,EDNRA,EGFR,EMX2,ENPEP,EPAS1,EPHA4,EPHB1,ESR1,EXT1,PTK2B,FGF9,FOXF1,FOXD1,FLT1,FN1,GAB1,GATA2,GATA3,GATA6,B4GALT1,GLI2,GLI3,NR3C1,HAS2,HOXA1,ID2,IGFBP7,CXCR2,ITGB1,KDR,LHX1,LOXL2,LRP1,MYCN,MYLK,NFIB,NKX3-1,NOTCH3,NOTCH4,NPPC,NTRK2,PDE3B,PIK3CA,PIK3CG,PKHD1,PKNOX1,PODXL,PRKD1,PRKX,PTCH1,PTK2,PTPRJ,RALA,ROBO…	186/-
2_Member	GO Biological Processes	GO:0007167	enzyme-linked receptor protein signaling pathway	-24.1817	-20.1394	92,284,650,653,655,860,1003,1946,1948,2043,2045,2048,2066,2253,2255,2263,2264,2308,2534,2662,2889,3055,3084,3096,3480,3667,3696,3791,4067,4233,4488,4690,4774,4776,4908,5295,5327,5468,5607,5789,5801,5921,6760,6885,7042,7049,7204,7424,8048,8412,9241,9863,10370,10468,10628,11122,23213,23294,23768,26037,27302,50515,51206,54206,55816,55959,56034,56940,56963,57178,79801,84159,153090,161198,285704,389400	ACVR2A,ANGPT1,BMP2,BMP5,BMP7,RUNX2,CDH5,EFNA5,EFNB2,EPHA4,EPHA7,EPHB2,ERBB4,FGF8,FGF10,FGFR2,FGFR4,FOXO1,FYN,GDF10,RAPGEF1,HCK,NRG1,HIVEP1,IGF1R,IRS1,ITGB8,KDR,LYN,MET,MSX2,NCK1,NFIA,NFATC4,NTF3,PIK3R1,PLAT,PPARG,MAP2K5,PTPRD,PTPRR,RASA1,SS18,MAP3K7,TGFB2,TGFBR3,TRIO,VEGFC,CSRP3,BCAR3,NOG,MAGI2,CITED2,FST,TXNIP,PTPRT,SULF1,ANKS1A,FLRT2,SIPA1L1,BMP10,CHST11,GP6,ERRFI1,DOK5,SULF2,PDGFC,DUSP22,RGMA,…	76/629		2_Member	GO Biological Processes	GO:0035239	tube morphogenesis	-36.2014	-32.1591	90,182,302,347,388,639,652,857,998,1000,1012,1499,1545,1605,1739,1896,1907,1909,1956,2018,2028,2034,2043,2047,2099,2131,2185,2254,2294,2297,2321,2335,2549,2624,2625,2627,2683,2736,2737,2908,3037,3198,3398,3490,3579,3688,3791,3975,4017,4035,4613,4638,4781,4824,4854,4855,4880,4915,5140,5290,5294,5314,5316,5420,5587,5613,5727,5747,5795,5898,6091,6299,6423,6461,6469,6474,6495,6505,6654,6659,6662,6664…	ACVR1,JAG1,ANXA2,APOD,RHOB,PRDM1,BMP4,CAV1,CDC42,CDH2,CDH13,CTNNB1,CYP1B1,DAG1,DLG1,EDA,EDN2,EDNRA,EGFR,EMX2,ENPEP,EPAS1,EPHA4,EPHB1,ESR1,EXT1,PTK2B,FGF9,FOXF1,FOXD1,FLT1,FN1,GAB1,GATA2,GATA3,GATA6,B4GALT1,GLI2,GLI3,NR3C1,HAS2,HOXA1,ID2,IGFBP7,CXCR2,ITGB1,KDR,LHX1,LOXL2,LRP1,MYCN,MYLK,NFIB,NKX3-1,NOTCH3,NOTCH4,NPPC,NTRK2,PDE3B,PIK3CA,PIK3CG,PKHD1,PKNOX1,PODXL,PRKD1,PRKX,PTCH1,PTK2,PTPRJ,RALA,ROBO…	174/694
2_Member	GO Biological Processes	GO:0070848	response to growth factor	-20.3572	-16.8511	92,650,653,655,860,1003,1783,2043,2045,2048,2066,2253,2255,2263,2264,2534,2619,2662,2889,3037,3096,3480,3696,3747,3791,4131,4233,4488,4774,4908,5028,5139,5468,5607,5789,5962,6660,6885,6935,7042,7049,7050,7099,7412,7424,9241,9314,9863,10370,10468,10653,23768,25878,27302,29904,50515,51741,55553,56940,56963,57178,57556,64332,79801,153090,285704	ACVR2A,BMP2,BMP5,BMP7,RUNX2,CDH5,DYNC1LI2,EPHA4,EPHA7,EPHB2,ERBB4,FGF8,FGF10,FGFR2,FGFR4,FYN,GAS1,GDF10,RAPGEF1,HAS2,HIVEP1,IGF1R,ITGB8,KCNC2,KDR,MAP1B,MET,MSX2,NFIA,NTF3,P2RY1,PDE3A,PPARG,MAP2K5,PTPRD,RDX,SOX5,MAP3K7,ZEB1,TGFB2,TGFBR3,TGIF1,TLR4,VCAM1,VEGFC,NOG,KLF4,MAGI2,CITED2,FST,SPINT2,FLRT2,MXRA5,BMP10,EEF2K,CHST11,WWOX,SOX6,DUSP22,RGMA,ZMIZ1,SEMA6A,NFKBIZ,SHCBP1,DAB2IP,RGMB	66/562		2_Member	GO Biological Processes	GO:0001568	blood vessel development	-21.1879	-18.1456	90,182,302,347,388,639,652,659,857,998,1000,1003,1012,1499,1545,1605,1907,1909,2028,2034,2047,2185,2254,2294,2321,2335,2549,2624,2627,2683,2737,3037,3198,3340,3490,3688,3791,4016,4017,4035,4638,4824,4854,4855,4880,4915,5140,5175,5290,5294,5316,5587,5613,5747,5795,6091,6092,6423,6461,6469,6495,6505,6654,6659,6733,6850,6910,6926,6934,7021,7048,7049,7422,7424,7534,7837,8325,8456,8817,8877,9037,9255,…	ACVR1,JAG1,ANXA2,APOD,RHOB,PRDM1,BMP4,BMPR2,CAV1,CDC42,CDH2,CDH5,CDH13,CTNNB1,CYP1B1,DAG1,EDN2,EDNRA,ENPEP,EPAS1,EPHB1,PTK2B,FGF9,FOXF1,FLT1,FN1,GAB1,GATA2,GATA6,B4GALT1,GLI3,HAS2,HOXA1,NDST1,IGFBP7,ITGB1,KDR,LOXL1,LOXL2,LRP1,MYLK,NKX3-1,NOTCH3,NOTCH4,NPPC,NTRK2,PDE3B,PECAM1,PIK3CA,PIK3CG,PKNOX1,PRKD1,PRKX,PTK2,PTPRJ,ROBO1,ROBO2,SFRP2,SHB,SHH,SIX1,SLC1A1,SOS1,SOX4,SRPK2,SYK,TBX5,TBX3,TCF7L2,TFAP2…	121/534
2_Member	GO Biological Processes	GO:0071363	cellular response to growth factor stimulus	-19.7199	-16.2797	92,650,653,655,860,1003,1783,2043,2045,2048,2066,2253,2255,2263,2264,2534,2619,2662,2889,3037,3096,3480,3696,3791,4131,4233,4488,4774,4908,5139,5468,5607,5789,5962,6660,6885,6935,7042,7049,7050,7099,7412,7424,9241,9314,9863,10370,10468,10653,23768,27302,29904,50515,51741,55553,56940,56963,57178,57556,64332,79801,153090,285704	ACVR2A,BMP2,BMP5,BMP7,RUNX2,CDH5,DYNC1LI2,EPHA4,EPHA7,EPHB2,ERBB4,FGF8,FGF10,FGFR2,FGFR4,FYN,GAS1,GDF10,RAPGEF1,HAS2,HIVEP1,IGF1R,ITGB8,KDR,MAP1B,MET,MSX2,NFIA,NTF3,PDE3A,PPARG,MAP2K5,PTPRD,RDX,SOX5,MAP3K7,ZEB1,TGFB2,TGFBR3,TGIF1,TLR4,VCAM1,VEGFC,NOG,KLF4,MAGI2,CITED2,FST,SPINT2,FLRT2,BMP10,EEF2K,CHST11,WWOX,SOX6,DUSP22,RGMA,ZMIZ1,SEMA6A,NFKBIZ,SHCBP1,DAB2IP,RGMB	63/530		2_Member	GO Biological Processes	GO:0048514	blood vessel morphogenesis	-20.6687	-17.6476	90,182,302,347,388,639,652,857,998,1000,1012,1499,1545,1605,1907,1909,2028,2034,2047,2185,2254,2294,2321,2335,2549,2624,2683,3037,3198,3490,3688,3791,4017,4035,4638,4854,4855,4880,4915,5140,5290,5294,5316,5587,5613,5747,5795,6091,6423,6461,6469,6495,6505,6654,6659,6733,6850,6910,7021,7048,7049,7422,7424,7534,7837,8325,8456,8817,9037,9255,9270,9353,9369,9378,9394,9444,9723,10267,10352,10370,10427,…	ACVR1,JAG1,ANXA2,APOD,RHOB,PRDM1,BMP4,CAV1,CDC42,CDH2,CDH13,CTNNB1,CYP1B1,DAG1,EDN2,EDNRA,ENPEP,EPAS1,EPHB1,PTK2B,FGF9,FOXF1,FLT1,FN1,GAB1,GATA2,B4GALT1,HAS2,HOXA1,IGFBP7,ITGB1,KDR,LOXL2,LRP1,MYLK,NOTCH3,NOTCH4,NPPC,NTRK2,PDE3B,PIK3CA,PIK3CG,PKNOX1,PRKD1,PRKX,PTK2,PTPRJ,ROBO1,SFRP2,SHB,SHH,SIX1,SLC1A1,SOS1,SOX4,SRPK2,SYK,TBX5,TFAP2B,TGFBR2,TGFBR3,VEGFA,VEGFC,YWHAZ,PXDN,FZD8,FOXN1,FGF18,SEMA5A,AIM…	106/441
2_Member	GO Biological Processes	GO:0007169	cell surface receptor protein tyrosine kinase signaling pathway	-15.3554	-12.3738	284,1946,1948,2043,2045,2048,2066,2253,2255,2263,2264,2308,2534,2889,3055,3084,3480,3667,3791,4067,4233,4690,4776,4908,5295,5327,5607,5801,5921,6760,7424,8048,8412,9241,10628,11122,23213,23294,23768,26037,51206,54206,55816,55959,56034,79801,84159,153090,161198,389400	ANGPT1,EFNA5,EFNB2,EPHA4,EPHA7,EPHB2,ERBB4,FGF8,FGF10,FGFR2,FGFR4,FOXO1,FYN,RAPGEF1,HCK,NRG1,IGF1R,IRS1,KDR,LYN,MET,NCK1,NFATC4,NTF3,PIK3R1,PLAT,MAP2K5,PTPRR,RASA1,SS18,VEGFC,CSRP3,BCAR3,NOG,TXNIP,PTPRT,SULF1,ANKS1A,FLRT2,SIPA1L1,GP6,ERRFI1,DOK5,SULF2,PDGFC,SHCBP1,ARID5B,DAB2IP,CLEC14A,GFRAL	50/430		2_Member	GO Biological Processes	GO:0001944	vasculature development	-20.5964	-17.5955	90,182,302,347,388,639,652,659,857,998,1000,1003,1012,1499,1545,1605,1907,1909,2028,2034,2047,2185,2254,2294,2321,2335,2549,2624,2627,2683,2737,3037,3198,3340,3490,3688,3791,4016,4017,4035,4638,4824,4854,4855,4880,4915,5140,5175,5290,5294,5316,5587,5613,5747,5795,6091,6092,6423,6461,6469,6495,6505,6654,6659,6733,6850,6910,6926,6934,7021,7048,7049,7422,7424,7534,7837,8325,8456,8817,8877,9037,9255,…	ACVR1,JAG1,ANXA2,APOD,RHOB,PRDM1,BMP4,BMPR2,CAV1,CDC42,CDH2,CDH5,CDH13,CTNNB1,CYP1B1,DAG1,EDN2,EDNRA,ENPEP,EPAS1,EPHB1,PTK2B,FGF9,FOXF1,FLT1,FN1,GAB1,GATA2,GATA6,B4GALT1,GLI3,HAS2,HOXA1,NDST1,IGFBP7,ITGB1,KDR,LOXL1,LOXL2,LRP1,MYLK,NKX3-1,NOTCH3,NOTCH4,NPPC,NTRK2,PDE3B,PECAM1,PIK3CA,PIK3CG,PKNOX1,PRKD1,PRKX,PTK2,PTPRJ,ROBO1,ROBO2,SFRP2,SHB,SHH,SIX1,SLC1A1,SOS1,SOX4,SRPK2,SYK,TBX5,TBX3,TCF7L2,TFAP2…	123/556
3_Summary	GO Biological Processes	GO:0000902	cell morphogenesis	-22.9738	-19.1076	214,288,323,351,655,1001,1002,1003,1005,1006,1007,1009,1010,1012,1600,1946,1948,2043,2045,2048,2253,2263,2290,2297,2317,2534,3480,3688,3708,4067,4131,4147,4233,4753,4774,4776,4781,4908,4929,5314,5457,5592,5629,5649,6091,6092,6760,6904,7042,7204,7436,7465,8301,8546,8609,9201,9223,9241,9576,9948,10129,10512,10653,11023,22871,22891,23026,23768,26050,26053,51761,55619,55740,56288,57556,84623,137970,1…	ALCAM,ANK3,APBB2,APP,BMP7,CDH3,CDH4,CDH5,CDH7,CDH8,CDH9,CDH11,CDH12,CDH13,DAB1,EFNA5,EFNB2,EPHA4,EPHA7,EPHB2,FGF8,FGFR2,FOXG1,FOXD1,FLNB,FYN,IGF1R,ITGB1,ITPR1,LYN,MAP1B,MATN2,MET,NELL2,NFIA,NFATC4,NFIB,NTF3,NR4A2,PKHD1,POU4F1,PRKG1,PROX1,RELN,ROBO1,ROBO2,SS18,TBCD,TGFB2,TRIO,VLDLR,WEE1,PICALM,AP3B1,KLF7,DCLK1,MAGI1,NOG,SPAG6,WDR1,FRY,SEMA3C,SPINT2,VAX1,NLGN1,ZNF365,MYO16,FLRT2,SLITRK5,AUTS2,ATP8A…	91/-		2_Member	GO Biological Processes	GO:0001525	angiogenesis	-14.6641	-12.2702	90,182,302,347,388,652,857,998,1012,1499,1545,1605,1907,1909,2028,2034,2047,2185,2254,2321,2335,2549,2624,2683,3490,3688,3791,4017,4854,4855,4880,5140,5290,5294,5316,5587,5613,5747,5795,6091,6423,6461,6469,6733,6850,7048,7422,7424,7534,7837,8325,8817,9037,9255,9270,9353,9369,9378,9394,9723,10267,10451,10855,11082,22918,23509,25932,26254,27329,28514,51129,51162,55576,79733,80149,91010,219699,25532…	ACVR1,JAG1,ANXA2,APOD,RHOB,BMP4,CAV1,CDC42,CDH13,CTNNB1,CYP1B1,DAG1,EDN2,EDNRA,ENPEP,EPAS1,EPHB1,PTK2B,FGF9,FLT1,FN1,GAB1,GATA2,B4GALT1,IGFBP7,ITGB1,KDR,LOXL2,NOTCH3,NOTCH4,NPPC,PDE3B,PIK3CA,PIK3CG,PKNOX1,PRKD1,PRKX,PTK2,PTPRJ,ROBO1,SFRP2,SHB,SHH,SRPK2,SYK,TGFBR2,VEGFA,VEGFC,YWHAZ,PXDN,FZD8,FGF18,SEMA5A,AIMP1,ITGB1BP1,SLIT2,NRXN3,NRXN1,HS6ST1,SEMA3E,RAMP1,VAV3,HPSE,ESM1,CD93,POFUT1,CLIC4,OPTC,ANG…	80/347
3_Member	GO Biological Processes	GO:0000902	cell morphogenesis	-22.9738	-19.1076	214,288,323,351,655,1001,1002,1003,1005,1006,1007,1009,1010,1012,1600,1946,1948,2043,2045,2048,2253,2263,2290,2297,2317,2534,3480,3688,3708,4067,4131,4147,4233,4753,4774,4776,4781,4908,4929,5314,5457,5592,5629,5649,6091,6092,6760,6904,7042,7204,7436,7465,8301,8546,8609,9201,9223,9241,9576,9948,10129,10512,10653,11023,22871,22891,23026,23768,26050,26053,51761,55619,55740,56288,57556,84623,137970,1…	ALCAM,ANK3,APBB2,APP,BMP7,CDH3,CDH4,CDH5,CDH7,CDH8,CDH9,CDH11,CDH12,CDH13,DAB1,EFNA5,EFNB2,EPHA4,EPHA7,EPHB2,FGF8,FGFR2,FOXG1,FOXD1,FLNB,FYN,IGF1R,ITGB1,ITPR1,LYN,MAP1B,MATN2,MET,NELL2,NFIA,NFATC4,NFIB,NTF3,NR4A2,PKHD1,POU4F1,PRKG1,PROX1,RELN,ROBO1,ROBO2,SS18,TBCD,TGFB2,TRIO,VLDLR,WEE1,PICALM,AP3B1,KLF7,DCLK1,MAGI1,NOG,SPAG6,WDR1,FRY,SEMA3C,SPINT2,VAX1,NLGN1,ZNF365,MYO16,FLRT2,SLITRK5,AUTS2,ATP8A…	79/706		3_Summary	GO Biological Processes	GO:0060322	head development	-29.3775	-25.9372	18,60,238,347,357,471,473,474,552,652,664,801,998,1000,1272,1386,1496,1499,1638,1812,1902,1909,1943,1956,1996,2009,2018,2019,2044,2047,2131,2176,2254,2334,2534,2624,2736,2737,2895,2905,3184,3340,3398,3480,3579,3624,3625,3688,3736,3753,3975,4040,4204,4212,4331,4487,4724,4747,4781,4808,4826,4854,4915,4983,5090,5270,5308,5362,5453,5457,5649,5727,5830,5915,6091,6092,6252,6259,6299,6310,6387,6469,6505…	ABAT,ACTB,ALK,APOD,SHROOM2,ATIC,RERE,ATOH1,AVPR1A,BMP4,BNIP3,CALM1,CDC42,CDH2,CNTN1,ATF2,CTNNA2,CTNNB1,DCT,DRD1,LPAR1,EDNRA,EFNA2,EGFR,ELAVL4,EML1,EMX2,EN1,EPHA5,EPHB1,EXT1,FANCC,FGF9,AFF2,FYN,GATA2,GLI2,GLI3,GRID2,GRIN2C,HNRNPD,NDST1,ID2,IGF1R,CXCR2,INHBA,INHBB,ITGB1,KCNA1,KCNE1,LHX1,LRP6,MECP2,MEIS2,MNAT1,MSX1,NDUFS4,NEFL,NFIB,NHLH2,NNAT,NOTCH3,NTRK2,OPHN1,PBX3,SERPINE2,PITX2,PLXNA2,POU3F1,POU4…	176/-
3_Member	GO Biological Processes	GO:0031175	neuron projection development	-17.7041	-14.4021	214,288,323,351,655,1002,1009,1600,1719,1946,1948,2043,2045,2048,2253,2263,2290,2297,2534,3480,3688,4067,4131,4147,4753,4776,4781,4908,4929,5457,5592,5649,6091,6092,7204,7436,7465,8301,8609,9201,9218,9241,9576,10129,10512,11023,11122,22871,22891,23026,23327,23768,26050,26053,51761,55607,55619,55740,55773,56288,56963,57556,57626,59335,79789,79805,84623,116448,137970,153090,223117	ALCAM,ANK3,APBB2,APP,BMP7,CDH4,CDH11,DAB1,DHFR,EFNA5,EFNB2,EPHA4,EPHA7,EPHB2,FGF8,FGFR2,FOXG1,FOXD1,FYN,IGF1R,ITGB1,LYN,MAP1B,MATN2,NELL2,NFATC4,NFIB,NTF3,NR4A2,POU4F1,PRKG1,RELN,ROBO1,ROBO2,TRIO,VLDLR,WEE1,PICALM,KLF7,DCLK1,VAPA,NOG,SPAG6,FRY,SEMA3C,VAX1,PTPRT,NLGN1,ZNF365,MYO16,NEDD4L,FLRT2,SLITRK5,AUTS2,ATP8A2,PPP1R9A,DOCK10,ENAH,TBC1D23,PARD3,RGMA,SEMA6A,KLHL1,PRDM12,CLMN,VASH2,KIRREL3,OLIG1,…	71/717		3_Member	GO Biological Processes	GO:0060322	head development	-29.3775	-25.9372	18,60,238,347,357,471,473,474,552,652,664,801,998,1000,1272,1386,1496,1499,1638,1812,1902,1909,1943,1956,1996,2009,2018,2019,2044,2047,2131,2176,2254,2334,2534,2624,2736,2737,2895,2905,3184,3340,3398,3480,3579,3624,3625,3688,3736,3753,3975,4040,4204,4212,4331,4487,4724,4747,4781,4808,4826,4854,4915,4983,5090,5270,5308,5362,5453,5457,5649,5727,5830,5915,6091,6092,6252,6259,6299,6310,6387,6469,6505…	ABAT,ACTB,ALK,APOD,SHROOM2,ATIC,RERE,ATOH1,AVPR1A,BMP4,BNIP3,CALM1,CDC42,CDH2,CNTN1,ATF2,CTNNA2,CTNNB1,DCT,DRD1,LPAR1,EDNRA,EFNA2,EGFR,ELAVL4,EML1,EMX2,EN1,EPHA5,EPHB1,EXT1,FANCC,FGF9,AFF2,FYN,GATA2,GLI2,GLI3,GRID2,GRIN2C,HNRNPD,NDST1,ID2,IGF1R,CXCR2,INHBA,INHBB,ITGB1,KCNA1,KCNE1,LHX1,LRP6,MECP2,MEIS2,MNAT1,MSX1,NDUFS4,NEFL,NFIB,NHLH2,NNAT,NOTCH3,NTRK2,OPHN1,PBX3,SERPINE2,PITX2,PLXNA2,POU3F1,POU4…	176/795
3_Member	GO Biological Processes	GO:0048812	neuron projection morphogenesis	-17.1167	-13.8873	214,288,323,351,655,1002,1009,1600,1946,1948,2043,2045,2048,2253,2263,2290,2297,2534,3480,3688,4131,4147,4753,4776,4781,4908,4929,5457,5592,5649,6091,6092,7204,7436,7465,8301,8609,9201,9241,9576,10512,11023,22871,22891,23026,23768,26050,26053,51761,55619,55740,56288,57556,84623,137970,153090,223117	ALCAM,ANK3,APBB2,APP,BMP7,CDH4,CDH11,DAB1,EFNA5,EFNB2,EPHA4,EPHA7,EPHB2,FGF8,FGFR2,FOXG1,FOXD1,FYN,IGF1R,ITGB1,MAP1B,MATN2,NELL2,NFATC4,NFIB,NTF3,NR4A2,POU4F1,PRKG1,RELN,ROBO1,ROBO2,TRIO,VLDLR,WEE1,PICALM,KLF7,DCLK1,NOG,SPAG6,SEMA3C,VAX1,NLGN1,ZNF365,MYO16,FLRT2,SLITRK5,AUTS2,ATP8A2,DOCK10,ENAH,PARD3,SEMA6A,KIRREL3,UNC5D,DAB2IP,SEMA3D	57/498		3_Member	GO Biological Processes	GO:0007420	brain development	-29.029	-25.6399	18,60,238,347,357,471,473,474,552,652,664,801,998,1000,1272,1386,1496,1499,1638,1812,1902,1943,1956,1996,2009,2018,2019,2044,2047,2131,2176,2254,2334,2534,2624,2736,2737,2895,2905,3184,3340,3398,3480,3579,3624,3625,3688,3736,3753,3975,4040,4204,4212,4331,4487,4724,4747,4781,4808,4826,4854,4915,4983,5090,5270,5308,5362,5453,5457,5649,5727,5830,5915,6091,6092,6252,6259,6299,6310,6387,6469,6505,6531…	ABAT,ACTB,ALK,APOD,SHROOM2,ATIC,RERE,ATOH1,AVPR1A,BMP4,BNIP3,CALM1,CDC42,CDH2,CNTN1,ATF2,CTNNA2,CTNNB1,DCT,DRD1,LPAR1,EFNA2,EGFR,ELAVL4,EML1,EMX2,EN1,EPHA5,EPHB1,EXT1,FANCC,FGF9,AFF2,FYN,GATA2,GLI2,GLI3,GRID2,GRIN2C,HNRNPD,NDST1,ID2,IGF1R,CXCR2,INHBA,INHBB,ITGB1,KCNA1,KCNE1,LHX1,LRP6,MECP2,MEIS2,MNAT1,MSX1,NDUFS4,NEFL,NFIB,NHLH2,NNAT,NOTCH3,NTRK2,OPHN1,PBX3,SERPINE2,PITX2,PLXNA2,POU3F1,POU4F1,REL…	168/745
3_Member	GO Biological Processes	GO:0120039	plasma membrane bounded cell projection morphogenesis	-16.9165	-13.7691	214,288,323,351,655,1002,1009,1600,1946,1948,2043,2045,2048,2253,2263,2290,2297,2534,3480,3688,4131,4147,4753,4776,4781,4908,4929,5457,5592,5649,6091,6092,7204,7436,7465,8301,8609,9201,9241,9576,10512,11023,22871,22891,23026,23768,26050,26053,51761,55619,55740,56288,57556,84623,137970,153090,223117	ALCAM,ANK3,APBB2,APP,BMP7,CDH4,CDH11,DAB1,EFNA5,EFNB2,EPHA4,EPHA7,EPHB2,FGF8,FGFR2,FOXG1,FOXD1,FYN,IGF1R,ITGB1,MAP1B,MATN2,NELL2,NFATC4,NFIB,NTF3,NR4A2,POU4F1,PRKG1,RELN,ROBO1,ROBO2,TRIO,VLDLR,WEE1,PICALM,KLF7,DCLK1,NOG,SPAG6,SEMA3C,VAX1,NLGN1,ZNF365,MYO16,FLRT2,SLITRK5,AUTS2,ATP8A2,DOCK10,ENAH,PARD3,SEMA6A,KIRREL3,UNC5D,DAB2IP,SEMA3D	57/503		3_Member	GO Biological Processes	GO:0030900	forebrain development	-15.3482	-12.8914	238,471,474,552,652,664,1000,1499,1638,1812,1902,1943,1956,1996,2018,2044,2131,2534,2624,2736,2737,3340,3398,3480,3624,3625,3736,3975,4204,4487,4747,4781,4808,4854,4915,4983,5308,5453,5457,5649,5830,5915,6091,6092,6259,6299,6387,6469,6531,6585,6656,6658,6714,6716,6752,6754,6926,7474,7547,7804,7852,8022,9037,9201,9353,9693,9723,9760,9928,10215,10642,22903,23224,23236,23287,23353,25942,26050,26153,…	ALK,ATIC,ATOH1,AVPR1A,BMP4,BNIP3,CDH2,CTNNB1,DCT,DRD1,LPAR1,EFNA2,EGFR,ELAVL4,EMX2,EPHA5,EXT1,FYN,GATA2,GLI2,GLI3,NDST1,ID2,IGF1R,INHBA,INHBB,KCNA1,LHX1,MECP2,MSX1,NEFL,NFIB,NHLH2,NOTCH3,NTRK2,OPHN1,PITX2,POU3F1,POU4F1,RELN,PEX5,RARB,ROBO1,ROBO2,RYK,SALL1,CXCL12,SHH,SLC6A3,SLIT1,SOX1,SOX3,SRC,SRD5A2,SSTR2,SSTR4,TBX3,WNT5A,ZIC3,LRP8,CXCR4,LHX3,SEMA5A,DCLK1,SLIT2,RAPGEF2,SEMA3E,TOX,KIF14,OLIG2,IGF2…	91/412
3_Member	GO Biological Processes	GO:0048858	cell projection morphogenesis	-16.6409	-13.5529	214,288,323,351,655,1002,1009,1600,1946,1948,2043,2045,2048,2253,2263,2290,2297,2534,3480,3688,4131,4147,4753,4776,4781,4908,4929,5457,5592,5649,6091,6092,7204,7436,7465,8301,8609,9201,9241,9576,10512,11023,22871,22891,23026,23768,26050,26053,51761,55619,55740,56288,57556,84623,137970,153090,223117	ALCAM,ANK3,APBB2,APP,BMP7,CDH4,CDH11,DAB1,EFNA5,EFNB2,EPHA4,EPHA7,EPHB2,FGF8,FGFR2,FOXG1,FOXD1,FYN,IGF1R,ITGB1,MAP1B,MATN2,NELL2,NFATC4,NFIB,NTF3,NR4A2,POU4F1,PRKG1,RELN,ROBO1,ROBO2,TRIO,VLDLR,WEE1,PICALM,KLF7,DCLK1,NOG,SPAG6,SEMA3C,VAX1,NLGN1,ZNF365,MYO16,FLRT2,SLITRK5,AUTS2,ATP8A2,DOCK10,ENAH,PARD3,SEMA6A,KIRREL3,UNC5D,DAB2IP,SEMA3D	57/510		3_Member	GO Biological Processes	GO:0021537	telencephalon development	-8.90677	-6.94904	238,471,474,552,652,664,1000,1499,1812,1902,1943,1956,2018,2044,2131,2737,3398,3480,3624,3736,3975,4204,4747,4781,4915,5649,5830,5915,6091,6092,6259,6299,6387,6469,6716,7474,7547,7804,7852,9353,9928,10642,22903,23224,23236,23287,23353,26050,26153,54407,64211,83696,89839,120892,157680,166614,221692,347733	ALK,ATIC,ATOH1,AVPR1A,BMP4,BNIP3,CDH2,CTNNB1,DRD1,LPAR1,EFNA2,EGFR,EMX2,EPHA5,EXT1,GLI3,ID2,IGF1R,INHBA,KCNA1,LHX1,MECP2,NEFL,NFIB,NTRK2,RELN,PEX5,RARB,ROBO1,ROBO2,RYK,SALL1,CXCL12,SHH,SRD5A2,WNT5A,ZIC3,LRP8,CXCR4,SLIT2,KIF14,IGF2BP1,BTBD3,SYNE2,PLCB1,AGTPBP1,SUN1,SLITRK5,KIF26A,SLC38A2,LHX5,TRAPPC9,ARHGAP11B,LRRK2,VPS13B,DCLK2,PHACTR1,TUBB2B	58/280
3_Member	GO Biological Processes	GO:0007409	axonogenesis	-15.2747	-12.3115	214,288,323,351,655,1002,1009,1600,1946,1948,2043,2045,2048,2253,2263,2290,2297,2534,3480,3688,4131,4147,4753,4781,4929,5457,5592,5649,6091,6092,7204,8301,8609,9201,9241,10512,11023,23768,26050,26053,51761,55740,56288,57556,137970,223117	ALCAM,ANK3,APBB2,APP,BMP7,CDH4,CDH11,DAB1,EFNA5,EFNB2,EPHA4,EPHA7,EPHB2,FGF8,FGFR2,FOXG1,FOXD1,FYN,IGF1R,ITGB1,MAP1B,MATN2,NELL2,NFIB,NR4A2,POU4F1,PRKG1,RELN,ROBO1,ROBO2,TRIO,PICALM,KLF7,DCLK1,NOG,SEMA3C,VAX1,FLRT2,SLITRK5,AUTS2,ATP8A2,ENAH,PARD3,SEMA6A,UNC5D,SEMA3D	46/370		3_Member	GO Biological Processes	GO:0021543	pallium development	-5.46331	-3.97063	238,471,474,664,1000,1499,1812,1956,2018,2044,2737,3480,3736,4204,4747,4915,5649,5830,6091,6716,7547,7804,9353,9928,10642,22903,23224,23236,23353,26153,54407,64211,83696,89839,157680,166614,221692,347733	ALK,ATIC,ATOH1,BNIP3,CDH2,CTNNB1,DRD1,EGFR,EMX2,EPHA5,GLI3,IGF1R,KCNA1,MECP2,NEFL,NTRK2,RELN,PEX5,ROBO1,SRD5A2,ZIC3,LRP8,SLIT2,KIF14,IGF2BP1,BTBD3,SYNE2,PLCB1,SUN1,KIF26A,SLC38A2,LHX5,TRAPPC9,ARHGAP11B,VPS13B,DCLK2,PHACTR1,TUBB2B	38/194
3_Member	GO Biological Processes	GO:0048667	cell morphogenesis involved in neuron differentiation	-15.2306	-12.2852	214,288,323,351,655,1002,1009,1600,1946,1948,2043,2045,2048,2253,2263,2290,2297,2534,3480,3688,4131,4147,4753,4776,4781,4929,5457,5592,5649,6091,6092,6904,7204,7436,8301,8609,9201,9241,10512,11023,22891,23768,26050,26053,51761,55619,55740,56288,57556,137970,223117	ALCAM,ANK3,APBB2,APP,BMP7,CDH4,CDH11,DAB1,EFNA5,EFNB2,EPHA4,EPHA7,EPHB2,FGF8,FGFR2,FOXG1,FOXD1,FYN,IGF1R,ITGB1,MAP1B,MATN2,NELL2,NFATC4,NFIB,NR4A2,POU4F1,PRKG1,RELN,ROBO1,ROBO2,TBCD,TRIO,VLDLR,PICALM,KLF7,DCLK1,NOG,SEMA3C,VAX1,ZNF365,FLRT2,SLITRK5,AUTS2,ATP8A2,DOCK10,ENAH,PARD3,SEMA6A,UNC5D,SEMA3D	51/449		3_Member	GO Biological Processes	GO:0021987	cerebral cortex development	-4.99162	-3.56105	471,474,664,1000,1499,1956,2018,2737,3736,4204,4747,4915,5649,5830,6091,7804,9353,9928,22903,23224,23236,23353,26153,54407,83696,89839,221692,347733	ATIC,ATOH1,BNIP3,CDH2,CTNNB1,EGFR,EMX2,GLI3,KCNA1,MECP2,NEFL,NTRK2,RELN,PEX5,ROBO1,LRP8,SLIT2,KIF14,BTBD3,SYNE2,PLCB1,SUN1,KIF26A,SLC38A2,TRAPPC9,ARHGAP11B,PHACTR1,TUBB2B	28/130
3_Member	GO Biological Processes	GO:0061564	axon development	-14.8309	-11.9927	214,288,323,351,655,1002,1009,1600,1719,1946,1948,2043,2045,2048,2253,2263,2290,2297,2534,3480,3688,4131,4147,4753,4781,4929,5457,5592,5649,6091,6092,7204,8301,8609,9201,9241,10512,11023,23768,26050,26053,51761,55740,56288,57556,79805,116448,137970,223117	ALCAM,ANK3,APBB2,APP,BMP7,CDH4,CDH11,DAB1,DHFR,EFNA5,EFNB2,EPHA4,EPHA7,EPHB2,FGF8,FGFR2,FOXG1,FOXD1,FYN,IGF1R,ITGB1,MAP1B,MATN2,NELL2,NFIB,NR4A2,POU4F1,PRKG1,RELN,ROBO1,ROBO2,TRIO,PICALM,KLF7,DCLK1,NOG,SEMA3C,VAX1,FLRT2,SLITRK5,AUTS2,ATP8A2,ENAH,PARD3,SEMA6A,VASH2,OLIG1,UNC5D,SEMA3D	49/427		3_Member	GO Biological Processes	GO:0021885	forebrain cell migration	-3.28929	-2.11856	1499,1812,1956,2018,2737,5649,5830,6091,6387,7804,7852,9353,23224,23353,120892	CTNNB1,DRD1,EGFR,EMX2,GLI3,RELN,PEX5,ROBO1,CXCL12,LRP8,CXCR4,SLIT2,SYNE2,SUN1,LRRK2	15/65
3_Member	GO Biological Processes	GO:0007411	axon guidance	-10.8058	-8.30135	214,323,351,655,1002,1946,1948,2043,2045,2048,2253,2290,2297,2534,4147,4753,4781,5649,6091,6092,7204,8609,9241,10512,11023,23768,55740,57556,137970,223117	ALCAM,APBB2,APP,BMP7,CDH4,EFNA5,EFNB2,EPHA4,EPHA7,EPHB2,FGF8,FOXG1,FOXD1,FYN,MATN2,NELL2,NFIB,RELN,ROBO1,ROBO2,TRIO,KLF7,NOG,SEMA3C,VAX1,FLRT2,ENAH,SEMA6A,UNC5D,SEMA3D	30/228		3_Member	GO Biological Processes	GO:0022029	telencephalon cell migration	-3.00825	-1.89872	1499,1812,1956,2737,5649,5830,6091,6387,7804,7852,9353,23224,23353,120892	CTNNB1,DRD1,EGFR,GLI3,RELN,PEX5,ROBO1,CXCL12,LRP8,CXCR4,SLIT2,SYNE2,SUN1,LRRK2	14/62
3_Member	GO Biological Processes	GO:0097485	neuron projection guidance	-10.7573	-8.25909	214,323,351,655,1002,1946,1948,2043,2045,2048,2253,2290,2297,2534,4147,4753,4781,5649,6091,6092,7204,8609,9241,10512,11023,23768,55740,57556,137970,223117	ALCAM,APBB2,APP,BMP7,CDH4,EFNA5,EFNB2,EPHA4,EPHA7,EPHB2,FGF8,FOXG1,FOXD1,FYN,MATN2,NELL2,NFIB,RELN,ROBO1,ROBO2,TRIO,KLF7,NOG,SEMA3C,VAX1,FLRT2,ENAH,SEMA6A,UNC5D,SEMA3D	30/229		3_Member	GO Biological Processes	GO:0021761	limbic system development	-2.78812	-1.7164	238,1499,1812,2018,2044,2737,3480,3736,4204,4747,4808,5649,6658,6716,6926,7547,7804,9723,9928,64211,157680,166614	ALK,CTNNB1,DRD1,EMX2,EPHA5,GLI3,IGF1R,KCNA1,MECP2,NEFL,NHLH2,RELN,SOX3,SRD5A2,TBX3,ZIC3,LRP8,SEMA3E,KIF14,LHX5,VPS13B,DCLK2	22/125
3_Member	GO Biological Processes	GO:0016358	dendrite development	-8.74954	-6.49257	351,655,1600,2048,2534,3688,4131,4147,4776,5592,5649,7436,8301,8609,9201,22891,26050,55619,57626	APP,BMP7,DAB1,EPHB2,FYN,ITGB1,MAP1B,MATN2,NFATC4,PRKG1,RELN,VLDLR,PICALM,KLF7,DCLK1,ZNF365,SLITRK5,DOCK10,KLHL1	19/115		4_Summary	GO Biological Processes	GO:0034330	cell junction organization	-25.3255	-22.0235	60,87,119,287,288,323,324,395,667,829,928,998,1000,1002,1003,1005,1007,1009,1012,1016,1287,1445,1495,1499,1501,1739,1812,1826,1946,2017,2043,2047,2131,2185,2239,2335,2534,2557,2558,2567,2743,2895,2915,3480,3643,3655,3915,3987,4204,4593,4747,4774,4884,4983,5063,5175,5314,5362,5457,5649,5789,5796,6259,6272,6505,6529,6622,6714,7082,7145,7368,7474,8321,8326,8394,8495,8777,9231,9254,9378,9414,9723,978…	ACTB,ACTN1,ADD2,ANK2,ANK3,APBB2,APC,ARHGAP6,DST,CAPZA1,CD9,CDC42,CDH2,CDH4,CDH5,CDH7,CDH9,CDH11,CDH13,CDH18,COL4A5,CSK,CTNNA1,CTNNB1,CTNND2,DLG1,DRD1,DSCAM,EFNA5,CTTN,EPHA4,EPHB1,EXT1,PTK2B,GPC4,FN1,FYN,GABRA4,GABRA5,GABRG3,GLRB,GRID2,GRM5,IGF1R,INSR,ITGA6,LAMC1,LIMS1,MECP2,MUSK,NEFL,NFIA,NPTX1,OPHN1,PAK3,PECAM1,PKHD1,PLXNA2,POU4F1,RELN,PTPRD,PTPRK,RYK,SORT1,SLC1A1,SLC6A1,SNCA,SRC,TJP1,TNS1,UGT8,…	134/-
3_Member	GO Biological Processes	GO:0048813	dendrite morphogenesis	-5.4345	-3.64988	2048,2534,3688,4776,7436,8301,8609,9201,22891,26050,55619	EPHB2,FYN,ITGB1,NFATC4,VLDLR,PICALM,KLF7,DCLK1,ZNF365,SLITRK5,DOCK10	11/65		4_Member	GO Biological Processes	GO:0034330	cell junction organization	-25.3255	-22.0235	60,87,119,287,288,323,324,395,667,829,928,998,1000,1002,1003,1005,1007,1009,1012,1016,1287,1445,1495,1499,1501,1739,1812,1826,1946,2017,2043,2047,2131,2185,2239,2335,2534,2557,2558,2567,2743,2895,2915,3480,3643,3655,3915,3987,4204,4593,4747,4774,4884,4983,5063,5175,5314,5362,5457,5649,5789,5796,6259,6272,6505,6529,6622,6714,7082,7145,7368,7474,8321,8326,8394,8495,8777,9231,9254,9378,9414,9723,978…	ACTB,ACTN1,ADD2,ANK2,ANK3,APBB2,APC,ARHGAP6,DST,CAPZA1,CD9,CDC42,CDH2,CDH4,CDH5,CDH7,CDH9,CDH11,CDH13,CDH18,COL4A5,CSK,CTNNA1,CTNNB1,CTNND2,DLG1,DRD1,DSCAM,EFNA5,CTTN,EPHA4,EPHB1,EXT1,PTK2B,GPC4,FN1,FYN,GABRA4,GABRA5,GABRG3,GLRB,GRID2,GRM5,IGF1R,INSR,ITGA6,LAMC1,LIMS1,MECP2,MUSK,NEFL,NFIA,NPTX1,OPHN1,PAK3,PECAM1,PKHD1,PLXNA2,POU4F1,RELN,PTPRD,PTPRK,RYK,SORT1,SLC1A1,SLC6A1,SNCA,SRC,TJP1,TNS1,UGT8,…	134/566
4_Summary	GO Biological Processes	GO:0035239	tube morphogenesis	-22.1663	-18.425	284,338,650,653,655,1012,1948,2028,2034,2043,2045,2048,2138,2253,2255,2263,2294,2297,3037,3142,3339,3688,3696,3791,3949,4211,4223,4233,4488,4613,4776,4781,5314,5396,5420,5578,5613,5629,5921,6091,6095,6461,6935,7026,7042,7049,7424,7837,7852,8325,8642,9231,9241,9444,9953,10252,10370,10451,10553,10653,10913,23414,51339,55083,55636,56963,57125,57178,57674,79192,84700,90627,153090,161198,170690,221981…	ANGPT1,APOB,BMP2,BMP5,BMP7,CDH13,EFNB2,ENPEP,EPAS1,EPHA4,EPHA7,EPHB2,EYA1,FGF8,FGF10,FGFR2,FOXF1,FOXD1,HAS2,HLX,HSPG2,ITGB1,ITGB8,KDR,LDLR,MEIS1,MEOX2,MET,MSX2,MYCN,NFATC4,NFIB,PKHD1,PRRX1,PODXL,PRKCA,PRKX,PROX1,RASA1,ROBO1,RORA,SHB,ZEB1,NR2F2,TGFB2,TGFBR3,VEGFC,PXDN,CXCR4,FZD8,DCHS1,DLG5,NOG,QKI,HS3ST3B1,SPRY1,CITED2,VAV3,HTATIP2,SPINT2,EDAR,ZFPM2,DACT1,KIF26B,CHD7,RGMA,PLXDC1,ZMIZ1,RNF213,IRX1,…	86/-		4_Member	GO Biological Processes	GO:0050808	synapse organization	-17.6363	-14.9462	60,87,119,288,323,998,1000,1007,1287,1499,1501,1739,1812,1826,1946,2017,2043,2047,2239,2534,2557,2558,2567,2743,2895,2915,3480,3643,4204,4593,4747,4774,4884,4983,5063,5362,5457,5649,5789,6259,6272,6505,6529,6622,7474,8321,8326,8495,9231,9254,9378,9723,10810,10939,11004,22854,22866,22999,23002,23024,23085,23122,23544,26050,26059,27253,27445,54549,54621,57689,64084,83660,84189,84708,89832,91851,927…	ACTB,ACTN1,ADD2,ANK3,APBB2,CDC42,CDH2,CDH9,COL4A5,CTNNB1,CTNND2,DLG1,DRD1,DSCAM,EFNA5,CTTN,EPHA4,EPHB1,GPC4,FYN,GABRA4,GABRA5,GABRG3,GLRB,GRID2,GRM5,IGF1R,INSR,MECP2,MUSK,NEFL,NFIA,NPTX1,OPHN1,PAK3,PLXNA2,POU4F1,RELN,PTPRD,RYK,SORT1,SLC1A1,SLC6A1,SNCA,WNT5A,FZD1,FZD9,PPFIBP2,DLG5,CACNA2D2,NRXN1,SEMA3E,WASF3,AFG3L2,KIF2C,NTNG1,CNKSR2,RIMS1,DAAM1,PDZRN3,ERC1,CLASP2,SEZ6L,SLITRK5,ERC2,PCDH17,PCLO,SD…	89/368
4_Member	GO Biological Processes	GO:0035239	tube morphogenesis	-22.1663	-18.425	284,338,650,653,655,1012,1948,2028,2034,2043,2045,2048,2138,2253,2255,2263,2294,2297,3037,3142,3339,3688,3696,3791,3949,4211,4223,4233,4488,4613,4776,4781,5314,5396,5420,5578,5613,5629,5921,6091,6095,6461,6935,7026,7042,7049,7424,7837,7852,8325,8642,9231,9241,9444,9953,10252,10370,10451,10553,10653,10913,23414,51339,55083,55636,56963,57125,57178,57674,79192,84700,90627,153090,161198,170690,221981…	ANGPT1,APOB,BMP2,BMP5,BMP7,CDH13,EFNB2,ENPEP,EPAS1,EPHA4,EPHA7,EPHB2,EYA1,FGF8,FGF10,FGFR2,FOXF1,FOXD1,HAS2,HLX,HSPG2,ITGB1,ITGB8,KDR,LDLR,MEIS1,MEOX2,MET,MSX2,MYCN,NFATC4,NFIB,PKHD1,PRRX1,PODXL,PRKCA,PRKX,PROX1,RASA1,ROBO1,RORA,SHB,ZEB1,NR2F2,TGFB2,TGFBR3,VEGFC,PXDN,CXCR4,FZD8,DCHS1,DLG5,NOG,QKI,HS3ST3B1,SPRY1,CITED2,VAV3,HTATIP2,SPINT2,EDAR,ZFPM2,DACT1,KIF26B,CHD7,RGMA,PLXDC1,ZMIZ1,RNF213,IRX1,…	77/694		4_Member	GO Biological Processes	GO:0034329	cell junction assembly	-16.097	-13.5599	60,87,119,287,324,395,667,829,928,998,1000,1002,1003,1005,1007,1009,1012,1016,1495,1499,1739,1812,1826,2017,2185,2335,2557,2558,2567,2895,3655,3915,4204,4884,4983,5175,5362,5457,5649,5789,5796,6259,6714,7082,7145,7368,7474,8321,8394,8777,9231,9378,9948,10391,10580,26285,27253,27445,54549,54621,55901,56288,64084,79977,80139,83660,84189,91862,92737,114798,137075,140689,147381,221935,222256,392617	ACTB,ACTN1,ADD2,ANK2,APC,ARHGAP6,DST,CAPZA1,CD9,CDC42,CDH2,CDH4,CDH5,CDH7,CDH9,CDH11,CDH13,CDH18,CTNNA1,CTNNB1,DLG1,DRD1,DSCAM,CTTN,PTK2B,FN1,GABRA4,GABRA5,GABRG3,GRID2,ITGA6,LAMC1,MECP2,NPTX1,OPHN1,PECAM1,PLXNA2,POU4F1,RELN,PTPRD,PTPRK,RYK,SRC,TJP1,TNS1,UGT8,WNT5A,FZD1,PIP5K1A,MPDZ,DLG5,NRXN1,WDR1,CORO2B,SORBS1,CLDN17,PCDH17,PCLO,SDK2,VSIG10,THSD1,PARD3,CLSTN2,GRHL2,ZNF703,TLN2,SLITRK6,MARVELD3,…	76/303
4_Member	GO Biological Processes	GO:0001944	vasculature development	-16.1519	-13.1308	284,338,650,1003,1012,1948,2028,2034,2048,2138,2253,2255,2263,2294,2308,3037,3339,3688,3696,3791,3949,4016,4211,4223,4776,5396,5578,5613,5629,5921,6091,6092,6095,6461,6934,7026,7042,7049,7424,7837,8325,9241,9444,10370,10451,10512,10553,23414,54206,55636,57125,57178,57674,79805,83943,84700,153090,161198,221981	ANGPT1,APOB,BMP2,CDH5,CDH13,EFNB2,ENPEP,EPAS1,EPHB2,EYA1,FGF8,FGF10,FGFR2,FOXF1,FOXO1,HAS2,HSPG2,ITGB1,ITGB8,KDR,LDLR,LOXL1,MEIS1,MEOX2,NFATC4,PRRX1,PRKCA,PRKX,PROX1,RASA1,ROBO1,ROBO2,RORA,SHB,TCF7L2,NR2F2,TGFB2,TGFBR3,VEGFC,PXDN,FZD8,NOG,QKI,CITED2,VAV3,SEMA3C,HTATIP2,ZFPM2,ERRFI1,CHD7,PLXDC1,ZMIZ1,RNF213,VASH2,IMMP2L,MYO18B,DAB2IP,CLEC14A,THSD7A	59/556		4_Member	GO Biological Processes	GO:0007416	synapse assembly	-6.23164	-4.63959	119,1000,1007,1812,1826,2557,2558,2567,2895,4204,4884,5362,5457,5649,5789,6259,7474,8321,9378,27253,27445,54549,54621,64084,84189,92737,114798,140689,147381,221935,392617	ADD2,CDH2,CDH9,DRD1,DSCAM,GABRA4,GABRA5,GABRG3,GRID2,MECP2,NPTX1,PLXNA2,POU4F1,RELN,PTPRD,RYK,WNT5A,FZD1,NRXN1,PCDH17,PCLO,SDK2,VSIG10,CLSTN2,SLITRK6,DNER,SLITRK1,CBLN4,CBLN2,SDK1,ELFN1	31/133
4_Member	GO Biological Processes	GO:0001568	blood vessel development	-15.1293	-12.201	284,338,1003,1012,1948,2028,2034,2048,2138,2253,2255,2263,2294,2308,3037,3339,3688,3696,3791,3949,4016,4211,4223,4776,5396,5578,5613,5629,5921,6091,6092,6095,6461,6934,7026,7042,7049,7424,7837,8325,9241,9444,10370,10451,10512,10553,23414,55636,57125,57178,57674,79805,84700,153090,161198,221981	ANGPT1,APOB,CDH5,CDH13,EFNB2,ENPEP,EPAS1,EPHB2,EYA1,FGF8,FGF10,FGFR2,FOXF1,FOXO1,HAS2,HSPG2,ITGB1,ITGB8,KDR,LDLR,LOXL1,MEIS1,MEOX2,NFATC4,PRRX1,PRKCA,PRKX,PROX1,RASA1,ROBO1,ROBO2,RORA,SHB,TCF7L2,NR2F2,TGFB2,TGFBR3,VEGFC,PXDN,FZD8,NOG,QKI,CITED2,VAV3,SEMA3C,HTATIP2,ZFPM2,CHD7,PLXDC1,ZMIZ1,RNF213,VASH2,MYO18B,DAB2IP,CLEC14A,THSD7A	56/534		5_Summary	GO Biological Processes	GO:0008283	cell population proliferation	-23.7477	-20.5183	473,604,639,652,659,694,857,861,868,928,940,952,1012,1031,1051,1164,1386,1437,1495,1499,1638,1735,1739,1908,1909,1947,1956,2009,2018,2028,2047,2099,2131,2185,2242,2254,2322,2355,2534,2623,2624,2625,2627,2683,2737,3070,3340,3398,3600,3688,3720,3736,3791,3815,4017,4204,4254,4478,4487,4602,4613,4774,4781,4824,4880,4919,4948,5179,5294,5467,5580,5588,5613,5727,5915,6419,6423,6461,6469,6474,6489,6495,6…	RERE,BCL6,PRDM1,BMP4,BMPR2,BTG1,CAV1,RUNX1,CBLB,CD9,CD28,CD38,CDH13,CDKN2C,CEBPB,CKS2,ATF2,CSF2,CTNNA1,CTNNB1,DCT,DIO3,DLG1,EDN3,EDNRA,EFNB1,EGFR,EML1,EMX2,ENPEP,EPHB1,ESR1,EXT1,PTK2B,FES,FGF9,FLT3,FOSL2,FYN,GATA1,GATA2,GATA3,GATA6,B4GALT1,GLI3,HELLS,NDST1,ID2,IL15,ITGB1,JARID2,KCNA1,KDR,KIT,LOXL2,MECP2,KITLG,MSN,MSX1,MYB,MYCN,NFIA,NFIB,NKX3-1,NPPC,ROR1,OCA2,PENK,PIK3CG,PPARD,PRKCD,PRKCQ,PRKX,PTC…	153/-
4_Member	GO Biological Processes	GO:0048514	blood vessel morphogenesis	-14.2778	-11.4989	284,338,1012,1948,2028,2034,2048,2138,2253,2255,2263,2294,3037,3339,3688,3696,3791,3949,4211,4223,4776,5396,5578,5613,5629,5921,6091,6095,6461,7026,7042,7049,7424,7837,8325,9241,9444,10370,10451,10553,23414,55636,57125,57178,57674,84700,153090,161198,221981	ANGPT1,APOB,CDH13,EFNB2,ENPEP,EPAS1,EPHB2,EYA1,FGF8,FGF10,FGFR2,FOXF1,HAS2,HSPG2,ITGB1,ITGB8,KDR,LDLR,MEIS1,MEOX2,NFATC4,PRRX1,PRKCA,PRKX,PROX1,RASA1,ROBO1,RORA,SHB,NR2F2,TGFB2,TGFBR3,VEGFC,PXDN,FZD8,NOG,QKI,CITED2,VAV3,HTATIP2,ZFPM2,CHD7,PLXDC1,ZMIZ1,RNF213,MYO18B,DAB2IP,CLEC14A,THSD7A	49/441		5_Member	GO Biological Processes	GO:0008283	cell population proliferation	-23.7477	-20.5183	473,604,639,652,659,694,857,861,868,928,940,952,1012,1031,1051,1164,1386,1437,1495,1499,1638,1735,1739,1908,1909,1947,1956,2009,2018,2028,2047,2099,2131,2185,2242,2254,2322,2355,2534,2623,2624,2625,2627,2683,2737,3070,3340,3398,3600,3688,3720,3736,3791,3815,4017,4204,4254,4478,4487,4602,4613,4774,4781,4824,4880,4919,4948,5179,5294,5467,5580,5588,5613,5727,5915,6419,6423,6461,6469,6474,6489,6495,6…	RERE,BCL6,PRDM1,BMP4,BMPR2,BTG1,CAV1,RUNX1,CBLB,CD9,CD28,CD38,CDH13,CDKN2C,CEBPB,CKS2,ATF2,CSF2,CTNNA1,CTNNB1,DCT,DIO3,DLG1,EDN3,EDNRA,EFNB1,EGFR,EML1,EMX2,ENPEP,EPHB1,ESR1,EXT1,PTK2B,FES,FGF9,FLT3,FOSL2,FYN,GATA1,GATA2,GATA3,GATA6,B4GALT1,GLI3,HELLS,NDST1,ID2,IL15,ITGB1,JARID2,KCNA1,KDR,KIT,LOXL2,MECP2,KITLG,MSN,MSX1,MYB,MYCN,NFIA,NFIB,NKX3-1,NPPC,ROR1,OCA2,PENK,PIK3CG,PPARD,PRKCD,PRKCQ,PRKX,PTC…	153/718
4_Member	GO Biological Processes	GO:0001525	angiogenesis	-6.51056	-4.55278	284,1012,1948,2028,2034,2048,2253,2255,2263,3339,3688,3791,4211,4223,4776,5578,5613,6091,6095,6461,7424,7837,8325,10451,10553,57125,57674,153090,161198,221981	ANGPT1,CDH13,EFNB2,ENPEP,EPAS1,EPHB2,FGF8,FGF10,FGFR2,HSPG2,ITGB1,KDR,MEIS1,MEOX2,NFATC4,PRKCA,PRKX,ROBO1,RORA,SHB,VEGFC,PXDN,FZD8,VAV3,HTATIP2,PLXDC1,RNF213,DAB2IP,CLEC14A,THSD7A	30/347		6_Summary	GO Biological Processes	GO:0007423	sensory organ development	-23.129	-19.9898	182,357,474,631,639,652,654,659,775,1052,1290,1499,1543,1545,1735,1739,1826,1909,1956,2043,2047,2055,2195,2254,2295,2299,2321,2558,2624,2625,2737,3198,3624,3791,3815,3975,4094,4149,4212,4286,4487,4774,4781,4810,4915,4919,5090,5158,5308,5316,5458,5523,5915,6169,6247,6469,6495,6505,6531,6647,6654,6656,6658,6659,6662,6664,6678,6926,7020,7021,7048,7399,7422,7474,7484,7547,7837,8022,8100,9096,9172,931…	JAG1,SHROOM2,ATOH1,BFSP1,PRDM1,BMP4,BMP6,BMPR2,CACNA1C,CEBPD,COL5A2,CTNNB1,CYP1A1,CYP1B1,DIO3,DLG1,DSCAM,EDNRA,EGFR,EPHA4,EPHB1,CLN8,FAT1,FGF9,FOXF2,FOXI1,FLT1,GABRA5,GATA2,GATA3,GLI3,HOXA1,INHBA,KDR,KIT,LHX1,MAF,MAX,MEIS2,MITF,MSX1,NFIA,NFIB,NHS,NTRK2,ROR1,PBX3,PDE6B,PITX2,PKNOX1,POU4F2,PPP2R3A,RARB,RPL38,RS1,SHH,SIX1,SLC1A1,SLC6A3,SOD1,SOS1,SOX1,SOX3,SOX4,SOX9,SOX11,SPARC,TBX3,TFAP2A,TFAP2B,TGF…	137/-
5_Summary	GO Biological Processes	GO:0007420	brain development	-20.8901	-17.2458	18,220,351,650,653,655,1021,1600,1812,2045,2048,2066,2253,2255,2263,2290,2534,2662,2895,2904,3084,3339,3480,3688,3747,4211,4781,4929,5308,5362,5449,5453,5455,5457,5592,5629,5649,6091,6092,6095,6751,6935,7026,7545,7852,8403,8455,9201,9231,9241,9612,9760,10409,11023,22891,23026,23440,26050,29954,50937,55553,55636,55773,56934,57178,57282,57477,57502,57626,63950,64426,79633,83943,84623,84750,89839,15…	ABAT,ALDH1A3,APP,BMP2,BMP5,BMP7,CDK6,DAB1,DRD1,EPHA7,EPHB2,ERBB4,FGF8,FGF10,FGFR2,FOXG1,FYN,GDF10,GRID2,GRIN2B,NRG1,HSPG2,IGF1R,ITGB1,KCNC2,MEIS1,NFIB,NR4A2,PITX2,PLXNA2,POU1F1,POU3F1,POU3F3,POU4F1,PRKG1,PROX1,RELN,ROBO1,ROBO2,RORA,SSTR1,ZEB1,NR2F2,ZIC1,CXCR4,SOX14,ATRN,DCLK1,DLG5,NOG,NCOR2,TOX,BASP1,VAX1,ZNF365,MYO16,OTP,SLITRK5,POMT2,CDON,SOX6,CHD7,TBC1D23,CA10,ZMIZ1,SLC4A10,SHROOM4,NLGN4X,KLHL…	80/-		6_Member	GO Biological Processes	GO:0007423	sensory organ development	-23.129	-19.9898	182,357,474,631,639,652,654,659,775,1052,1290,1499,1543,1545,1735,1739,1826,1909,1956,2043,2047,2055,2195,2254,2295,2299,2321,2558,2624,2625,2737,3198,3624,3791,3815,3975,4094,4149,4212,4286,4487,4774,4781,4810,4915,4919,5090,5158,5308,5316,5458,5523,5915,6169,6247,6469,6495,6505,6531,6647,6654,6656,6658,6659,6662,6664,6678,6926,7020,7021,7048,7399,7422,7474,7484,7547,7837,8022,8100,9096,9172,931…	JAG1,SHROOM2,ATOH1,BFSP1,PRDM1,BMP4,BMP6,BMPR2,CACNA1C,CEBPD,COL5A2,CTNNB1,CYP1A1,CYP1B1,DIO3,DLG1,DSCAM,EDNRA,EGFR,EPHA4,EPHB1,CLN8,FAT1,FGF9,FOXF2,FOXI1,FLT1,GABRA5,GATA2,GATA3,GLI3,HOXA1,INHBA,KDR,KIT,LHX1,MAF,MAX,MEIS2,MITF,MSX1,NFIA,NFIB,NHS,NTRK2,ROR1,PBX3,PDE6B,PITX2,PKNOX1,POU4F2,PPP2R3A,RARB,RPL38,RS1,SHH,SIX1,SLC1A1,SLC6A3,SOD1,SOS1,SOX1,SOX3,SOX4,SOX9,SOX11,SPARC,TBX3,TFAP2A,TFAP2B,TGF…	136/609
5_Member	GO Biological Processes	GO:0007420	brain development	-20.8901	-17.2458	18,220,351,650,653,655,1021,1600,1812,2045,2048,2066,2253,2255,2263,2290,2534,2662,2895,2904,3084,3339,3480,3688,3747,4211,4781,4929,5308,5362,5449,5453,5455,5457,5592,5629,5649,6091,6092,6095,6751,6935,7026,7545,7852,8403,8455,9201,9231,9241,9612,9760,10409,11023,22891,23026,23440,26050,29954,50937,55553,55636,55773,56934,57178,57282,57477,57502,57626,63950,64426,79633,83943,84623,84750,89839,15…	ABAT,ALDH1A3,APP,BMP2,BMP5,BMP7,CDK6,DAB1,DRD1,EPHA7,EPHB2,ERBB4,FGF8,FGF10,FGFR2,FOXG1,FYN,GDF10,GRID2,GRIN2B,NRG1,HSPG2,IGF1R,ITGB1,KCNC2,MEIS1,NFIB,NR4A2,PITX2,PLXNA2,POU1F1,POU3F1,POU3F3,POU4F1,PRKG1,PROX1,RELN,ROBO1,ROBO2,RORA,SSTR1,ZEB1,NR2F2,ZIC1,CXCR4,SOX14,ATRN,DCLK1,DLG5,NOG,NCOR2,TOX,BASP1,VAX1,ZNF365,MYO16,OTP,SLITRK5,POMT2,CDON,SOX6,CHD7,TBC1D23,CA10,ZMIZ1,SLC4A10,SHROOM4,NLGN4X,KLHL…	78/745		6_Member	GO Biological Processes	GO:0001654	eye development	-18.4895	-15.6776	182,357,631,639,652,654,659,775,1290,1499,1543,1545,1735,1739,1826,1956,2047,2055,2195,2254,2295,2321,2625,2737,3624,3791,3975,4094,4149,4212,4286,4774,4781,4810,4915,5090,5158,5308,5316,5458,5523,5915,6247,6469,6505,6531,6654,6656,6659,6662,6664,7020,7021,7048,7422,7474,7484,7837,9172,9314,10370,10765,11023,22882,23094,23287,23552,24147,25932,25945,27067,27077,28514,28996,30812,51761,54549,79444…	JAG1,SHROOM2,BFSP1,PRDM1,BMP4,BMP6,BMPR2,CACNA1C,COL5A2,CTNNB1,CYP1A1,CYP1B1,DIO3,DLG1,DSCAM,EGFR,EPHB1,CLN8,FAT1,FGF9,FOXF2,FLT1,GATA3,GLI3,INHBA,KDR,LHX1,MAF,MAX,MEIS2,MITF,NFIA,NFIB,NHS,NTRK2,PBX3,PDE6B,PITX2,PKNOX1,POU4F2,PPP2R3A,RARB,RS1,SHH,SLC1A1,SLC6A3,SOS1,SOX1,SOX4,SOX9,SOX11,TFAP2A,TFAP2B,TGFBR2,VEGFA,WNT5A,WNT9B,PXDN,MYOM2,KLF4,CITED2,KDM5B,VAX1,ZHX2,SIPA1L3,AGTPBP1,CDK20,FJX1,CLIC4,N…	96/403
5_Member	GO Biological Processes	GO:0060322	head development	-20.3494	-16.8511	18,220,351,650,653,655,1021,1600,1812,2045,2048,2066,2253,2255,2263,2290,2534,2662,2895,2904,3084,3339,3480,3688,3747,4211,4781,4929,5308,5362,5449,5453,5455,5457,5592,5629,5649,6091,6092,6095,6751,6935,7026,7545,7852,8403,8455,9201,9231,9241,9612,9760,10409,11023,22891,23026,23440,26050,29954,50937,55553,55636,55773,56934,57178,57282,57477,57502,57626,63950,64426,79633,81624,83943,84159,84623,84…	ABAT,ALDH1A3,APP,BMP2,BMP5,BMP7,CDK6,DAB1,DRD1,EPHA7,EPHB2,ERBB4,FGF8,FGF10,FGFR2,FOXG1,FYN,GDF10,GRID2,GRIN2B,NRG1,HSPG2,IGF1R,ITGB1,KCNC2,MEIS1,NFIB,NR4A2,PITX2,PLXNA2,POU1F1,POU3F1,POU3F3,POU4F1,PRKG1,PROX1,RELN,ROBO1,ROBO2,RORA,SSTR1,ZEB1,NR2F2,ZIC1,CXCR4,SOX14,ATRN,DCLK1,DLG5,NOG,NCOR2,TOX,BASP1,VAX1,ZNF365,MYO16,OTP,SLITRK5,POMT2,CDON,SOX6,CHD7,TBC1D23,CA10,ZMIZ1,SLC4A10,SHROOM4,NLGN4X,KLHL…	80/795		6_Member	GO Biological Processes	GO:0150063	visual system development	-18.177	-15.3777	182,357,631,639,652,654,659,775,1290,1499,1543,1545,1735,1739,1826,1956,2047,2055,2195,2254,2295,2321,2625,2737,3624,3791,3975,4094,4149,4212,4286,4774,4781,4810,4915,5090,5158,5308,5316,5458,5523,5915,6247,6469,6505,6531,6654,6656,6659,6662,6664,7020,7021,7048,7422,7474,7484,7837,9172,9314,10370,10765,11023,22882,23094,23287,23552,24147,25932,25945,27067,27077,28514,28996,30812,51761,54549,79444…	JAG1,SHROOM2,BFSP1,PRDM1,BMP4,BMP6,BMPR2,CACNA1C,COL5A2,CTNNB1,CYP1A1,CYP1B1,DIO3,DLG1,DSCAM,EGFR,EPHB1,CLN8,FAT1,FGF9,FOXF2,FLT1,GATA3,GLI3,INHBA,KDR,LHX1,MAF,MAX,MEIS2,MITF,NFIA,NFIB,NHS,NTRK2,PBX3,PDE6B,PITX2,PKNOX1,POU4F2,PPP2R3A,RARB,RS1,SHH,SLC1A1,SLC6A3,SOS1,SOX1,SOX4,SOX9,SOX11,TFAP2A,TFAP2B,TGFBR2,VEGFA,WNT5A,WNT9B,PXDN,MYOM2,KLF4,CITED2,KDM5B,VAX1,ZHX2,SIPA1L3,AGTPBP1,CDK20,FJX1,CLIC4,N…	96/407
5_Member	GO Biological Processes	GO:0030900	forebrain development	-14.7963	-11.9715	220,351,650,1021,1600,1812,2048,2066,2253,2255,2263,2290,2534,3480,3747,4781,4929,5308,5449,5453,5455,5457,5592,5629,5649,6091,6092,6751,6935,7026,7545,7852,9201,9241,9760,23440,26050,29954,50937,55636,57178,57282,63950,79633,84623,84750,89839,153090	ALDH1A3,APP,BMP2,CDK6,DAB1,DRD1,EPHB2,ERBB4,FGF8,FGF10,FGFR2,FOXG1,FYN,IGF1R,KCNC2,NFIB,NR4A2,PITX2,POU1F1,POU3F1,POU3F3,POU4F1,PRKG1,PROX1,RELN,ROBO1,ROBO2,SSTR1,ZEB1,NR2F2,ZIC1,CXCR4,DCLK1,NOG,TOX,OTP,SLITRK5,POMT2,CDON,CHD7,ZMIZ1,SLC4A10,DMRTA2,FAT4,KIRREL3,FUT10,ARHGAP11B,DAB2IP	48/412		6_Member	GO Biological Processes	GO:0048880	sensory system development	-18.1472	-15.3601	182,357,631,639,652,654,659,775,1290,1499,1543,1545,1735,1739,1826,1956,2047,2055,2195,2254,2295,2321,2625,2737,3624,3791,3975,4094,4149,4212,4286,4774,4781,4810,4915,5090,5158,5308,5316,5457,5458,5523,5915,6247,6469,6505,6531,6654,6656,6659,6662,6664,7020,7021,7048,7422,7474,7484,7837,9172,9314,10370,10765,11023,22882,23094,23287,23552,24147,25932,25945,27067,27077,28514,28996,30812,51761,54549,…	JAG1,SHROOM2,BFSP1,PRDM1,BMP4,BMP6,BMPR2,CACNA1C,COL5A2,CTNNB1,CYP1A1,CYP1B1,DIO3,DLG1,DSCAM,EGFR,EPHB1,CLN8,FAT1,FGF9,FOXF2,FLT1,GATA3,GLI3,INHBA,KDR,LHX1,MAF,MAX,MEIS2,MITF,NFIA,NFIB,NHS,NTRK2,PBX3,PDE6B,PITX2,PKNOX1,POU4F1,POU4F2,PPP2R3A,RARB,RS1,SHH,SLC1A1,SLC6A3,SOS1,SOX1,SOX4,SOX9,SOX11,TFAP2A,TFAP2B,TGFBR2,VEGFA,WNT5A,WNT9B,PXDN,MYOM2,KLF4,CITED2,KDM5B,VAX1,ZHX2,SIPA1L3,AGTPBP1,CDK20,FJX1,…	97/414
5_Member	GO Biological Processes	GO:0021537	telencephalon development	-8.01144	-5.84902	220,650,1021,1600,1812,2048,2066,2253,2290,3480,4781,5455,5629,5649,6091,6092,7545,7852,26050,29954,50937,55636,57178,63950,79633,84623,84750,89839,153090	ALDH1A3,BMP2,CDK6,DAB1,DRD1,EPHB2,ERBB4,FGF8,FOXG1,IGF1R,NFIB,POU3F3,PROX1,RELN,ROBO1,ROBO2,ZIC1,CXCR4,SLITRK5,POMT2,CDON,CHD7,ZMIZ1,DMRTA2,FAT4,KIRREL3,FUT10,ARHGAP11B,DAB2IP	29/280		6_Member	GO Biological Processes	GO:0043010	camera-type eye development	-15.5656	-13.0856	182,357,631,639,652,659,775,1499,1543,1545,1735,1739,1826,1956,2047,2055,2195,2295,2321,2625,2737,3624,3791,3975,4094,4149,4286,4774,4781,4810,4915,5158,5308,5316,5458,6247,6469,6505,6531,6654,6656,6659,6662,6664,7020,7021,7048,7422,7474,7484,9172,9314,10370,10765,11023,22882,23287,23552,24147,25932,25945,27077,28514,28996,30812,51761,54549,79444,79738,79888,79977,84062,84189,116039,120114,144165…	JAG1,SHROOM2,BFSP1,PRDM1,BMP4,BMPR2,CACNA1C,CTNNB1,CYP1A1,CYP1B1,DIO3,DLG1,DSCAM,EGFR,EPHB1,CLN8,FAT1,FOXF2,FLT1,GATA3,GLI3,INHBA,KDR,LHX1,MAF,MAX,MITF,NFIA,NFIB,NHS,NTRK2,PDE6B,PITX2,PKNOX1,POU4F2,RS1,SHH,SLC1A1,SLC6A3,SOS1,SOX1,SOX4,SOX9,SOX11,TFAP2A,TFAP2B,TGFBR2,VEGFA,WNT5A,WNT9B,MYOM2,KLF4,CITED2,KDM5B,VAX1,ZHX2,AGTPBP1,CDK20,FJX1,CLIC4,NECTIN3,B9D1,DLL1,HIPK2,SOX8,ATP8A2,SDK2,BIRC7,BBS10,LP…	83/355
5_Member	GO Biological Processes	GO:0021543	pallium development	-5.69747	-3.87547	1021,1600,1812,2253,2290,3480,5455,5629,5649,6091,7545,29954,50937,57178,63950,79633,84623,84750,89839,153090	CDK6,DAB1,DRD1,FGF8,FOXG1,IGF1R,POU3F3,PROX1,RELN,ROBO1,ZIC1,POMT2,CDON,ZMIZ1,DMRTA2,FAT4,KIRREL3,FUT10,ARHGAP11B,DAB2IP	20/194		6_Member	GO Biological Processes	GO:0090596	sensory organ morphogenesis	-12.9762	-10.6898	182,357,474,639,652,1290,1499,1735,1826,1909,2047,2195,2254,2295,2299,2624,2625,2737,3198,3791,3975,4487,4915,5308,5523,5915,6169,6247,6495,6505,6647,6656,6659,6662,6664,6678,6926,7020,7021,7422,7474,7547,9096,10253,10370,10427,22882,23287,24147,25945,26018,27067,28514,28996,30812,51141,51761,54549,55584,79738,84189,116039,120114,121227,133060,140469,221935	JAG1,SHROOM2,ATOH1,PRDM1,BMP4,COL5A2,CTNNB1,DIO3,DSCAM,EDNRA,EPHB1,FAT1,FGF9,FOXF2,FOXI1,GATA2,GATA3,GLI3,HOXA1,KDR,LHX1,MSX1,NTRK2,PITX2,PPP2R3A,RARB,RPL38,RS1,SIX1,SLC1A1,SOD1,SOX1,SOX4,SOX9,SOX11,SPARC,TBX3,TFAP2A,TFAP2B,VEGFA,WNT5A,ZIC3,TBX18,SPRY2,CITED2,SEC24B,ZHX2,AGTPBP1,FJX1,NECTIN3,LRIG1,STAU2,DLL1,HIPK2,SOX8,INSIG2,ATP8A2,SDK2,CHRNA9,BBS10,SLITRK6,OSR2,FAT3,LRIG3,OTOP1,MYO3B,SDK1	67/283
5_Member	GO Biological Processes	GO:0021761	limbic system development	-3.37541	-1.9711	220,1021,1600,1812,2263,3480,5629,5649,7545,23440,29954,84623	ALDH1A3,CDK6,DAB1,DRD1,FGFR2,IGF1R,PROX1,RELN,ZIC1,OTP,POMT2,KIRREL3	12/125		6_Member	GO Biological Processes	GO:0048592	eye morphogenesis	-9.34763	-7.33674	182,357,639,652,1290,1499,1735,1826,2047,2195,2295,2737,3791,3975,4915,5308,5523,5915,6247,6505,6656,6659,6662,6664,7020,7021,7422,7474,10370,22882,23287,24147,25945,27067,28514,28996,30812,51761,54549,79738,120114,221935	JAG1,SHROOM2,PRDM1,BMP4,COL5A2,CTNNB1,DIO3,DSCAM,EPHB1,FAT1,FOXF2,GLI3,KDR,LHX1,NTRK2,PITX2,PPP2R3A,RARB,RS1,SLC1A1,SOX1,SOX4,SOX9,SOX11,TFAP2A,TFAP2B,VEGFA,WNT5A,CITED2,ZHX2,AGTPBP1,FJX1,NECTIN3,STAU2,DLL1,HIPK2,SOX8,ATP8A2,SDK2,BBS10,FAT3,SDK1	42/166
5_Member	GO Biological Processes	GO:0021766	hippocampus development	-2.66035	-1.41497	1021,1600,1812,3480,5629,5649,7545,29954,84623	CDK6,DAB1,DRD1,IGF1R,PROX1,RELN,ZIC1,POMT2,KIRREL3	9/94		6_Member	GO Biological Processes	GO:0048593	camera-type eye morphogenesis	-9.17202	-7.17894	182,357,639,652,1499,1735,1826,2047,2195,2295,2737,3791,3975,4915,5308,6247,6505,6656,6659,6662,6664,7020,7021,7422,7474,10370,22882,24147,25945,28514,28996,30812,51761,54549,79738,120114,221935	JAG1,SHROOM2,PRDM1,BMP4,CTNNB1,DIO3,DSCAM,EPHB1,FAT1,FOXF2,GLI3,KDR,LHX1,NTRK2,PITX2,RS1,SLC1A1,SOX1,SOX4,SOX9,SOX11,TFAP2A,TFAP2B,VEGFA,WNT5A,CITED2,ZHX2,FJX1,NECTIN3,DLL1,HIPK2,SOX8,ATP8A2,SDK2,BBS10,FAT3,SDK1	37/137
5_Member	GO Biological Processes	GO:0021542	dentate gyrus development	-2.13585	-1.01809	1021,1812,5629,29954	CDK6,DRD1,PROX1,POMT2	4/26		6_Member	GO Biological Processes	GO:0060042	retina morphogenesis in camera-type eye	-6.68298	-5.03609	639,1735,1826,3975,4915,6247,6505,6662,7020,7021,22882,24147,25945,28514,28996,30812,51761,54549,79738,120114,221935	PRDM1,DIO3,DSCAM,LHX1,NTRK2,RS1,SLC1A1,SOX9,TFAP2A,TFAP2B,ZHX2,FJX1,NECTIN3,DLL1,HIPK2,SOX8,ATP8A2,SDK2,BBS10,FAT3,SDK1	21/67
6_Summary	GO Biological Processes	GO:0034329	cell junction assembly	-17.9489	-14.5598	287,351,667,928,1001,1002,1003,1005,1006,1007,1009,1010,1012,1812,1948,2048,2066,2567,2895,3915,4131,5317,5362,5457,5578,5586,5649,5789,6904,8502,8777,9231,9948,10015,22871,26052,27253,56122,56288,57502,80139,83660,84623,137075,147381,214,653,655,1600,1946,2294,3688,3696,4815,5099,5314,6091,6092,6693,7042,7412,8515,8642,9358,11122,23245,23705,26050,29091,29119,29851,50937,51206,56253,57575,57689,…	ANK2,APP,DST,CD9,CDH3,CDH4,CDH5,CDH7,CDH8,CDH9,CDH11,CDH12,CDH13,DRD1,EFNB2,EPHB2,ERBB4,GABRG3,GRID2,LAMC1,MAP1B,PKP1,PLXNA2,POU4F1,PRKCA,PKN2,RELN,PTPRD,TBCD,PKP4,MPDZ,DLG5,WDR1,PDCD6IP,NLGN1,DNM3,PCDH17,PCDHB14,PARD3,NLGN4X,ZNF703,TLN2,KIRREL3,CLDN23,CBLN2,ALCAM,BMP5,BMP7,DAB1,EFNA5,FOXF1,ITGB1,ITGB8,NINJ2,PCDH7,PKHD1,ROBO1,ROBO2,SPN,TGFB2,VCAM1,ITGA10,DCHS1,ITGBL1,PTPRT,ASTN2,CADM1,SLITRK5,STX…	98/-		6_Member	GO Biological Processes	GO:0060041	retina development in camera-type eye	-6.49629	-4.87312	639,659,1545,1735,1826,2055,3975,4149,4774,4781,4915,5158,5458,6247,6505,6662,7020,7021,22882,23287,24147,25932,25945,28514,28996,30812,51761,54549,79738,79888,84062,120114,146167,221935,261734,284217,343472	PRDM1,BMPR2,CYP1B1,DIO3,DSCAM,CLN8,LHX1,MAX,NFIA,NFIB,NTRK2,PDE6B,POU4F2,RS1,SLC1A1,SOX9,TFAP2A,TFAP2B,ZHX2,AGTPBP1,FJX1,CLIC4,NECTIN3,DLL1,HIPK2,SOX8,ATP8A2,SDK2,BBS10,LPCAT1,DTNBP1,FAT3,SLC38A8,SDK1,NPHP4,LAMA1,BARHL2	37/170
6_Member	GO Biological Processes	GO:0034329	cell junction assembly	-17.9489	-14.5598	287,351,667,928,1001,1002,1003,1005,1006,1007,1009,1010,1012,1812,1948,2048,2066,2567,2895,3915,4131,5317,5362,5457,5578,5586,5649,5789,6904,8502,8777,9231,9948,10015,22871,26052,27253,56122,56288,57502,80139,83660,84623,137075,147381	ANK2,APP,DST,CD9,CDH3,CDH4,CDH5,CDH7,CDH8,CDH9,CDH11,CDH12,CDH13,DRD1,EFNB2,EPHB2,ERBB4,GABRG3,GRID2,LAMC1,MAP1B,PKP1,PLXNA2,POU4F1,PRKCA,PKN2,RELN,PTPRD,TBCD,PKP4,MPDZ,DLG5,WDR1,PDCD6IP,NLGN1,DNM3,PCDH17,PCDHB14,PARD3,NLGN4X,ZNF703,TLN2,KIRREL3,CLDN23,CBLN2	45/303		6_Member	GO Biological Processes	GO:0010842	retina layer formation	-6.34869	-4.74966	1826,3975,6247,6505,7020,7021,24147,28996,51761,54549,120114,221935	DSCAM,LHX1,RS1,SLC1A1,TFAP2A,TFAP2B,FJX1,HIPK2,ATP8A2,SDK2,FAT3,SDK1	12/25
6_Member	GO Biological Processes	GO:0098609	cell-cell adhesion	-16.9508	-13.7691	214,653,655,1001,1002,1003,1005,1006,1007,1009,1010,1012,1600,1946,2294,2895,3688,3696,4815,5099,5314,5317,5789,6091,6092,6693,7042,7412,8502,8515,8642,9231,9358,11122,22871,23245,23705,26050,27253,29091,29119,29851,50937,51206,56122,56253,57502,57575,57689,64881,65217,79633,83660,83872,84466,84623,137075,137970,145581,253559	ALCAM,BMP5,BMP7,CDH3,CDH4,CDH5,CDH7,CDH8,CDH9,CDH11,CDH12,CDH13,DAB1,EFNA5,FOXF1,GRID2,ITGB1,ITGB8,NINJ2,PCDH7,PKHD1,PKP1,PTPRD,ROBO1,ROBO2,SPN,TGFB2,VCAM1,PKP4,ITGA10,DCHS1,DLG5,ITGBL1,PTPRT,NLGN1,ASTN2,CADM1,SLITRK5,PCDH17,STXBP6,CTNNA3,ICOS,CDON,GP6,PCDHB14,CRTAM,NLGN4X,PCDH10,LRRC4C,PCDH20,PCDH15,FAT4,TLN2,HMCN1,MEGF10,KIRREL3,CLDN23,UNC5D,LRFN5,CADM2	60/551		6_Member	GO Biological Processes	GO:0003407	neural retina development	-4.47374	-3.10905	639,1735,1826,3975,4915,6247,6505,6662,7020,7021,22882,24147,28996,30812,51761,54549,79738,120114,221935,343472	PRDM1,DIO3,DSCAM,LHX1,NTRK2,RS1,SLC1A1,SOX9,TFAP2A,TFAP2B,ZHX2,FJX1,HIPK2,SOX8,ATP8A2,SDK2,BBS10,FAT3,SDK1,BARHL2	20/83
6_Member	GO Biological Processes	GO:0098742	cell-cell adhesion via plasma-membrane adhesion molecules	-15.6695	-12.6685	214,1001,1002,1003,1005,1006,1007,1009,1010,1012,1600,1946,2895,3688,5099,5789,6091,6092,7042,7412,8642,11122,22871,23705,26050,27253,56122,56253,57575,57689,64881,65217,79633,83872,84623,137075,137970,145581,253559	ALCAM,CDH3,CDH4,CDH5,CDH7,CDH8,CDH9,CDH11,CDH12,CDH13,DAB1,EFNA5,GRID2,ITGB1,PCDH7,PTPRD,ROBO1,ROBO2,TGFB2,VCAM1,DCHS1,PTPRT,NLGN1,CADM1,SLITRK5,PCDH17,PCDHB14,CRTAM,PCDH10,LRRC4C,PCDH20,PCDH15,FAT4,HMCN1,KIRREL3,CLDN23,UNC5D,LRFN5,CADM2	39/262		7_Summary	KEGG Pathway	hsa04360	Axon guidance	-21.6317	-18.5188	659,817,998,1630,1808,1943,1946,1947,2043,2044,2047,2051,2242,2534,2770,3688,4756,4773,5063,5290,5362,5530,5533,5727,5747,6091,6092,6093,6259,6387,6405,6469,6585,6714,7220,7223,7224,7474,7852,9037,9353,9475,9723,9860,9901,10505,22854,23365,25791,54361,56288,56896,56963,57522,57556,57689,84448,85464,90249,91653,137970,219699,223117,285220,60,214,287,388,775,1272,1290,1293,1299,1741,1809,1826,2675,…	BMPR2,CAMK2D,CDC42,DCC,DPYSL2,EFNA2,EFNA5,EFNB1,EPHA4,EPHA5,EPHB1,EPHB6,FES,FYN,GNAI1,ITGB1,NEO1,NFATC2,PAK3,PIK3CA,PLXNA2,PPP3CA,PPP3CC,PTCH1,PTK2,ROBO1,ROBO2,ROCK1,RYK,CXCL12,SEMA3F,SHH,SLIT1,SRC,TRPC1,TRPC4,TRPC5,WNT5A,CXCR4,SEMA5A,SLIT2,ROCK2,SEMA3E,LRIG2,SRGAP3,SEMA4F,NTNG1,ARHGEF12,NGEF,WNT4,PARD3,DPYSL5,RGMA,SRGAP1,SEMA6A,LRRC4C,ABLIM2,SSH2,UNC5A,BOC,UNC5D,UNC5B,SEMA3D,EPHA6,ACTB,ALCAM,ANK…	120/-
6_Member	GO Biological Processes	GO:0045216	cell-cell junction organization	-13.27	-10.5499	287,928,1001,1002,1003,1005,1006,1007,1009,1010,1012,1948,2043,2048,5314,5317,5578,5586,6904,7042,8502,8777,9231,9948,10015,56288,57502,80139,83660,137075	ANK2,CD9,CDH3,CDH4,CDH5,CDH7,CDH8,CDH9,CDH11,CDH12,CDH13,EFNB2,EPHA4,EPHB2,PKHD1,PKP1,PRKCA,PKN2,TBCD,TGFB2,PKP4,MPDZ,DLG5,WDR1,PDCD6IP,PARD3,NLGN4X,ZNF703,TLN2,CLDN23	30/184		7_Member	KEGG Pathway	hsa04360	Axon guidance	-21.6317	-18.5188	659,817,998,1630,1808,1943,1946,1947,2043,2044,2047,2051,2242,2534,2770,3688,4756,4773,5063,5290,5362,5530,5533,5727,5747,6091,6092,6093,6259,6387,6405,6469,6585,6714,7220,7223,7224,7474,7852,9037,9353,9475,9723,9860,9901,10505,22854,23365,25791,54361,56288,56896,56963,57522,57556,57689,84448,85464,90249,91653,137970,219699,223117,285220	BMPR2,CAMK2D,CDC42,DCC,DPYSL2,EFNA2,EFNA5,EFNB1,EPHA4,EPHA5,EPHB1,EPHB6,FES,FYN,GNAI1,ITGB1,NEO1,NFATC2,PAK3,PIK3CA,PLXNA2,PPP3CA,PPP3CC,PTCH1,PTK2,ROBO1,ROBO2,ROCK1,RYK,CXCL12,SEMA3F,SHH,SLIT1,SRC,TRPC1,TRPC4,TRPC5,WNT5A,CXCR4,SEMA5A,SLIT2,ROCK2,SEMA3E,LRIG2,SRGAP3,SEMA4F,NTNG1,ARHGEF12,NGEF,WNT4,PARD3,DPYSL5,RGMA,SRGAP1,SEMA6A,LRRC4C,ABLIM2,SSH2,UNC5A,BOC,UNC5D,UNC5B,SEMA3D,EPHA6	64/184
6_Member	GO Biological Processes	GO:0007043	cell-cell junction assembly	-12.8448	-10.1827	287,928,1001,1002,1003,1005,1006,1007,1009,1010,1012,2048,5317,5578,5586,6904,8502,8777,9231,9948,10015,56288,80139,83660,137075	ANK2,CD9,CDH3,CDH4,CDH5,CDH7,CDH8,CDH9,CDH11,CDH12,CDH13,EPHB2,PKP1,PRKCA,PKN2,TBCD,PKP4,MPDZ,DLG5,WDR1,PDCD6IP,PARD3,ZNF703,TLN2,CLDN23	25/130		7_Member	WikiPathways	WP5289	Axon guidance	-15.6312	-13.1391	659,998,1630,1808,1947,2047,2242,2534,2770,3688,5727,6091,6092,6093,6259,6387,6469,6585,6714,7220,7474,7852,9353,9860,23365,25791,54361,56288,56896,56963,57689,91653,137970	BMPR2,CDC42,DCC,DPYSL2,EFNB1,EPHB1,FES,FYN,GNAI1,ITGB1,PTCH1,ROBO1,ROBO2,ROCK1,RYK,CXCL12,SHH,SLIT1,SRC,TRPC1,WNT5A,CXCR4,SLIT2,LRIG2,ARHGEF12,NGEF,WNT4,PARD3,DPYSL5,RGMA,LRRC4C,BOC,UNC5D	33/72
6_Member	GO Biological Processes	GO:0007156	homophilic cell adhesion via plasma membrane adhesion molecules	-10.278	-7.84313	1001,1002,1003,1005,1006,1007,1009,1010,1012,3688,5099,6091,6092,8642,11122,23705,27253,56122,57575,64881,65217,79633,83872,84623,253559	CDH3,CDH4,CDH5,CDH7,CDH8,CDH9,CDH11,CDH12,CDH13,ITGB1,PCDH7,ROBO1,ROBO2,DCHS1,PTPRT,CADM1,PCDH17,PCDHB14,PCDH10,PCDH20,PCDH15,FAT4,HMCN1,KIRREL3,CADM2	25/168		7_Member	Reactome Gene Sets	R-HSA-9675108	Nervous system development	-13.2047	-10.8988	60,214,287,388,775,1272,1290,1293,1299,1741,1808,1809,1826,1943,1946,1947,2043,2044,2047,2242,2675,2885,3326,3680,3688,3908,3915,4478,4628,4664,4684,4756,5063,5290,5306,5362,5453,5649,5664,5694,5708,5713,5747,5909,6091,6092,6093,6144,6169,6197,6229,6334,6387,6585,6654,7204,7220,7223,7224,7278,7402,7852,8128,8453,8660,9037,9353,9475,9723,9901,10094,10097,10451,23114,23122,23332,23365,24137,25791,5…	ACTB,ALCAM,ANK2,RHOB,CACNA1C,CNTN1,COL5A2,COL6A3,COL9A3,DLG3,DPYSL2,DPYSL3,DSCAM,EFNA2,EFNA5,EFNB1,EPHA4,EPHA5,EPHB1,FES,GFRA2,GRB2,HSP90AB1,ITGA9,ITGB1,LAMA2,LAMC1,MSN,MYH10,NAB1,NCAM1,NEO1,PAK3,PIK3CA,PITPNA,PLXNA2,POU3F1,RELN,PSEN2,PSMB6,PSMD2,PSMD7,PTK2,RAP1GAP,ROBO1,ROBO2,ROCK1,RPL21,RPL38,RPS6KA3,RPS24,SCN8A,CXCL12,SLIT1,SOS1,TRIO,TRPC1,TRPC4,TRPC5,TUBA3C,UTRN,CXCR4,ST8SIA2,CUL2,IRS2,SEMA5A…	94/467
6_Member	WikiPathways	WP4540	Hippo signaling regulation	-9.98666	-7.58781	1001,1002,1003,1005,1006,1007,1009,1010,1012,2263,2264,2774,3480,3791,4233,5578,5581,6934,51422	CDH3,CDH4,CDH5,CDH7,CDH8,CDH9,CDH11,CDH12,CDH13,FGFR2,FGFR4,GNAL,IGF1R,KDR,MET,PRKCA,PRKCE,TCF7L2,PRKAG2	19/98		7_Member	Reactome Gene Sets	R-HSA-422475	Axon guidance	-12.7372	-10.4731	60,214,287,388,775,1272,1290,1293,1299,1741,1808,1809,1826,1943,1946,1947,2043,2044,2047,2242,2675,2885,3326,3680,3688,3915,4478,4628,4684,4756,5063,5290,5306,5362,5649,5664,5694,5708,5713,5747,5909,6091,6092,6093,6144,6169,6197,6229,6334,6387,6585,6654,7204,7220,7223,7224,7278,7852,8128,8453,8660,9037,9353,9475,9723,9901,10094,10097,10451,23114,23122,23332,23365,24137,25791,56896,56963,57453,575…	ACTB,ALCAM,ANK2,RHOB,CACNA1C,CNTN1,COL5A2,COL6A3,COL9A3,DLG3,DPYSL2,DPYSL3,DSCAM,EFNA2,EFNA5,EFNB1,EPHA4,EPHA5,EPHB1,FES,GFRA2,GRB2,HSP90AB1,ITGA9,ITGB1,LAMC1,MSN,MYH10,NCAM1,NEO1,PAK3,PIK3CA,PITPNA,PLXNA2,RELN,PSEN2,PSMB6,PSMD2,PSMD7,PTK2,RAP1GAP,ROBO1,ROBO2,ROCK1,RPL21,RPL38,RPS6KA3,RPS24,SCN8A,CXCL12,SLIT1,SOS1,TRIO,TRPC1,TRPC4,TRPC5,TUBA3C,CXCR4,ST8SIA2,CUL2,IRS2,SEMA5A,SLIT2,ROCK2,SEMA3E,SRG…	90/446
6_Member	GO Biological Processes	GO:0034332	adherens junction organization	-9.29023	-6.95102	1001,1002,1003,1005,1006,1007,1009,1010,1012,1948,2043,6904,9231,80139	CDH3,CDH4,CDH5,CDH7,CDH8,CDH9,CDH11,CDH12,CDH13,EFNB2,EPHA4,TBCD,DLG5,ZNF703	14/54		8_Summary	GO Biological Processes	GO:0007610	behavior	-21.4254	-18.3373	18,238,267,460,552,1143,1182,1272,1454,1812,1816,1826,1827,1956,1977,1979,1996,2019,2043,2055,2115,2131,2257,2334,2534,2558,2636,2737,2743,2775,2908,2911,2915,2925,3060,3198,3358,3398,3643,3688,3815,4160,4204,4212,4593,4808,4885,4891,4915,4985,4986,4988,5028,5090,5179,5270,5457,5581,5649,5764,5972,6310,6387,6406,6446,6505,6507,6529,6531,6622,6647,6648,6714,6833,6860,6863,7200,7345,8326,8554,8622,…	ABAT,ALK,AMFR,ASTN1,AVPR1A,CHRNB4,CLCN3,CNTN1,CSNK1E,DRD1,DRD5,DSCAM,RCAN1,EGFR,EIF4E,EIF4EBP2,ELAVL4,EN1,EPHA4,CLN8,ETV1,EXT1,FGF12,AFF2,FYN,GABRA5,GBX1,GLI3,GLRB,GNAO1,NR3C1,GRM1,GRM5,GRPR,HCRT,HOXA1,HTR2C,ID2,INSR,ITGB1,KIT,MC4R,MECP2,MEIS2,MUSK,NHLH2,NPTX2,SLC11A2,NTRK2,OPRD1,OPRK1,OPRM1,P2RY1,PBX3,PENK,SERPINE2,POU4F1,PRKCE,RELN,PTN,REN,ATXN1,CXCL12,SEMG1,SGK1,SLC1A1,SLC1A3,SLC6A1,SLC6A3,SNC…	139/-
6_Member	Reactome Gene Sets	R-HSA-418990	Adherens junctions interactions	-8.57185	-6.34246	1001,1002,1003,1005,1006,1007,1009,1010,1012,2294,9839,23705,253559	CDH3,CDH4,CDH5,CDH7,CDH8,CDH9,CDH11,CDH12,CDH13,FOXF1,ZEB2,CADM1,CADM2	13/51		8_Member	GO Biological Processes	GO:0007610	behavior	-21.4254	-18.3373	18,238,267,460,552,1143,1182,1272,1454,1812,1816,1826,1827,1956,1977,1979,1996,2019,2043,2055,2115,2131,2257,2334,2534,2558,2636,2737,2743,2775,2908,2911,2915,2925,3060,3198,3358,3398,3643,3688,3815,4160,4204,4212,4593,4808,4885,4891,4915,4985,4986,4988,5028,5090,5179,5270,5457,5581,5649,5764,5972,6310,6387,6406,6446,6505,6507,6529,6531,6622,6647,6648,6714,6833,6860,6863,7200,7345,8326,8554,8622,…	ABAT,ALK,AMFR,ASTN1,AVPR1A,CHRNB4,CLCN3,CNTN1,CSNK1E,DRD1,DRD5,DSCAM,RCAN1,EGFR,EIF4E,EIF4EBP2,ELAVL4,EN1,EPHA4,CLN8,ETV1,EXT1,FGF12,AFF2,FYN,GABRA5,GBX1,GLI3,GLRB,GNAO1,NR3C1,GRM1,GRM5,GRPR,HCRT,HOXA1,HTR2C,ID2,INSR,ITGB1,KIT,MC4R,MECP2,MEIS2,MUSK,NHLH2,NPTX2,SLC11A2,NTRK2,OPRD1,OPRK1,OPRM1,P2RY1,PBX3,PENK,SERPINE2,POU4F1,PRKCE,RELN,PTN,REN,ATXN1,CXCL12,SEMG1,SGK1,SLC1A1,SLC1A3,SLC6A1,SLC6A3,SNC…	136/634
6_Member	Reactome Gene Sets	R-HSA-446728	Cell junction organization	-8.2295	-6.04151	1001,1002,1003,1005,1006,1007,1009,1010,1012,2294,3688,6251,9839,23705,56288,137075,253559	CDH3,CDH4,CDH5,CDH7,CDH8,CDH9,CDH11,CDH12,CDH13,FOXF1,ITGB1,RSU1,ZEB2,CADM1,PARD3,CLDN23,CADM2	17/98		8_Member	GO Biological Processes	GO:0007611	learning or memory	-7.93573	-6.11223	267,1812,1816,1827,1956,1979,1996,2019,2055,2334,2534,2558,2915,2925,3643,3688,3815,4204,4212,4593,4885,4891,4915,4986,5649,5764,6310,6446,6505,6529,6714,6833,6860,8326,8554,8622,9369,9378,9867,10396,10769,22849,22986,23208,23236,27087,54207,57338,64084,64478,84062,89832,114781,139411,157680,342371	AMFR,DRD1,DRD5,RCAN1,EGFR,EIF4EBP2,ELAVL4,EN1,CLN8,AFF2,FYN,GABRA5,GRM5,GRPR,INSR,ITGB1,KIT,MECP2,MEIS2,MUSK,NPTX2,SLC11A2,NTRK2,OPRK1,RELN,PTN,ATXN1,SGK1,SLC1A1,SLC6A1,SRC,ABCC8,SYT4,FZD9,PIAS1,PDE8B,NRXN3,NRXN1,PJA2,ATP8A1,PLK2,CPEB3,SORCS3,SYT11,PLCB1,B3GAT1,KCNK10,JPH3,CLSTN2,CSMD1,DTNBP1,CHRFAM7A,BTBD9,PTCHD1,VPS13B,ATXN1L	56/282
6_Member	Reactome Gene Sets	R-HSA-1500931	Cell-Cell communication	-8.18647	-6.00151	1001,1002,1003,1005,1006,1007,1009,1010,1012,2294,3688,6251,9839,9863,23705,56288,84623,137075,253559	CDH3,CDH4,CDH5,CDH7,CDH8,CDH9,CDH11,CDH12,CDH13,FOXF1,ITGB1,RSU1,ZEB2,MAGI2,CADM1,PARD3,KIRREL3,CLDN23,CADM2	19/124		8_Member	GO Biological Processes	GO:0050890	cognition	-7.41906	-5.6668	267,1812,1816,1827,1956,1979,1996,2019,2055,2334,2534,2558,2778,2915,2925,3198,3643,3688,3815,4204,4212,4593,4885,4891,4915,4986,5649,5764,6310,6446,6505,6529,6531,6714,6833,6860,7991,8326,8554,8622,9369,9378,9867,10396,10769,22849,22986,23208,23236,27087,54207,57338,57477,64084,64478,84062,89832,114781,139411,157680,342371	AMFR,DRD1,DRD5,RCAN1,EGFR,EIF4EBP2,ELAVL4,EN1,CLN8,AFF2,FYN,GABRA5,GNAS,GRM5,GRPR,HOXA1,INSR,ITGB1,KIT,MECP2,MEIS2,MUSK,NPTX2,SLC11A2,NTRK2,OPRK1,RELN,PTN,ATXN1,SGK1,SLC1A1,SLC6A1,SLC6A3,SRC,ABCC8,SYT4,TUSC3,FZD9,PIAS1,PDE8B,NRXN3,NRXN1,PJA2,ATP8A1,PLK2,CPEB3,SORCS3,SYT11,PLCB1,B3GAT1,KCNK10,JPH3,SHROOM4,CLSTN2,CSMD1,DTNBP1,CHRFAM7A,BTBD9,PTCHD1,VPS13B,ATXN1L	61/329
6_Member	GO Biological Processes	GO:0016339	calcium-dependent cell-cell adhesion via plasma membrane cell adhesion molecules	-8.08397	-5.90796	1001,1002,1003,1005,1006,1007,1009,1010,1012,8642,22871,56122	CDH3,CDH4,CDH5,CDH7,CDH8,CDH9,CDH11,CDH12,CDH13,DCHS1,NLGN1,PCDHB14	12/46		8_Member	GO Biological Processes	GO:0007612	learning	-6.7151	-5.06317	1812,1816,1996,2019,2055,2534,2558,2915,3643,3688,3815,4204,4212,4885,4915,4986,5649,5764,6310,6505,6529,6833,8554,8622,9369,9378,10396,22986,23208,23236,27087,57338,64084,64478,89832,342371	DRD1,DRD5,ELAVL4,EN1,CLN8,FYN,GABRA5,GRM5,INSR,ITGB1,KIT,MECP2,MEIS2,NPTX2,NTRK2,OPRK1,RELN,PTN,ATXN1,SLC1A1,SLC6A1,ABCC8,PIAS1,PDE8B,NRXN3,NRXN1,ATP8A1,SORCS3,SYT11,PLCB1,B3GAT1,JPH3,CLSTN2,CSMD1,CHRFAM7A,ATXN1L	36/160
6_Member	Reactome Gene Sets	R-HSA-421270	Cell-cell junction organization	-7.97024	-5.81724	1001,1002,1003,1005,1006,1007,1009,1010,1012,2294,9839,23705,56288,137075,253559	CDH3,CDH4,CDH5,CDH7,CDH8,CDH9,CDH11,CDH12,CDH13,FOXF1,ZEB2,CADM1,PARD3,CLDN23,CADM2	15/78		8_Member	GO Biological Processes	GO:0007613	memory	-5.53537	-4.03465	1812,1827,1979,3643,4204,4593,5649,5764,6310,6446,6505,6529,6833,6860,9867,10769,22849,22986,23208,23236,54207,57338,64478,84062,89832,114781,139411,157680,342371	DRD1,RCAN1,EIF4EBP2,INSR,MECP2,MUSK,RELN,PTN,ATXN1,SGK1,SLC1A1,SLC6A1,ABCC8,SYT4,PJA2,PLK2,CPEB3,SORCS3,SYT11,PLCB1,KCNK10,JPH3,CSMD1,DTNBP1,CHRFAM7A,BTBD9,PTCHD1,VPS13B,ATXN1L	29/129
6_Member	WikiPathways	WP4541	Hippo Merlin signaling dysregulation	-7.58406	-5.48624	1001,1002,1003,1005,1006,1007,1009,1010,1012,2263,2264,2305,3480,3688,3696,3791,4233,8515	CDH3,CDH4,CDH5,CDH7,CDH8,CDH9,CDH11,CDH12,CDH13,FGFR2,FGFR4,FOXM1,IGF1R,ITGB1,ITGB8,KDR,MET,ITGA10	18/121		8_Member	GO Biological Processes	GO:0008306	associative learning	-4.36525	-3.01738	1812,1816,1996,2055,2558,3688,3815,4204,4212,4885,4986,5649,6505,6529,6833,8554,8622,27087,64084,64478,89832	DRD1,DRD5,ELAVL4,CLN8,GABRA5,ITGB1,KIT,MECP2,MEIS2,NPTX2,OPRK1,RELN,SLC1A1,SLC6A1,ABCC8,PIAS1,PDE8B,B3GAT1,CLSTN2,CSMD1,CHRFAM7A	21/91
6_Member	GO Biological Processes	GO:0044331	cell-cell adhesion mediated by cadherin	-6.64641	-4.67415	1001,1002,1003,1005,1006,1007,1009,1010,1012	CDH3,CDH4,CDH5,CDH7,CDH8,CDH9,CDH11,CDH12,CDH13	9/31		9_Summary	GO Biological Processes	GO:0048729	tissue morphogenesis	-21.3864	-18.3219	60,72,90,182,324,388,652,659,998,1499,1605,1739,1741,1909,1956,2043,2099,2131,2195,2294,2295,2297,2300,2304,2625,2736,2737,2885,2908,3579,3624,3688,3791,3975,4146,4194,4478,4487,4613,4638,4824,4855,4983,5314,5420,5457,5613,5727,5898,6091,6092,6299,6423,6469,6474,6495,6654,6662,6664,6714,6788,6910,6926,6928,7020,7048,7049,7053,7189,7422,7424,7473,7474,7484,7547,7852,8091,8321,8456,8945,9096,9231,9…	ACTB,ACTG2,ACVR1,JAG1,APC,RHOB,BMP4,BMPR2,CDC42,CTNNB1,DAG1,DLG1,DLG3,EDNRA,EGFR,EPHA4,ESR1,EXT1,FAT1,FOXF1,FOXF2,FOXD1,FOXL1,FOXE1,GATA3,GLI2,GLI3,GRB2,NR3C1,CXCR2,INHBA,ITGB1,KDR,LHX1,MATN1,MDM4,MSN,MSX1,MYCN,MYLK,NKX3-1,NOTCH4,OPHN1,PKHD1,PODXL,POU4F1,PRKX,PTCH1,RALA,ROBO1,ROBO2,SALL1,SFRP2,SHH,SHOX2,SIX1,SOS1,SOX9,SOX11,SRC,STK3,TBX5,TBX3,HNF1B,TFAP2A,TGFBR2,TGFBR3,TGM3,TRAF6,VEGFA,VEGFC,WNT3…	172/-
7_Summary	GO Biological Processes	GO:0072001	renal system development	-17.8151	-14.4718	284,445,650,655,1910,1948,2028,2043,2045,2066,2138,2253,2255,2263,2294,2297,3037,4311,4774,5314,5420,5455,5613,5629,6092,7042,8642,9231,9241,9863,9953,10252,10409,23213,23279,25959,27130,27302,55083,55959,79192,79810,84159,84623,170690,342184,220,653,2139,2300,3084,3688,3791,4233,4488,4613,4618,4776,5457,6091,7049,7273,7424,7852,8091,9314,9948,10370,10468,10512,10653,23245,23414,23671,27152,55636…	ANGPT1,ASS1,BMP2,BMP7,EDNRB,EFNB2,ENPEP,EPHA4,EPHA7,ERBB4,EYA1,FGF8,FGF10,FGFR2,FOXF1,FOXD1,HAS2,MME,NFIA,PKHD1,PODXL,POU3F3,PRKX,PROX1,ROBO2,TGFB2,DCHS1,DLG5,NOG,MAGI2,HS3ST3B1,SPRY1,BASP1,SULF1,NUP160,KANK2,INVS,BMP10,KIF26B,SULF2,IRX1,PTCD2,ARID5B,KIRREL3,ADAMTS16,FMN1,ALDH1A3,BMP5,EYA2,FOXL1,NRG1,ITGB1,KDR,MET,MSX2,MYCN,MYF6,NFATC4,POU4F1,ROBO1,TGFBR3,TTN,VEGFC,CXCR4,HMGA2,KLF4,WDR1,CITED2,FS…	78/-		9_Member	GO Biological Processes	GO:0048729	tissue morphogenesis	-21.3864	-18.3219	60,72,90,182,324,388,652,659,998,1499,1605,1739,1741,1909,1956,2043,2099,2131,2195,2294,2295,2297,2300,2304,2625,2736,2737,2885,2908,3579,3624,3688,3791,3975,4146,4194,4478,4487,4613,4638,4824,4855,4983,5314,5420,5457,5613,5727,5898,6091,6092,6299,6423,6469,6474,6495,6654,6662,6664,6714,6788,6910,6926,6928,7020,7048,7049,7053,7189,7422,7424,7473,7474,7484,7547,7852,8091,8321,8456,8945,9096,9231,9…	ACTB,ACTG2,ACVR1,JAG1,APC,RHOB,BMP4,BMPR2,CDC42,CTNNB1,DAG1,DLG1,DLG3,EDNRA,EGFR,EPHA4,ESR1,EXT1,FAT1,FOXF1,FOXF2,FOXD1,FOXL1,FOXE1,GATA3,GLI2,GLI3,GRB2,NR3C1,CXCR2,INHBA,ITGB1,KDR,LHX1,MATN1,MDM4,MSN,MSX1,MYCN,MYLK,NKX3-1,NOTCH4,OPHN1,PKHD1,PODXL,POU4F1,PRKX,PTCH1,RALA,ROBO1,ROBO2,SALL1,SFRP2,SHH,SHOX2,SIX1,SOS1,SOX9,SOX11,SRC,STK3,TBX5,TBX3,HNF1B,TFAP2A,TGFBR2,TGFBR3,TGM3,TRAF6,VEGFA,VEGFC,WNT3…	128/579
7_Member	GO Biological Processes	GO:0072001	renal system development	-17.8151	-14.4718	284,445,650,655,1910,1948,2028,2043,2045,2066,2138,2253,2255,2263,2294,2297,3037,4311,4774,5314,5420,5455,5613,5629,6092,7042,8642,9231,9241,9863,9953,10252,10409,23213,23279,25959,27130,27302,55083,55959,79192,79810,84159,84623,170690,342184	ANGPT1,ASS1,BMP2,BMP7,EDNRB,EFNB2,ENPEP,EPHA4,EPHA7,ERBB4,EYA1,FGF8,FGF10,FGFR2,FOXF1,FOXD1,HAS2,MME,NFIA,PKHD1,PODXL,POU3F3,PRKX,PROX1,ROBO2,TGFB2,DCHS1,DLG5,NOG,MAGI2,HS3ST3B1,SPRY1,BASP1,SULF1,NUP160,KANK2,INVS,BMP10,KIF26B,SULF2,IRX1,PTCD2,ARID5B,KIRREL3,ADAMTS16,FMN1	46/319		9_Member	GO Biological Processes	GO:0002009	morphogenesis of an epithelium	-20.0565	-17.0749	60,90,182,388,652,998,1499,1605,1739,1741,1909,1956,2043,2099,2131,2195,2294,2295,2297,2304,2625,2736,2737,2885,2908,3579,3688,3791,3975,4478,4613,4824,4855,4983,5314,5420,5613,5727,5898,6299,6423,6469,6495,6654,6662,6664,6714,6788,6910,6926,6928,7020,7048,7053,7189,7422,7424,7474,7484,7547,7852,8456,8945,9096,9231,9314,9353,9585,9620,9645,9723,9788,9948,9955,10116,10252,10253,10370,10427,10640,1…	ACTB,ACVR1,JAG1,RHOB,BMP4,CDC42,CTNNB1,DAG1,DLG1,DLG3,EDNRA,EGFR,EPHA4,ESR1,EXT1,FAT1,FOXF1,FOXF2,FOXD1,FOXE1,GATA3,GLI2,GLI3,GRB2,NR3C1,CXCR2,ITGB1,KDR,LHX1,MSN,MYCN,NKX3-1,NOTCH4,OPHN1,PKHD1,PODXL,PRKX,PTCH1,RALA,SALL1,SFRP2,SHH,SIX1,SOS1,SOX9,SOX11,SRC,STK3,TBX5,TBX3,HNF1B,TFAP2A,TGFBR2,TGM3,TRAF6,VEGFA,VEGFC,WNT5A,WNT9B,ZIC3,CXCR4,FOXN1,BTRC,TBX18,DLG5,KLF4,SLIT2,KIF20B,CELSR1,MICAL2,SEMA3E,M…	108/462
7_Member	GO Biological Processes	GO:0001822	kidney development	-16.9083	-13.7691	284,445,650,655,1910,1948,2028,2043,2045,2066,2138,2253,2255,2263,2297,3037,4311,5314,5420,5455,5613,5629,6092,7042,8642,9231,9241,9863,9953,10252,10409,23213,23279,25959,27130,27302,55083,55959,79192,79810,84159,84623,170690,342184	ANGPT1,ASS1,BMP2,BMP7,EDNRB,EFNB2,ENPEP,EPHA4,EPHA7,ERBB4,EYA1,FGF8,FGF10,FGFR2,FOXD1,HAS2,MME,PKHD1,PODXL,POU3F3,PRKX,PROX1,ROBO2,TGFB2,DCHS1,DLG5,NOG,MAGI2,HS3ST3B1,SPRY1,BASP1,SULF1,NUP160,KANK2,INVS,BMP10,KIF26B,SULF2,IRX1,PTCD2,ARID5B,KIRREL3,ADAMTS16,FMN1	44/308		9_Member	GO Biological Processes	GO:0072001	renal system development	-18.5718	-15.747	182,183,639,652,654,847,1499,1739,1909,2018,2028,2043,2131,2294,2297,2625,2674,2736,2737,3037,3070,3579,3975,4774,4824,4854,5125,5175,5314,5420,5530,5613,5727,5915,5972,6092,6299,6382,6469,6492,6495,6659,6662,6664,6928,7020,7021,7422,7474,7484,7704,8100,8772,8826,9096,9104,9231,9353,9788,9955,10252,10409,11174,23213,25789,25959,25976,28514,29927,30812,54361,54798,55959,56998,79191,79192,80000,840…	JAG1,AGT,PRDM1,BMP4,BMP6,CAT,CTNNB1,DLG1,EDNRA,EMX2,ENPEP,EPHA4,EXT1,FOXF1,FOXD1,GATA3,GFRA1,GLI2,GLI3,HAS2,HELLS,CXCR2,LHX1,NFIA,NKX3-1,NOTCH3,PCSK5,PECAM1,PKHD1,PODXL,PPP3CA,PRKX,PTCH1,RARB,REN,ROBO2,SALL1,SDC1,SHH,SIM1,SIX1,SOX4,SOX9,SOX11,HNF1B,TFAP2A,TFAP2B,VEGFA,WNT5A,WNT9B,ZBTB16,IFT88,FADD,IQGAP1,TBX18,RGN,DLG5,SLIT2,MTSS1,HS3ST3A1,SPRY1,BASP1,ADAMTS6,SULF1,TMEM59L,KANK2,TIPARP,DLL1,SEC61…	83/319
7_Member	GO Biological Processes	GO:0048729	tissue morphogenesis	-16.5347	-13.4701	220,650,653,655,1948,2043,2045,2066,2138,2139,2253,2255,2263,2294,2297,2300,3084,3688,3791,4233,4488,4613,4618,4776,5314,5420,5457,5613,5629,6091,6092,7042,7049,7273,7424,7852,8091,8642,9231,9241,9314,9948,9953,10252,10370,10468,10512,10653,23245,23414,23671,27152,27302,55083,55636,56963,79192,79810,90627,170690,342184	ALDH1A3,BMP2,BMP5,BMP7,EFNB2,EPHA4,EPHA7,ERBB4,EYA1,EYA2,FGF8,FGF10,FGFR2,FOXF1,FOXD1,FOXL1,NRG1,ITGB1,KDR,MET,MSX2,MYCN,MYF6,NFATC4,PKHD1,PODXL,POU4F1,PRKX,PROX1,ROBO1,ROBO2,TGFB2,TGFBR3,TTN,VEGFC,CXCR4,HMGA2,DCHS1,DLG5,NOG,KLF4,WDR1,HS3ST3B1,SPRY1,CITED2,FST,SEMA3C,SPINT2,ASTN2,ZFPM2,TMEFF2,INTU,BMP10,KIF26B,CHD7,RGMA,IRX1,PTCD2,STARD13,ADAMTS16,FMN1	61/579		9_Member	GO Biological Processes	GO:0001822	kidney development	-16.7599	-14.157	182,183,639,652,654,847,1499,1739,1909,2028,2043,2131,2297,2625,2674,2736,2737,3037,3070,3579,3975,4824,4854,5125,5175,5314,5420,5530,5613,5727,5915,5972,6092,6299,6382,6469,6492,6495,6659,6662,6664,6928,7020,7021,7422,7474,7484,7704,8100,8772,8826,9104,9231,9353,9788,9955,10252,10409,11174,23213,25789,25959,25976,28514,29927,30812,54361,54798,55959,56998,79191,79192,80000,84062,116039,120892,168…	JAG1,AGT,PRDM1,BMP4,BMP6,CAT,CTNNB1,DLG1,EDNRA,ENPEP,EPHA4,EXT1,FOXD1,GATA3,GFRA1,GLI2,GLI3,HAS2,HELLS,CXCR2,LHX1,NKX3-1,NOTCH3,PCSK5,PECAM1,PKHD1,PODXL,PPP3CA,PRKX,PTCH1,RARB,REN,ROBO2,SALL1,SDC1,SHH,SIM1,SIX1,SOX4,SOX9,SOX11,HNF1B,TFAP2A,TFAP2B,VEGFA,WNT5A,WNT9B,ZBTB16,IFT88,FADD,IQGAP1,RGN,DLG5,SLIT2,MTSS1,HS3ST3A1,SPRY1,BASP1,ADAMTS6,SULF1,TMEM59L,KANK2,TIPARP,DLL1,SEC61A1,SOX8,WNT4,DCHS2,SUL…	78/308
7_Member	GO Biological Processes	GO:0002009	morphogenesis of an epithelium	-12.3037	-9.67689	220,650,653,655,1948,2043,2045,2066,2138,2253,2255,2263,2294,2297,3688,3791,4233,4488,4613,4776,5314,5420,5613,5629,7042,7424,7852,8642,9231,9241,9314,9948,9953,10252,10370,10468,10512,10653,23245,23671,27152,55083,56963,79192,90627,170690,342184	ALDH1A3,BMP2,BMP5,BMP7,EFNB2,EPHA4,EPHA7,ERBB4,EYA1,FGF8,FGF10,FGFR2,FOXF1,FOXD1,ITGB1,KDR,MET,MSX2,MYCN,NFATC4,PKHD1,PODXL,PRKX,PROX1,TGFB2,VEGFC,CXCR4,DCHS1,DLG5,NOG,KLF4,WDR1,HS3ST3B1,SPRY1,CITED2,FST,SEMA3C,SPINT2,ASTN2,TMEFF2,INTU,KIF26B,RGMA,IRX1,STARD13,ADAMTS16,FMN1	47/462		9_Member	GO Biological Processes	GO:0060562	epithelial tube morphogenesis	-16.6159	-14.0434	90,388,652,1499,1605,1739,1909,2043,2099,2131,2294,2297,2625,2736,2737,2908,3579,3791,3975,4613,4824,4855,5314,5420,5613,5727,5898,6299,6423,6469,6495,6662,6714,6788,6926,6928,7048,7189,7422,7474,7484,7547,7852,8945,9231,9353,9585,9620,9645,9723,9788,9955,10252,10253,10370,10427,10765,23242,23552,25789,25902,25932,28514,30812,51098,54361,56963,56998,57167,64399,64478,79191,79192,79977,80000,83605…	ACVR1,RHOB,BMP4,CTNNB1,DAG1,DLG1,EDNRA,EPHA4,ESR1,EXT1,FOXF1,FOXD1,GATA3,GLI2,GLI3,NR3C1,CXCR2,KDR,LHX1,MYCN,NKX3-1,NOTCH4,PKHD1,PODXL,PRKX,PTCH1,RALA,SALL1,SFRP2,SHH,SIX1,SOX9,SRC,STK3,TBX3,HNF1B,TGFBR2,TRAF6,VEGFA,WNT5A,WNT9B,ZIC3,CXCR4,BTRC,DLG5,SLIT2,KIF20B,CELSR1,MICAL2,SEMA3E,MTSS1,HS3ST3A1,SPRY1,SPRY2,CITED2,SEC24B,KDM5B,COBL,CDK20,TMEM59L,MTHFD1L,CLIC4,DLL1,SOX8,IFT52,WNT4,RGMA,CTNNBIP1,S…	79/316
7_Member	GO Biological Processes	GO:0072006	nephron development	-11.1618	-8.63805	284,650,655,1910,2028,2066,2138,2253,2297,5420,5455,8642,9241,9863,9953,10409,23213,23279,55083,55959,79192,84623,170690,342184	ANGPT1,BMP2,BMP7,EDNRB,ENPEP,ERBB4,EYA1,FGF8,FOXD1,PODXL,POU3F3,DCHS1,NOG,MAGI2,HS3ST3B1,BASP1,SULF1,NUP160,KIF26B,SULF2,IRX1,KIRREL3,ADAMTS16,FMN1	24/141		9_Member	GO Biological Processes	GO:0048754	branching morphogenesis of an epithelial tube	-16.2603	-13.6951	90,652,1499,1605,1739,1909,2099,2131,2294,2297,2736,2737,3791,3975,4613,4824,4855,5314,5727,6299,6423,6469,6495,6662,6714,6926,6928,7048,7422,7474,7484,8945,9231,9353,9620,9723,9955,10252,10253,10765,25789,25932,54361,56998,64399,64478,80000,284217	ACVR1,BMP4,CTNNB1,DAG1,DLG1,EDNRA,ESR1,EXT1,FOXF1,FOXD1,GLI2,GLI3,KDR,LHX1,MYCN,NKX3-1,NOTCH4,PKHD1,PTCH1,SALL1,SFRP2,SHH,SIX1,SOX9,SRC,TBX3,HNF1B,TGFBR2,VEGFA,WNT5A,WNT9B,BTRC,DLG5,SLIT2,CELSR1,SEMA3E,HS3ST3A1,SPRY1,SPRY2,KDM5B,TMEM59L,CLIC4,WNT4,CTNNBIP1,HHIP,CSMD1,GREB1L,LAMA1	48/139
7_Member	GO Biological Processes	GO:0072073	kidney epithelium development	-11.0265	-8.50925	650,655,1910,1948,2043,2045,2138,2253,2263,2297,5420,5455,6092,8642,9241,9863,9953,10252,10409,25959,55083,79192,170690,342184	BMP2,BMP7,EDNRB,EFNB2,EPHA4,EPHA7,EYA1,FGF8,FGFR2,FOXD1,PODXL,POU3F3,ROBO2,DCHS1,NOG,MAGI2,HS3ST3B1,SPRY1,BASP1,KANK2,KIF26B,IRX1,ADAMTS16,FMN1	24/143		9_Member	GO Biological Processes	GO:0001763	morphogenesis of a branching structure	-15.2747	-12.8235	90,473,639,652,1499,1605,1739,1909,2099,2131,2294,2297,2736,2737,2885,3791,3975,4613,4824,4855,5314,5727,6299,6423,6469,6495,6662,6714,6926,6928,7048,7422,7474,7484,8945,9231,9353,9620,9723,9955,10116,10252,10253,10765,25789,25932,30812,54361,56998,64399,64478,79977,80000,284217	ACVR1,RERE,PRDM1,BMP4,CTNNB1,DAG1,DLG1,EDNRA,ESR1,EXT1,FOXF1,FOXD1,GLI2,GLI3,GRB2,KDR,LHX1,MYCN,NKX3-1,NOTCH4,PKHD1,PTCH1,SALL1,SFRP2,SHH,SIX1,SOX9,SRC,TBX3,HNF1B,TGFBR2,VEGFA,WNT5A,WNT9B,BTRC,DLG5,SLIT2,CELSR1,SEMA3E,HS3ST3A1,FEM1B,SPRY1,SPRY2,KDM5B,TMEM59L,CLIC4,SOX8,WNT4,CTNNBIP1,HHIP,CSMD1,GRHL2,GREB1L,LAMA1	54/179
7_Member	GO Biological Processes	GO:0060562	epithelial tube morphogenesis	-10.9664	-8.45561	650,653,655,1948,2043,2045,2138,2253,2255,2263,2294,2297,3791,4233,4488,4613,4776,5314,5420,5613,5629,7042,7852,8642,9231,9241,9953,10252,10370,10653,55083,56963,79192,90627,170690,342184	BMP2,BMP5,BMP7,EFNB2,EPHA4,EPHA7,EYA1,FGF8,FGF10,FGFR2,FOXF1,FOXD1,KDR,MET,MSX2,MYCN,NFATC4,PKHD1,PODXL,PRKX,PROX1,TGFB2,CXCR4,DCHS1,DLG5,NOG,HS3ST3B1,SPRY1,CITED2,SPINT2,KIF26B,RGMA,IRX1,STARD13,ADAMTS16,FMN1	36/316		9_Member	GO Biological Processes	GO:0061138	morphogenesis of a branching epithelium	-15.2547	-12.8196	90,652,1499,1605,1739,1909,2099,2131,2294,2297,2736,2737,2885,3791,3975,4613,4824,4855,5314,5727,6299,6423,6469,6495,6662,6714,6926,6928,7048,7422,7474,7484,8945,9231,9353,9620,9723,9955,10116,10252,10253,10765,25789,25932,30812,54361,56998,64399,64478,79977,80000,284217	ACVR1,BMP4,CTNNB1,DAG1,DLG1,EDNRA,ESR1,EXT1,FOXF1,FOXD1,GLI2,GLI3,GRB2,KDR,LHX1,MYCN,NKX3-1,NOTCH4,PKHD1,PTCH1,SALL1,SFRP2,SHH,SIX1,SOX9,SRC,TBX3,HNF1B,TGFBR2,VEGFA,WNT5A,WNT9B,BTRC,DLG5,SLIT2,CELSR1,SEMA3E,HS3ST3A1,FEM1B,SPRY1,SPRY2,KDM5B,TMEM59L,CLIC4,SOX8,WNT4,CTNNBIP1,HHIP,CSMD1,GRHL2,GREB1L,LAMA1	52/168
7_Member	GO Biological Processes	GO:0001763	morphogenesis of a branching structure	-8.9462	-6.66356	650,655,2045,2138,2253,2255,2263,2294,2297,3791,4233,4488,4613,4776,5314,5629,8642,9231,9241,9953,10252,10512,10653,170690	BMP2,BMP7,EPHA7,EYA1,FGF8,FGF10,FGFR2,FOXF1,FOXD1,KDR,MET,MSX2,MYCN,NFATC4,PKHD1,PROX1,DCHS1,DLG5,NOG,HS3ST3B1,SPRY1,SEMA3C,SPINT2,ADAMTS16	24/179		9_Member	GO Biological Processes	GO:0072073	kidney epithelium development	-11.6147	-9.43271	182,652,847,1499,1739,1909,2043,2131,2297,2625,2737,3579,3975,5175,5420,5727,5915,6092,6299,6382,6469,6492,6495,6662,6928,7021,7484,8826,9353,9788,9955,10252,10409,25789,25959,28514,30812,54361,56998,79191,79192,80000	JAG1,BMP4,CAT,CTNNB1,DLG1,EDNRA,EPHA4,EXT1,FOXD1,GATA3,GLI3,CXCR2,LHX1,PECAM1,PODXL,PTCH1,RARB,ROBO2,SALL1,SDC1,SHH,SIM1,SIX1,SOX9,HNF1B,TFAP2B,WNT9B,IQGAP1,SLIT2,MTSS1,HS3ST3A1,SPRY1,BASP1,TMEM59L,KANK2,DLL1,SOX8,WNT4,CTNNBIP1,IRX3,IRX1,GREB1L	42/143
7_Member	GO Biological Processes	GO:0061138	morphogenesis of a branching epithelium	-8.7806	-6.52006	650,655,2138,2253,2255,2263,2294,2297,3791,4233,4488,4613,4776,5314,5629,8642,9231,9241,9953,10252,10512,10653,170690	BMP2,BMP7,EYA1,FGF8,FGF10,FGFR2,FOXF1,FOXD1,KDR,MET,MSX2,MYCN,NFATC4,PKHD1,PROX1,DCHS1,DLG5,NOG,HS3ST3B1,SPRY1,SEMA3C,SPINT2,ADAMTS16	23/168		9_Member	GO Biological Processes	GO:0072006	nephron development	-9.37151	-7.3586	182,652,1499,1739,1909,2028,2131,2297,2625,2737,3975,4854,5175,5420,5727,6299,6469,6495,6662,6928,7021,7484,8826,9788,9955,10409,23213,25789,28514,29927,30812,54361,54798,55959,56998,79191,79192,80000	JAG1,BMP4,CTNNB1,DLG1,EDNRA,ENPEP,EXT1,FOXD1,GATA3,GLI3,LHX1,NOTCH3,PECAM1,PODXL,PTCH1,SALL1,SHH,SIX1,SOX9,HNF1B,TFAP2B,WNT9B,IQGAP1,MTSS1,HS3ST3A1,BASP1,SULF1,TMEM59L,DLL1,SEC61A1,SOX8,WNT4,DCHS2,SULF2,CTNNBIP1,IRX3,IRX1,GREB1L	38/141
7_Member	GO Biological Processes	GO:0048754	branching morphogenesis of an epithelial tube	-7.35769	-5.29766	650,655,2138,2253,2255,2263,2294,2297,3791,4233,4488,4613,4776,5314,8642,9231,9953,10252,170690	BMP2,BMP7,EYA1,FGF8,FGF10,FGFR2,FOXF1,FOXD1,KDR,MET,MSX2,MYCN,NFATC4,PKHD1,DCHS1,DLG5,HS3ST3B1,SPRY1,ADAMTS16	19/139		9_Member	GO Biological Processes	GO:0001823	mesonephros development	-8.91243	-6.95292	652,847,1499,1739,2297,2625,2737,3975,5727,5915,5972,6092,6299,6382,6469,6492,6495,6662,6928,7484,7704,9353,9955,10252,25789,54361,56998,80000,116039	BMP4,CAT,CTNNB1,DLG1,FOXD1,GATA3,GLI3,LHX1,PTCH1,RARB,REN,ROBO2,SALL1,SDC1,SHH,SIM1,SIX1,SOX9,HNF1B,WNT9B,ZBTB16,SLIT2,HS3ST3A1,SPRY1,TMEM59L,WNT4,CTNNBIP1,GREB1L,OSR2	29/93
7_Member	GO Biological Processes	GO:0060993	kidney morphogenesis	-7.1632	-5.12522	650,655,2066,2138,2253,2255,2297,5613,8642,9241,9953,55083,79192,170690,342184	BMP2,BMP7,ERBB4,EYA1,FGF8,FGF10,FOXD1,PRKX,DCHS1,NOG,HS3ST3B1,KIF26B,IRX1,ADAMTS16,FMN1	15/89		9_Member	GO Biological Processes	GO:0072009	nephron epithelium development	-8.79692	-6.855	182,652,1499,1739,1909,2131,2297,2625,2737,3975,5175,5420,5727,6299,6469,6495,6662,6928,7021,7484,8826,9788,9955,10409,25789,28514,30812,54361,56998,79191,79192,80000	JAG1,BMP4,CTNNB1,DLG1,EDNRA,EXT1,FOXD1,GATA3,GLI3,LHX1,PECAM1,PODXL,PTCH1,SALL1,SHH,SIX1,SOX9,HNF1B,TFAP2B,WNT9B,IQGAP1,MTSS1,HS3ST3A1,BASP1,TMEM59L,DLL1,SOX8,WNT4,CTNNBIP1,IRX3,IRX1,GREB1L	32/111
7_Member	GO Biological Processes	GO:0001823	mesonephros development	-6.90091	-4.89604	650,655,2138,2253,2255,2263,2297,6092,8642,9241,9953,10252,55083,170690,342184	BMP2,BMP7,EYA1,FGF8,FGF10,FGFR2,FOXD1,ROBO2,DCHS1,NOG,HS3ST3B1,SPRY1,KIF26B,ADAMTS16,FMN1	15/93		9_Member	Reactome Gene Sets	R-HSA-9830369	Kidney development	-8.6648	-6.74307	182,652,1499,2018,2625,3688,3955,3975,6092,6299,6495,6928,7484,9353,28514,54361,57526,79192	JAG1,BMP4,CTNNB1,EMX2,GATA3,ITGB1,LFNG,LHX1,ROBO2,SALL1,SIX1,HNF1B,WNT9B,SLIT2,DLL1,WNT4,PCDH19,IRX1	18/40
7_Member	GO Biological Processes	GO:0072028	nephron morphogenesis	-6.65359	-4.67948	650,655,2066,2138,2253,2297,8642,9241,9953,55083,79192,170690,342184	BMP2,BMP7,ERBB4,EYA1,FGF8,FOXD1,DCHS1,NOG,HS3ST3B1,KIF26B,IRX1,ADAMTS16,FMN1	13/72		9_Member	GO Biological Processes	GO:0072080	nephron tubule development	-7.86653	-6.05468	182,652,1499,1739,2297,2625,2737,3975,5727,6299,6469,6495,6662,6928,7021,7484,9788,9955,25789,28514,30812,54361,56998,79191,79192,80000	JAG1,BMP4,CTNNB1,DLG1,FOXD1,GATA3,GLI3,LHX1,PTCH1,SALL1,SHH,SIX1,SOX9,HNF1B,TFAP2B,WNT9B,MTSS1,HS3ST3A1,TMEM59L,DLL1,SOX8,WNT4,CTNNBIP1,IRX3,IRX1,GREB1L	26/85
7_Member	GO Biological Processes	GO:0072009	nephron epithelium development	-6.61973	-4.6548	650,1910,2138,2253,2297,5420,5455,8642,9241,9863,9953,10409,55083,79192,170690,342184	BMP2,EDNRB,EYA1,FGF8,FOXD1,PODXL,POU3F3,DCHS1,NOG,MAGI2,HS3ST3B1,BASP1,KIF26B,IRX1,ADAMTS16,FMN1	16/111		9_Member	GO Biological Processes	GO:0061326	renal tubule development	-7.82572	-6.02522	182,652,1499,1739,2297,2625,2737,3975,5727,6299,6469,6495,6662,6928,7021,7484,9788,9955,25789,28514,30812,54361,56998,79191,79192,80000,144165	JAG1,BMP4,CTNNB1,DLG1,FOXD1,GATA3,GLI3,LHX1,PTCH1,SALL1,SHH,SIX1,SOX9,HNF1B,TFAP2B,WNT9B,MTSS1,HS3ST3A1,TMEM59L,DLL1,SOX8,WNT4,CTNNBIP1,IRX3,IRX1,GREB1L,PRICKLE1	27/91
7_Member	GO Biological Processes	GO:0001657	ureteric bud development	-6.40702	-4.46337	650,655,2138,2253,2263,2297,6092,8642,9241,9953,10252,55083,170690,342184	BMP2,BMP7,EYA1,FGF8,FGFR2,FOXD1,ROBO2,DCHS1,NOG,HS3ST3B1,SPRY1,KIF26B,ADAMTS16,FMN1	14/88		9_Member	GO Biological Processes	GO:0001657	ureteric bud development	-7.5195	-5.75251	652,847,1499,1739,2297,2625,2737,3975,5727,5915,6092,6299,6382,6469,6492,6495,6662,6928,7484,9353,9955,10252,25789,54361,56998,80000	BMP4,CAT,CTNNB1,DLG1,FOXD1,GATA3,GLI3,LHX1,PTCH1,RARB,ROBO2,SALL1,SDC1,SHH,SIM1,SIX1,SOX9,HNF1B,WNT9B,SLIT2,HS3ST3A1,SPRY1,TMEM59L,WNT4,CTNNBIP1,GREB1L	26/88
7_Member	GO Biological Processes	GO:0072163	mesonephric epithelium development	-6.34484	-4.40975	650,655,2138,2253,2263,2297,6092,8642,9241,9953,10252,55083,170690,342184	BMP2,BMP7,EYA1,FGF8,FGFR2,FOXD1,ROBO2,DCHS1,NOG,HS3ST3B1,SPRY1,KIF26B,ADAMTS16,FMN1	14/89		9_Member	GO Biological Processes	GO:0060993	kidney morphogenesis	-7.40797	-5.66013	652,1499,1739,2297,2625,2737,3975,5530,5613,5727,6299,6469,6495,6659,6662,6928,7484,9955,25789,30812,54361,56998,79191,79192,80000,120892	BMP4,CTNNB1,DLG1,FOXD1,GATA3,GLI3,LHX1,PPP3CA,PRKX,PTCH1,SALL1,SHH,SIX1,SOX4,SOX9,HNF1B,WNT9B,HS3ST3A1,TMEM59L,SOX8,WNT4,CTNNBIP1,IRX3,IRX1,GREB1L,LRRK2	26/89
7_Member	GO Biological Processes	GO:0072164	mesonephric tubule development	-6.34484	-4.40975	650,655,2138,2253,2263,2297,6092,8642,9241,9953,10252,55083,170690,342184	BMP2,BMP7,EYA1,FGF8,FGFR2,FOXD1,ROBO2,DCHS1,NOG,HS3ST3B1,SPRY1,KIF26B,ADAMTS16,FMN1	14/89		9_Member	GO Biological Processes	GO:0072163	mesonephric epithelium development	-7.40797	-5.66013	652,847,1499,1739,2297,2625,2737,3975,5727,5915,6092,6299,6382,6469,6492,6495,6662,6928,7484,9353,9955,10252,25789,54361,56998,80000	BMP4,CAT,CTNNB1,DLG1,FOXD1,GATA3,GLI3,LHX1,PTCH1,RARB,ROBO2,SALL1,SDC1,SHH,SIM1,SIX1,SOX9,HNF1B,WNT9B,SLIT2,HS3ST3A1,SPRY1,TMEM59L,WNT4,CTNNBIP1,GREB1L	26/89
7_Member	GO Biological Processes	GO:0001656	metanephros development	-5.73386	-3.90375	655,2138,2253,2255,2297,5455,6092,9231,10252,10409,55083,79192,342184	BMP7,EYA1,FGF8,FGF10,FOXD1,POU3F3,ROBO2,DLG5,SPRY1,BASP1,KIF26B,IRX1,FMN1	13/86		9_Member	GO Biological Processes	GO:0072164	mesonephric tubule development	-7.40797	-5.66013	652,847,1499,1739,2297,2625,2737,3975,5727,5915,6092,6299,6382,6469,6492,6495,6662,6928,7484,9353,9955,10252,25789,54361,56998,80000	BMP4,CAT,CTNNB1,DLG1,FOXD1,GATA3,GLI3,LHX1,PTCH1,RARB,ROBO2,SALL1,SDC1,SHH,SIM1,SIX1,SOX9,HNF1B,WNT9B,SLIT2,HS3ST3A1,SPRY1,TMEM59L,WNT4,CTNNBIP1,GREB1L	26/89
7_Member	GO Biological Processes	GO:0072078	nephron tubule morphogenesis	-5.23662	-3.48547	650,2138,2253,2297,8642,9241,9953,55083,79192,170690,342184	BMP2,EYA1,FGF8,FOXD1,DCHS1,NOG,HS3ST3B1,KIF26B,IRX1,ADAMTS16,FMN1	11/68		9_Member	GO Biological Processes	GO:0061333	renal tubule morphogenesis	-7.30382	-5.57544	652,1499,1739,2297,2625,2737,3975,5727,6299,6469,6495,6662,6928,7484,9788,9955,25789,30812,54361,56998,79191,79192,80000	BMP4,CTNNB1,DLG1,FOXD1,GATA3,GLI3,LHX1,PTCH1,SALL1,SHH,SIX1,SOX9,HNF1B,WNT9B,MTSS1,HS3ST3A1,TMEM59L,SOX8,WNT4,CTNNBIP1,IRX3,IRX1,GREB1L	23/73
7_Member	GO Biological Processes	GO:0060675	ureteric bud morphogenesis	-5.21071	-3.46618	650,2138,2253,2297,8642,9241,9953,55083,170690,342184	BMP2,EYA1,FGF8,FOXD1,DCHS1,NOG,HS3ST3B1,KIF26B,ADAMTS16,FMN1	10/56		9_Member	GO Biological Processes	GO:0072078	nephron tubule morphogenesis	-7.24755	-5.5254	652,1499,1739,2297,2625,2737,3975,5727,6299,6469,6495,6662,6928,7484,9955,25789,30812,54361,56998,79191,79192,80000	BMP4,CTNNB1,DLG1,FOXD1,GATA3,GLI3,LHX1,PTCH1,SALL1,SHH,SIX1,SOX9,HNF1B,WNT9B,HS3ST3A1,TMEM59L,SOX8,WNT4,CTNNBIP1,IRX3,IRX1,GREB1L	22/68
7_Member	GO Biological Processes	GO:0072171	mesonephric tubule morphogenesis	-5.13879	-3.40834	650,2138,2253,2297,8642,9241,9953,55083,170690,342184	BMP2,EYA1,FGF8,FOXD1,DCHS1,NOG,HS3ST3B1,KIF26B,ADAMTS16,FMN1	10/57		9_Member	GO Biological Processes	GO:0001656	metanephros development	-7.10263	-5.39879	652,1499,2297,2737,3579,3975,4824,5727,6092,6299,6469,6495,6662,6928,7021,7484,9231,10252,10409,30812,54361,79191,79192,80000,116039	BMP4,CTNNB1,FOXD1,GLI3,CXCR2,LHX1,NKX3-1,PTCH1,ROBO2,SALL1,SHH,SIX1,SOX9,HNF1B,TFAP2B,WNT9B,DLG5,SPRY1,BASP1,SOX8,WNT4,IRX3,IRX1,GREB1L,OSR2	25/86
7_Member	GO Biological Processes	GO:0072088	nephron epithelium morphogenesis	-5.11082	-3.3897	650,2138,2253,2297,8642,9241,9953,55083,79192,170690,342184	BMP2,EYA1,FGF8,FOXD1,DCHS1,NOG,HS3ST3B1,KIF26B,IRX1,ADAMTS16,FMN1	11/70		9_Member	GO Biological Processes	GO:0072088	nephron epithelium morphogenesis	-6.99352	-5.30436	652,1499,1739,2297,2625,2737,3975,5727,6299,6469,6495,6662,6928,7484,9955,25789,30812,54361,56998,79191,79192,80000	BMP4,CTNNB1,DLG1,FOXD1,GATA3,GLI3,LHX1,PTCH1,SALL1,SHH,SIX1,SOX9,HNF1B,WNT9B,HS3ST3A1,TMEM59L,SOX8,WNT4,CTNNBIP1,IRX3,IRX1,GREB1L	22/70
7_Member	GO Biological Processes	GO:0072080	nephron tubule development	-5.02436	-3.3145	650,2138,2253,2297,5455,8642,9241,9953,55083,79192,170690,342184	BMP2,EYA1,FGF8,FOXD1,POU3F3,DCHS1,NOG,HS3ST3B1,KIF26B,IRX1,ADAMTS16,FMN1	12/85		9_Member	GO Biological Processes	GO:0001658	branching involved in ureteric bud morphogenesis	-6.85134	-5.17919	652,1499,1739,2297,2737,3975,5727,6299,6469,6495,6662,7484,9955,25789,54361,56998,80000	BMP4,CTNNB1,DLG1,FOXD1,GLI3,LHX1,PTCH1,SALL1,SHH,SIX1,SOX9,WNT9B,HS3ST3A1,TMEM59L,WNT4,CTNNBIP1,GREB1L	17/45
7_Member	GO Biological Processes	GO:0061333	renal tubule morphogenesis	-4.93056	-3.23754	650,2138,2253,2297,8642,9241,9953,55083,79192,170690,342184	BMP2,EYA1,FGF8,FOXD1,DCHS1,NOG,HS3ST3B1,KIF26B,IRX1,ADAMTS16,FMN1	11/73		9_Member	Reactome Gene Sets	R-HSA-9831926	Nephron development	-6.80356	-5.13854	182,3955,3975,6928,7484,28514,54361,79192	JAG1,LFNG,LHX1,HNF1B,WNT9B,DLL1,WNT4,IRX1	8/10
7_Member	GO Biological Processes	GO:0061326	renal tubule development	-4.71643	-3.05434	650,2138,2253,2297,5455,8642,9241,9953,55083,79192,170690,342184	BMP2,EYA1,FGF8,FOXD1,POU3F3,DCHS1,NOG,HS3ST3B1,KIF26B,IRX1,ADAMTS16,FMN1	12/91		9_Member	GO Biological Processes	GO:0072028	nephron morphogenesis	-6.75063	-5.09394	652,1499,1739,2297,2625,2737,3975,5727,6299,6469,6495,6662,6928,7484,9955,25789,30812,54361,56998,79191,79192,80000	BMP4,CTNNB1,DLG1,FOXD1,GATA3,GLI3,LHX1,PTCH1,SALL1,SHH,SIX1,SOX9,HNF1B,WNT9B,HS3ST3A1,TMEM59L,SOX8,WNT4,CTNNBIP1,IRX3,IRX1,GREB1L	22/72
7_Member	GO Biological Processes	GO:0001658	branching involved in ureteric bud morphogenesis	-3.42388	-2.00792	650,2138,2253,2297,8642,9953,170690	BMP2,EYA1,FGF8,FOXD1,DCHS1,HS3ST3B1,ADAMTS16	7/45		9_Member	GO Biological Processes	GO:0060675	ureteric bud morphogenesis	-6.7157	-5.06317	652,1499,1739,2297,2625,2737,3975,5727,6299,6469,6495,6662,6928,7484,9955,25789,54361,56998,80000	BMP4,CTNNB1,DLG1,FOXD1,GATA3,GLI3,LHX1,PTCH1,SALL1,SHH,SIX1,SOX9,HNF1B,WNT9B,HS3ST3A1,TMEM59L,WNT4,CTNNBIP1,GREB1L	19/56
8_Summary	GO Biological Processes	GO:0022407	regulation of cell-cell adhesion	-17.1586	-13.8945	288,445,650,655,861,868,928,940,1326,1493,1604,1946,1948,2045,2113,2534,3037,3142,3170,3458,3566,3707,4067,4690,5314,5317,5420,5465,5578,5592,5607,5962,6461,6595,6693,7412,8289,8546,8654,9223,9231,9314,10370,10653,29851,51206,53833,55083,56253,56940,57178,64332,79679,80139,81704,84433,84466,84524,246,284,1012,1021,2043,2294,3084,3791,3915,5581,6251,7042,10451,25890,54453,57580,80005,151887,342184…	ANK3,ASS1,BMP2,BMP7,RUNX1,CBLB,CD9,CD28,MAP3K8,CTLA4,CD55,EFNA5,EFNB2,EPHA7,ETS1,FYN,HAS2,HLX,FOXA2,IFNG,IL4R,ITPKB,LYN,NCK1,PKHD1,PKP1,PODXL,PPARA,PRKCA,PRKG1,MAP2K5,RDX,SHB,SMARCA2,SPN,VCAM1,ARID1A,AP3B1,PDE5A,MAGI1,DLG5,KLF4,CITED2,SPINT2,ICOS,GP6,IL20RB,KIF26B,CRTAM,DUSP22,ZMIZ1,NFKBIZ,VTCN1,ZNF703,DOCK8,CARD11,MEGF10,ZC3H8,ALOX15,ANGPT1,CDH13,CDK6,EPHA4,FOXF1,NRG1,KDR,LAMC1,PRKCE,RSU1,TGFB2,…	98/-		9_Member	GO Biological Processes	GO:0072171	mesonephric tubule morphogenesis	-6.57764	-4.94432	652,1499,1739,2297,2625,2737,3975,5727,6299,6469,6495,6662,6928,7484,9955,25789,54361,56998,80000	BMP4,CTNNB1,DLG1,FOXD1,GATA3,GLI3,LHX1,PTCH1,SALL1,SHH,SIX1,SOX9,HNF1B,WNT9B,HS3ST3A1,TMEM59L,WNT4,CTNNBIP1,GREB1L	19/57
8_Member	GO Biological Processes	GO:0022407	regulation of cell-cell adhesion	-17.1586	-13.8945	288,445,650,655,861,868,928,940,1326,1493,1604,1946,1948,2045,2113,2534,3037,3142,3170,3458,3566,3707,4067,4690,5314,5317,5420,5465,5578,5592,5607,5962,6461,6595,6693,7412,8289,8546,8654,9223,9231,9314,10370,10653,29851,51206,53833,55083,56253,56940,57178,64332,79679,80139,81704,84433,84466,84524	ANK3,ASS1,BMP2,BMP7,RUNX1,CBLB,CD9,CD28,MAP3K8,CTLA4,CD55,EFNA5,EFNB2,EPHA7,ETS1,FYN,HAS2,HLX,FOXA2,IFNG,IL4R,ITPKB,LYN,NCK1,PKHD1,PKP1,PODXL,PPARA,PRKCA,PRKG1,MAP2K5,RDX,SHB,SMARCA2,SPN,VCAM1,ARID1A,AP3B1,PDE5A,MAGI1,DLG5,KLF4,CITED2,SPINT2,ICOS,GP6,IL20RB,KIF26B,CRTAM,DUSP22,ZMIZ1,NFKBIZ,VTCN1,ZNF703,DOCK8,CARD11,MEGF10,ZC3H8	58/513		9_Member	WikiPathways	WP4823	Genes controlling nephrogenesis	-6.22013	-4.63038	1499,2018,2297,2737,3688,3791,3975,6092,6387,6469,6495,6928,7422,7852,9353,54361	CTNNB1,EMX2,FOXD1,GLI3,ITGB1,KDR,LHX1,ROBO2,CXCL12,SHH,SIX1,HNF1B,VEGFA,CXCR4,SLIT2,WNT4	16/44
8_Member	GO Biological Processes	GO:0045785	positive regulation of cell adhesion	-16.4376	-13.3953	246,284,288,655,861,940,1012,1021,1326,1604,1948,2043,2113,2294,2534,3037,3084,3142,3170,3458,3566,3707,3791,3915,4067,4690,5317,5420,5578,5581,6251,6461,6595,6693,7042,7412,8289,8546,9223,10370,10451,25890,29851,51206,54453,55083,57178,57580,64332,79679,80005,81704,84433,84466,151887,342184	ALOX15,ANGPT1,ANK3,BMP7,RUNX1,CD28,CDH13,CDK6,MAP3K8,CD55,EFNB2,EPHA4,ETS1,FOXF1,FYN,HAS2,NRG1,HLX,FOXA2,IFNG,IL4R,ITPKB,KDR,LAMC1,LYN,NCK1,PKP1,PODXL,PRKCA,PRKCE,RSU1,SHB,SMARCA2,SPN,TGFB2,VCAM1,ARID1A,AP3B1,MAGI1,CITED2,VAV3,ABI3BP,ICOS,GP6,RIN2,KIF26B,ZMIZ1,PREX1,NFKBIZ,VTCN1,DOCK5,DOCK8,CARD11,MEGF10,CCDC80,FMN1	56/499		9_Member	WikiPathways	WP5236	Markers of kidney cell lineage	-5.39829	-3.9147	182,652,1499,2018,2297,3791,3815,3975,4907,5175,5915,5972,6299,6495,6928,7474,9096,54361	JAG1,BMP4,CTNNB1,EMX2,FOXD1,KDR,KIT,LHX1,NT5E,PECAM1,RARB,REN,SALL1,SIX1,HNF1B,WNT5A,TBX18,WNT4	18/61
8_Member	GO Biological Processes	GO:0022409	positive regulation of cell-cell adhesion	-10.1645	-7.74028	288,655,861,940,1326,1604,1948,2113,2534,3037,3142,3170,3458,3566,3707,4067,4690,5317,5420,6461,6595,6693,7412,8289,8546,9223,10370,29851,51206,55083,57178,64332,79679,81704,84433,84466	ANK3,BMP7,RUNX1,CD28,MAP3K8,CD55,EFNB2,ETS1,FYN,HAS2,HLX,FOXA2,IFNG,IL4R,ITPKB,LYN,NCK1,PKP1,PODXL,SHB,SMARCA2,SPN,VCAM1,ARID1A,AP3B1,MAGI1,CITED2,ICOS,GP6,KIF26B,ZMIZ1,NFKBIZ,VTCN1,DOCK8,CARD11,MEGF10	36/337		10_Summary	GO Biological Processes	GO:0098609	cell-cell adhesion	-19.9913	-17.0281	60,90,119,214,302,460,912,1000,1002,1003,1005,1007,1009,1012,1016,1088,1266,1272,1495,1496,1499,1501,1545,1630,1739,1740,1741,1826,1946,1956,2131,2195,2239,2266,2294,2623,2778,2895,3655,3680,3688,3815,3987,4026,4040,4478,4756,4907,5099,5175,5294,5314,5478,5789,5912,6091,6092,6093,6280,6282,6662,6714,6793,6814,6850,7048,7082,7422,7535,8641,9231,9369,9378,9414,9620,10049,10318,22801,22854,22918,230…	ACTB,ACVR1,ADD2,ALCAM,ANXA2,ASTN1,CD1D,CDH2,CDH4,CDH5,CDH7,CDH9,CDH11,CDH13,CDH18,CEACAM8,CNN3,CNTN1,CTNNA1,CTNNA2,CTNNB1,CTNND2,CYP1B1,DCC,DLG1,DLG2,DLG3,DSCAM,EFNA5,EGFR,EXT1,FAT1,GPC4,FGG,FOXF1,GATA1,GNAS,GRID2,ITGA6,ITGA9,ITGB1,KIT,LIMS1,LPP,LRP6,MSN,NEO1,NT5E,PCDH7,PECAM1,PIK3CG,PKHD1,PPIA,PTPRD,RAP2B,ROBO1,ROBO2,ROCK1,S100A9,S100A11,SOX9,SRC,STK10,STXBP3,SYK,TGFBR2,TJP1,VEGFA,ZAP70,PCDHGB4,…	121/-
8_Member	GO Biological Processes	GO:0050865	regulation of cell activation	-9.06727	-6.76533	351,861,868,928,940,1326,1493,1604,1948,2048,2255,2534,3142,3458,3566,3707,3949,4004,4067,4690,5578,5592,6095,6461,6595,6693,6935,7099,7107,7128,7412,8289,8546,8654,9231,9258,9760,10451,29851,51206,53833,54209,56253,56940,57178,64332,79679,81704,84433,84524,145581	APP,RUNX1,CBLB,CD9,CD28,MAP3K8,CTLA4,CD55,EFNB2,EPHB2,FGF10,FYN,HLX,IFNG,IL4R,ITPKB,LDLR,LMO1,LYN,NCK1,PRKCA,PRKG1,RORA,SHB,SMARCA2,SPN,ZEB1,TLR4,GPR137B,TNFAIP3,VCAM1,ARID1A,AP3B1,PDE5A,DLG5,MFHAS1,TOX,VAV3,ICOS,GP6,IL20RB,TREM2,CRTAM,DUSP22,ZMIZ1,NFKBIZ,VTCN1,DOCK8,CARD11,ZC3H8,LRFN5	51/653		10_Member	GO Biological Processes	GO:0098609	cell-cell adhesion	-19.9913	-17.0281	60,90,119,214,302,460,912,1000,1002,1003,1005,1007,1009,1012,1016,1088,1266,1272,1495,1496,1499,1501,1545,1630,1739,1740,1741,1826,1946,1956,2131,2195,2239,2266,2294,2623,2778,2895,3655,3680,3688,3815,3987,4026,4040,4478,4756,4907,5099,5175,5294,5314,5478,5789,5912,6091,6092,6093,6280,6282,6662,6714,6793,6814,6850,7048,7082,7422,7535,8641,9231,9369,9378,9414,9620,10049,10318,22801,22854,22918,230…	ACTB,ACVR1,ADD2,ALCAM,ANXA2,ASTN1,CD1D,CDH2,CDH4,CDH5,CDH7,CDH9,CDH11,CDH13,CDH18,CEACAM8,CNN3,CNTN1,CTNNA1,CTNNA2,CTNNB1,CTNND2,CYP1B1,DCC,DLG1,DLG2,DLG3,DSCAM,EFNA5,EGFR,EXT1,FAT1,GPC4,FGG,FOXF1,GATA1,GNAS,GRID2,ITGA6,ITGA9,ITGB1,KIT,LIMS1,LPP,LRP6,MSN,NEO1,NT5E,PCDH7,PECAM1,PIK3CG,PKHD1,PPIA,PTPRD,RAP2B,ROBO1,ROBO2,ROCK1,S100A9,S100A11,SOX9,SRC,STK10,STXBP3,SYK,TGFBR2,TJP1,VEGFA,ZAP70,PCDHGB4,…	121/551
8_Member	GO Biological Processes	GO:1903037	regulation of leukocyte cell-cell adhesion	-8.8147	-6.54326	445,861,868,940,1326,1493,1604,1948,2113,2534,3037,3142,3458,3566,3707,4067,4690,5465,6461,6595,6693,7412,8289,8546,8654,9231,9314,29851,53833,56253,56940,57178,64332,79679,81704,84433,84524	ASS1,RUNX1,CBLB,CD28,MAP3K8,CTLA4,CD55,EFNB2,ETS1,FYN,HAS2,HLX,IFNG,IL4R,ITPKB,LYN,NCK1,PPARA,SHB,SMARCA2,SPN,VCAM1,ARID1A,AP3B1,PDE5A,DLG5,KLF4,ICOS,IL20RB,CRTAM,DUSP22,ZMIZ1,NFKBIZ,VTCN1,DOCK8,CARD11,ZC3H8	37/395		10_Member	GO Biological Processes	GO:0098742	cell-cell adhesion via plasma-membrane adhesion molecules	-8.70244	-6.77575	90,214,1000,1002,1003,1005,1007,1009,1012,1016,1088,1826,1946,2195,2239,2895,3688,5099,5175,5789,6091,6092,7048,8641,9378,9620,22854,23022,23705,25945,26050,26285,27032,27253,27328,53834,54510,54549,54798,57453,57526,57575,57689,64084,64881,114798,120114,137075,137970,140628,145581,221935,222256,253559,392617	ACVR1,ALCAM,CDH2,CDH4,CDH5,CDH7,CDH9,CDH11,CDH13,CDH18,CEACAM8,DSCAM,EFNA5,FAT1,GPC4,GRID2,ITGB1,PCDH7,PECAM1,PTPRD,ROBO1,ROBO2,TGFBR2,PCDHGB4,NRXN1,CELSR1,NTNG1,PALLD,CADM1,NECTIN3,SLITRK5,CLDN17,ATP2C1,PCDH17,PCDH11X,FGFRL1,PCDH18,SDK2,DCHS2,DSCAML1,PCDH19,PCDH10,LRRC4C,CLSTN2,PCDH20,SLITRK1,FAT3,CLDN23,UNC5D,GATA5,LRFN5,SDK1,CDHR3,CADM2,ELFN1	55/262
8_Member	GO Biological Processes	GO:0002694	regulation of leukocyte activation	-8.1455	-5.96652	861,868,940,1326,1493,1604,1948,2048,2255,2534,3142,3458,3566,3707,3949,4004,4067,4690,6095,6461,6595,6693,6935,7099,7107,7128,7412,8289,8546,8654,9231,9258,9760,10451,29851,53833,54209,56253,56940,57178,64332,79679,81704,84433,84524,145581	RUNX1,CBLB,CD28,MAP3K8,CTLA4,CD55,EFNB2,EPHB2,FGF10,FYN,HLX,IFNG,IL4R,ITPKB,LDLR,LMO1,LYN,NCK1,RORA,SHB,SMARCA2,SPN,ZEB1,TLR4,GPR137B,TNFAIP3,VCAM1,ARID1A,AP3B1,PDE5A,DLG5,MFHAS1,TOX,VAV3,ICOS,IL20RB,TREM2,CRTAM,DUSP22,ZMIZ1,NFKBIZ,VTCN1,DOCK8,CARD11,ZC3H8,LRFN5	46/593		10_Member	GO Biological Processes	GO:0007156	homophilic cell adhesion via plasma membrane adhesion molecules	-5.28057	-3.81346	1000,1002,1003,1005,1007,1009,1012,1016,1826,2195,3688,5099,5175,6091,6092,8641,9620,23022,23705,25945,27253,27328,54510,54549,54798,57453,57526,57575,64084,64881,120114,221935,222256,253559	CDH2,CDH4,CDH5,CDH7,CDH9,CDH11,CDH13,CDH18,DSCAM,FAT1,ITGB1,PCDH7,PECAM1,ROBO1,ROBO2,PCDHGB4,CELSR1,PALLD,CADM1,NECTIN3,PCDH17,PCDH11X,PCDH18,SDK2,DCHS2,DSCAML1,PCDH19,PCDH10,CLSTN2,PCDH20,FAT3,SDK1,CDHR3,CADM2	34/168
8_Member	GO Biological Processes	GO:0050863	regulation of T cell activation	-7.7552	-5.63198	861,868,940,1326,1493,1604,1948,2534,3142,3458,3566,3707,4004,4067,4690,6461,6595,6693,6935,7412,8289,8546,8654,9231,9760,29851,53833,56253,56940,57178,64332,79679,81704,84433,84524	RUNX1,CBLB,CD28,MAP3K8,CTLA4,CD55,EFNB2,FYN,HLX,IFNG,IL4R,ITPKB,LMO1,LYN,NCK1,SHB,SMARCA2,SPN,ZEB1,VCAM1,ARID1A,AP3B1,PDE5A,DLG5,TOX,ICOS,IL20RB,CRTAM,DUSP22,ZMIZ1,NFKBIZ,VTCN1,DOCK8,CARD11,ZC3H8	35/395		11_Summary	GO Biological Processes	GO:1903530	regulation of secretion by cell	-19.5803	-16.6349	18,152,183,302,488,552,640,654,952,1131,1143,1407,1908,1946,1956,2044,2242,2266,2294,2587,2623,2624,2775,2778,2865,3060,3358,3552,3598,3624,3625,3667,3708,3741,4602,4628,4756,4824,4826,4986,4988,5028,5443,5467,5468,5478,5530,5579,5581,5587,5873,5898,5910,5972,5991,6382,6387,6622,6659,6664,6717,6814,6833,6850,6860,6934,7021,7200,7424,7879,8291,8573,8609,8622,8660,9255,9341,9381,9619,9846,10059,107…	ABAT,ADRA2C,AGT,ANXA2,ATP2A2,AVPR1A,BLK,BMP6,CD38,CHRM3,CHRNB4,CRY1,EDN3,EFNA5,EGFR,EPHA5,FES,FGG,FOXF1,GALR1,GATA1,GATA2,GNAO1,GNAS,FFAR3,HCRT,HTR2C,IL1A,IL13RA2,INHBA,INHBB,IRS1,ITPR1,KCNA5,MYB,MYH10,NEO1,NKX3-1,NNAT,OPRK1,OPRM1,P2RY1,POMC,PPARD,PPARG,PPIA,PPP3CA,PRKCB,PRKCE,PRKD1,RAB27A,RALA,RAP1GDS1,REN,RFX3,SDC1,CXCL12,SNCA,SOX4,SOX11,SRI,STXBP3,ABCC8,SYK,SYT4,TCF7L2,TFAP2B,TRH,VEGFC,RAB7A,D…	244/-
8_Member	GO Biological Processes	GO:0051249	regulation of lymphocyte activation	-7.04445	-5.02126	861,868,940,1326,1493,1604,1948,2048,2255,2534,3142,3458,3566,3707,4004,4067,4690,6461,6595,6693,6935,7099,7128,7412,8289,8546,8654,9231,9760,10451,29851,53833,56253,56940,57178,64332,79679,81704,84433,84524	RUNX1,CBLB,CD28,MAP3K8,CTLA4,CD55,EFNB2,EPHB2,FGF10,FYN,HLX,IFNG,IL4R,ITPKB,LMO1,LYN,NCK1,SHB,SMARCA2,SPN,ZEB1,TLR4,TNFAIP3,VCAM1,ARID1A,AP3B1,PDE5A,DLG5,TOX,VAV3,ICOS,IL20RB,CRTAM,DUSP22,ZMIZ1,NFKBIZ,VTCN1,DOCK8,CARD11,ZC3H8	40/521		11_Member	GO Biological Processes	GO:1903530	regulation of secretion by cell	-19.5803	-16.6349	18,152,183,302,488,552,640,654,952,1131,1143,1407,1908,1946,1956,2044,2242,2266,2294,2587,2623,2624,2775,2778,2865,3060,3358,3552,3598,3624,3625,3667,3708,3741,4602,4628,4756,4824,4826,4986,4988,5028,5443,5467,5468,5478,5530,5579,5581,5587,5873,5898,5910,5972,5991,6382,6387,6622,6659,6664,6717,6814,6833,6850,6860,6934,7021,7200,7424,7879,8291,8573,8609,8622,8660,9255,9341,9381,9619,9846,10059,107…	ABAT,ADRA2C,AGT,ANXA2,ATP2A2,AVPR1A,BLK,BMP6,CD38,CHRM3,CHRNB4,CRY1,EDN3,EFNA5,EGFR,EPHA5,FES,FGG,FOXF1,GALR1,GATA1,GATA2,GNAO1,GNAS,FFAR3,HCRT,HTR2C,IL1A,IL13RA2,INHBA,INHBB,IRS1,ITPR1,KCNA5,MYB,MYH10,NEO1,NKX3-1,NNAT,OPRK1,OPRM1,P2RY1,POMC,PPARD,PPARG,PPIA,PPP3CA,PRKCB,PRKCE,PRKD1,RAB27A,RALA,RAP1GDS1,REN,RFX3,SDC1,CXCL12,SNCA,SOX4,SOX11,SRI,STXBP3,ABCC8,SYK,SYT4,TCF7L2,TFAP2B,TRH,VEGFC,RAB7A,D…	123/571
8_Member	GO Biological Processes	GO:0051251	positive regulation of lymphocyte activation	-6.27346	-4.35009	861,940,1326,1604,1948,2048,2255,2534,3142,3458,3566,3707,4067,4690,6461,6595,6693,7099,7412,8289,8546,9760,10451,29851,57178,64332,79679,81704,84433	RUNX1,CD28,MAP3K8,CD55,EFNB2,EPHB2,FGF10,FYN,HLX,IFNG,IL4R,ITPKB,LYN,NCK1,SHB,SMARCA2,SPN,TLR4,VCAM1,ARID1A,AP3B1,TOX,VAV3,ICOS,ZMIZ1,NFKBIZ,VTCN1,DOCK8,CARD11	29/337		11_Member	GO Biological Processes	GO:0051046	regulation of secretion	-19.2262	-16.3406	18,152,183,302,488,552,640,654,952,1131,1143,1407,1908,1946,1956,2044,2181,2242,2266,2294,2587,2623,2624,2775,2778,2865,3060,3358,3552,3598,3624,3625,3667,3708,3741,4602,4628,4756,4824,4826,4986,4988,5028,5443,5467,5468,5478,5530,5579,5581,5587,5799,5873,5898,5910,5972,5991,6382,6387,6446,6529,6622,6659,6664,6717,6754,6814,6833,6850,6860,6934,7021,7200,7424,7879,8291,8573,8609,8622,8660,9255,9341…	ABAT,ADRA2C,AGT,ANXA2,ATP2A2,AVPR1A,BLK,BMP6,CD38,CHRM3,CHRNB4,CRY1,EDN3,EFNA5,EGFR,EPHA5,ACSL3,FES,FGG,FOXF1,GALR1,GATA1,GATA2,GNAO1,GNAS,FFAR3,HCRT,HTR2C,IL1A,IL13RA2,INHBA,INHBB,IRS1,ITPR1,KCNA5,MYB,MYH10,NEO1,NKX3-1,NNAT,OPRK1,OPRM1,P2RY1,POMC,PPARD,PPARG,PPIA,PPP3CA,PRKCB,PRKCE,PRKD1,PTPRN2,RAB27A,RALA,RAP1GDS1,REN,RFX3,SDC1,CXCL12,SGK1,SLC6A1,SNCA,SOX4,SOX11,SRI,SSTR4,STXBP3,ABCC8,SYK,SYT4,…	130/626
8_Member	GO Biological Processes	GO:1903039	positive regulation of leukocyte cell-cell adhesion	-6.16835	-4.27218	861,940,1326,1604,1948,2113,2534,3037,3142,3458,3566,3707,4067,4690,6461,6595,6693,7412,8289,8546,29851,57178,64332,79679,81704,84433	RUNX1,CD28,MAP3K8,CD55,EFNB2,ETS1,FYN,HAS2,HLX,IFNG,IL4R,ITPKB,LYN,NCK1,SHB,SMARCA2,SPN,VCAM1,ARID1A,AP3B1,ICOS,ZMIZ1,NFKBIZ,VTCN1,DOCK8,CARD11	26/285		11_Member	GO Biological Processes	GO:0010817	regulation of hormone levels	-15.2558	-12.8196	18,152,183,640,654,952,1056,1131,1407,1508,1543,1545,1733,1735,1908,1946,1956,2028,2044,2099,2230,2266,2297,2304,2587,2625,2690,2775,2778,2865,2908,3283,3358,3480,3624,3625,3667,3708,3741,4160,4602,4824,4826,4986,5028,5125,5443,5467,5468,5530,5579,5581,5587,5653,5799,5936,5972,5991,6469,6528,6659,6664,6716,6717,6814,6833,6906,6926,6928,6934,7021,7200,8609,8622,8660,9060,9255,10159,10599,10765,108…	ABAT,ADRA2C,AGT,BLK,BMP6,CD38,CEL,CHRM3,CRY1,CTSB,CYP1A1,CYP1B1,DIO1,DIO3,EDN3,EFNA5,EGFR,ENPEP,EPHA5,ESR1,FDX1,FGG,FOXD1,FOXE1,GALR1,GATA3,GHR,GNAO1,GNAS,FFAR3,NR3C1,HSD3B1,HTR2C,IGF1R,INHBA,INHBB,IRS1,ITPR1,KCNA5,MC4R,MYB,NKX3-1,NNAT,OPRK1,P2RY1,PCSK5,POMC,PPARD,PPARG,PPP3CA,PRKCB,PRKCE,PRKD1,KLK6,PTPRN2,RBM4,REN,RFX3,SHH,SLC5A5,SOX4,SOX11,SRD5A2,SRI,STXBP3,ABCC8,SERPINA7,TBX3,HNF1B,TCF7L2,TFAP…	110/548
8_Member	GO Biological Processes	GO:0002696	positive regulation of leukocyte activation	-5.87644	-4.01167	861,940,1326,1604,1948,2048,2255,2534,3142,3458,3566,3707,4067,4690,6461,6595,6693,7099,7412,8289,8546,9760,10451,29851,54209,57178,64332,79679,81704,84433	RUNX1,CD28,MAP3K8,CD55,EFNB2,EPHB2,FGF10,FYN,HLX,IFNG,IL4R,ITPKB,LYN,NCK1,SHB,SMARCA2,SPN,TLR4,VCAM1,ARID1A,AP3B1,TOX,VAV3,ICOS,TREM2,ZMIZ1,NFKBIZ,VTCN1,DOCK8,CARD11	30/372		11_Member	GO Biological Processes	GO:0051223	regulation of protein transport	-14.7395	-12.3307	18,152,347,640,652,654,952,998,1131,1445,1946,1956,2044,2181,2266,2737,2775,2778,3552,3625,3667,3708,3741,4628,4756,4826,4988,5467,5468,5478,5530,5569,5579,5580,5581,5587,5770,5901,5910,5991,6469,6659,6672,6714,6717,6833,6860,6934,7021,7200,7424,8609,8622,8660,9531,9585,9619,9648,9695,10059,10134,10815,10857,10961,11069,11142,23236,23435,25924,26154,26297,27032,51124,51465,51496,51569,55107,55204…	ABAT,ADRA2C,APOD,BLK,BMP4,BMP6,CD38,CDC42,CHRM3,CSK,EFNA5,EGFR,EPHA5,ACSL3,FGG,GLI3,GNAO1,GNAS,IL1A,INHBB,IRS1,ITPR1,KCNA5,MYH10,NEO1,NNAT,OPRM1,PPARD,PPARG,PPIA,PPP3CA,PKIA,PRKCB,PRKCD,PRKCE,PRKD1,PTPN1,RAN,RAP1GDS1,RFX3,SHH,SOX4,SP100,SRC,SRI,ABCC8,SYT4,TCF7L2,TFAP2B,TRH,VEGFC,KLF7,PDE8B,IRS2,BAG3,KIF20B,ABCG1,GCC2,EDEM1,DNM1L,BCAP31,CPLX1,PGRMC1,ERP29,RAPGEF4,PKIG,PLCB1,TARDBP,MYRIP,ABCA12,SER…	95/449
8_Member	GO Biological Processes	GO:0050867	positive regulation of cell activation	-5.87102	-4.0116	351,861,940,1326,1604,1948,2048,2255,2534,3142,3458,3566,3707,4067,4690,6461,6595,6693,7099,7412,8289,8546,9760,10451,29851,54209,57178,64332,79679,81704,84433	APP,RUNX1,CD28,MAP3K8,CD55,EFNB2,EPHB2,FGF10,FYN,HLX,IFNG,IL4R,ITPKB,LYN,NCK1,SHB,SMARCA2,SPN,TLR4,VCAM1,ARID1A,AP3B1,TOX,VAV3,ICOS,TREM2,ZMIZ1,NFKBIZ,VTCN1,DOCK8,CARD11	31/392		11_Member	GO Biological Processes	GO:0070201	regulation of establishment of protein localization	-14.4777	-12.0886	18,152,288,347,640,652,654,952,998,1131,1445,1946,1956,2044,2181,2266,2534,2737,2775,2778,3552,3625,3667,3708,3741,3753,4628,4756,4826,4988,5467,5468,5478,5530,5569,5579,5580,5581,5587,5599,5770,5901,5910,5991,6469,6505,6659,6672,6714,6717,6833,6860,6934,7021,7200,7424,8609,8622,8660,9270,9531,9585,9619,9648,9662,9695,10059,10134,10391,10815,10857,10961,11069,11142,23236,23435,25924,26154,26297,2…	ABAT,ADRA2C,ANK3,APOD,BLK,BMP4,BMP6,CD38,CDC42,CHRM3,CSK,EFNA5,EGFR,EPHA5,ACSL3,FGG,FYN,GLI3,GNAO1,GNAS,IL1A,INHBB,IRS1,ITPR1,KCNA5,KCNE1,MYH10,NEO1,NNAT,OPRM1,PPARD,PPARG,PPIA,PPP3CA,PKIA,PRKCB,PRKCD,PRKCE,PRKD1,MAPK8,PTPN1,RAN,RAP1GDS1,RFX3,SHH,SLC1A1,SOX4,SP100,SRC,SRI,ABCC8,SYT4,TCF7L2,TFAP2B,TRH,VEGFC,KLF7,PDE8B,IRS2,ITGB1BP1,BAG3,KIF20B,ABCG1,GCC2,CEP135,EDEM1,DNM1L,BCAP31,CORO2B,CPLX1,PGRM…	108/547
8_Member	GO Biological Processes	GO:0050870	positive regulation of T cell activation	-5.80468	-3.96104	861,940,1326,1604,1948,2534,3142,3458,3566,3707,4067,4690,6461,6595,6693,7412,8289,8546,29851,57178,64332,79679,81704,84433	RUNX1,CD28,MAP3K8,CD55,EFNB2,FYN,HLX,IFNG,IL4R,ITPKB,LYN,NCK1,SHB,SMARCA2,SPN,VCAM1,ARID1A,AP3B1,ICOS,ZMIZ1,NFKBIZ,VTCN1,DOCK8,CARD11	24/261		11_Member	GO Biological Processes	GO:0051047	positive regulation of secretion	-13.6152	-11.2847	18,302,552,640,654,952,1131,1908,1956,2181,2266,2587,2623,2624,3552,3624,3625,3708,4602,4628,4824,4826,4986,5028,5467,5468,5478,5530,5579,5581,5587,5873,6382,6387,6529,6622,6659,6664,6717,6754,6833,6850,6860,6934,7200,7424,7879,8660,9255,9619,9846,10059,11069,22895,23122,23236,23332,23435,25924,51083,51124,55107,55204,64083,65985,84062,91608,94121,114131,114899,134957,222546,257194,341359	ABAT,ANXA2,AVPR1A,BLK,BMP6,CD38,CHRM3,EDN3,EGFR,ACSL3,FGG,GALR1,GATA1,GATA2,IL1A,INHBA,INHBB,ITPR1,MYB,MYH10,NKX3-1,NNAT,OPRK1,P2RY1,PPARD,PPARG,PPIA,PPP3CA,PRKCB,PRKCE,PRKD1,RAB27A,SDC1,CXCL12,SLC6A1,SNCA,SOX4,SOX11,SRI,SSTR4,ABCC8,SYK,SYT4,TCF7L2,TRH,VEGFC,RAB7A,IRS2,AIMP1,ABCG1,GAB2,DNM1L,RAPGEF4,RPH3A,CLASP2,PLCB1,CLASP1,TARDBP,MYRIP,GAL,IER3IP1,ANO1,GOLPH3L,GOLPH3,AACS,DTNBP1,RASL10B,SYTL4,U…	74/321
8_Member	GO Biological Processes	GO:1903706	regulation of hemopoiesis	-5.35235	-3.58344	92,861,940,1021,1493,2113,3142,3458,3566,3707,4067,4211,5295,5457,5578,6461,6595,6935,7099,7107,8289,8546,9444,9646,9760,54209,56253,57178,64332,84433,84524,85477	ACVR2A,RUNX1,CD28,CDK6,CTLA4,ETS1,HLX,IFNG,IL4R,ITPKB,LYN,MEIS1,PIK3R1,POU4F1,PRKCA,SHB,SMARCA2,ZEB1,TLR4,GPR137B,ARID1A,AP3B1,QKI,CTR9,TOX,TREM2,CRTAM,ZMIZ1,NFKBIZ,CARD11,ZC3H8,SCIN	32/436		11_Member	GO Biological Processes	GO:0046883	regulation of hormone secretion	-13.0937	-10.7971	18,152,183,640,654,952,1131,1407,1908,1946,1956,2044,2266,2587,2775,2778,2865,3358,3624,3625,3667,3708,3741,4602,4824,4826,4986,5028,5443,5467,5468,5530,5579,5581,5587,5972,5991,6659,6664,6717,6833,6934,7021,7200,8609,8622,8660,9255,10765,11069,23236,23435,25924,26154,51083,55107,64111,65985,83795,91608,94121,114131,114899,222546	ABAT,ADRA2C,AGT,BLK,BMP6,CD38,CHRM3,CRY1,EDN3,EFNA5,EGFR,EPHA5,FGG,GALR1,GNAO1,GNAS,FFAR3,HTR2C,INHBA,INHBB,IRS1,ITPR1,KCNA5,MYB,NKX3-1,NNAT,OPRK1,P2RY1,POMC,PPARD,PPARG,PPP3CA,PRKCB,PRKCE,PRKD1,REN,RFX3,SOX4,SOX11,SRI,ABCC8,TCF7L2,TFAP2B,TRH,KLF7,PDE8B,IRS2,AIMP1,KDM5B,RAPGEF4,PLCB1,TARDBP,MYRIP,ABCA12,GAL,ANO1,NPVF,AACS,KCNK16,RASL10B,SYTL4,UCN3,C1QTNF3,RFX6	64/262
8_Member	GO Biological Processes	GO:1902105	regulation of leukocyte differentiation	-5.22966	-3.47961	861,940,1021,1493,3142,3458,3566,3707,4067,5295,5457,5578,6461,6595,6935,7099,7107,8289,8546,9444,9760,54209,56253,57178,64332,84433,84524	RUNX1,CD28,CDK6,CTLA4,HLX,IFNG,IL4R,ITPKB,LYN,PIK3R1,POU4F1,PRKCA,SHB,SMARCA2,ZEB1,TLR4,GPR137B,ARID1A,AP3B1,QKI,TOX,TREM2,CRTAM,ZMIZ1,NFKBIZ,CARD11,ZC3H8	27/340		11_Member	GO Biological Processes	GO:1903829	positive regulation of protein localization	-13.0482	-10.7579	18,288,324,636,640,652,654,952,998,1131,1739,1956,2035,2181,2266,2534,2737,2770,3326,3552,3688,3708,4035,4478,4628,4826,5175,5290,5467,5468,5478,5563,5579,5580,5581,5587,5599,5901,6469,6622,6659,6714,6717,6833,6934,7200,7422,7424,7443,7474,8554,8660,9270,9378,9475,9531,9585,9619,9662,9695,9860,10059,10134,10268,10391,10551,10580,10857,11069,23208,23236,23435,25924,26154,27032,51068,51124,51496,55…	ABAT,ANK3,APC,BICD1,BLK,BMP4,BMP6,CD38,CDC42,CHRM3,DLG1,EGFR,EPB41,ACSL3,FGG,FYN,GLI3,GNAI1,HSP90AB1,IL1A,ITGB1,ITPR1,LRP1,MSN,MYH10,NNAT,PECAM1,PIK3CA,PPARD,PPARG,PPIA,PRKAA2,PRKCB,PRKCD,PRKCE,PRKD1,MAPK8,RAN,SHH,SNCA,SOX4,SRC,SRI,ABCC8,TCF7L2,TRH,VEGFA,VEGFC,VRK1,WNT5A,PIAS1,IRS2,ITGB1BP1,NRXN1,ROCK2,BAG3,KIF20B,ABCG1,CEP135,EDEM1,LRIG2,DNM1L,BCAP31,RAMP3,CORO2B,AGR2,SORBS1,PGRMC1,RAPGEF4,SYT11…	98/499
8_Member	GO Biological Processes	GO:0046635	positive regulation of alpha-beta T cell activation	-4.87259	-3.18822	861,940,1604,3142,3458,3566,3707,6461,8546,64332,84433	RUNX1,CD28,CD55,HLX,IFNG,IL4R,ITPKB,SHB,AP3B1,NFKBIZ,CARD11	11/74		11_Member	GO Biological Processes	GO:1903532	positive regulation of secretion by cell	-12.9167	-10.6449	18,302,552,640,654,952,1131,1908,1956,2266,2587,2623,2624,3552,3624,3625,3708,4602,4628,4824,4826,4986,5028,5467,5468,5478,5579,5581,5587,5873,6382,6387,6622,6659,6664,6717,6833,6850,6860,6934,7200,7424,7879,8660,9255,9619,9846,10059,11069,22895,23122,23236,23332,23435,25924,51083,51124,55107,55204,64083,65985,84062,91608,94121,114131,114899,134957,222546,341359	ABAT,ANXA2,AVPR1A,BLK,BMP6,CD38,CHRM3,EDN3,EGFR,FGG,GALR1,GATA1,GATA2,IL1A,INHBA,INHBB,ITPR1,MYB,MYH10,NKX3-1,NNAT,OPRK1,P2RY1,PPARD,PPARG,PPIA,PRKCB,PRKCE,PRKD1,RAB27A,SDC1,CXCL12,SNCA,SOX4,SOX11,SRI,ABCC8,SYK,SYT4,TCF7L2,TRH,VEGFC,RAB7A,IRS2,AIMP1,ABCG1,GAB2,DNM1L,RAPGEF4,RPH3A,CLASP2,PLCB1,CLASP1,TARDBP,MYRIP,GAL,IER3IP1,ANO1,GOLPH3L,GOLPH3,AACS,DTNBP1,RASL10B,SYTL4,UCN3,C1QTNF3,STXBP5,RFX6,SY…	69/297
8_Member	GO Biological Processes	GO:0045580	regulation of T cell differentiation	-4.62498	-2.98494	861,940,1493,3142,3458,3566,3707,6461,6595,6935,8289,8546,9760,56253,57178,64332,84433,84524	RUNX1,CD28,CTLA4,HLX,IFNG,IL4R,ITPKB,SHB,SMARCA2,ZEB1,ARID1A,AP3B1,TOX,CRTAM,ZMIZ1,NFKBIZ,CARD11,ZC3H8	18/192		11_Member	GO Biological Processes	GO:0050708	regulation of protein secretion	-10.2686	-8.17808	18,152,640,654,952,1131,1946,1956,2044,2266,2775,2778,3552,3625,3667,3708,3741,4628,4756,4826,4988,5467,5468,5478,5530,5579,5581,5910,5991,6659,6717,6833,6860,6934,7021,7200,7424,8609,8622,8660,9619,10059,10961,11069,23236,23435,25924,26154,26297,51124,55107,55204,64083,64215,65985,83795,94121,114131,114899,222546	ABAT,ADRA2C,BLK,BMP6,CD38,CHRM3,EFNA5,EGFR,EPHA5,FGG,GNAO1,GNAS,IL1A,INHBB,IRS1,ITPR1,KCNA5,MYH10,NEO1,NNAT,OPRM1,PPARD,PPARG,PPIA,PPP3CA,PRKCB,PRKCE,RAP1GDS1,RFX3,SOX4,SRI,ABCC8,SYT4,TCF7L2,TFAP2B,TRH,VEGFC,KLF7,PDE8B,IRS2,ABCG1,DNM1L,ERP29,RAPGEF4,PLCB1,TARDBP,MYRIP,ABCA12,SERGEF,IER3IP1,ANO1,GOLPH3L,GOLPH3,DNAJC1,AACS,KCNK16,SYTL4,UCN3,C1QTNF3,RFX6	60/273
8_Member	GO Biological Processes	GO:2000516	positive regulation of CD4-positive, alpha-beta T cell activation	-4.12461	-2.56945	940,1604,3142,3458,3566,6461,64332,84433	CD28,CD55,HLX,IFNG,IL4R,SHB,NFKBIZ,CARD11	8/47		11_Member	GO Biological Processes	GO:0046887	positive regulation of hormone secretion	-10.0641	-7.99032	18,640,654,952,1131,1908,1956,2266,2587,3624,3625,3708,4602,4824,4826,5028,5467,5468,5579,5581,5587,6659,6664,6717,6833,6934,7200,8660,9255,11069,23236,23435,25924,51083,55107,65985,91608,114131,114899,222546	ABAT,BLK,BMP6,CD38,CHRM3,EDN3,EGFR,FGG,GALR1,INHBA,INHBB,ITPR1,MYB,NKX3-1,NNAT,P2RY1,PPARD,PPARG,PRKCB,PRKCE,PRKD1,SOX4,SOX11,SRI,ABCC8,TCF7L2,TRH,IRS2,AIMP1,RAPGEF4,PLCB1,TARDBP,MYRIP,GAL,ANO1,AACS,RASL10B,UCN3,C1QTNF3,RFX6	40/146
8_Member	GO Biological Processes	GO:0046634	regulation of alpha-beta T cell activation	-4.02981	-2.49198	861,868,940,1604,3142,3458,3566,3707,6461,8546,56253,64332,84433	RUNX1,CBLB,CD28,CD55,HLX,IFNG,IL4R,ITPKB,SHB,AP3B1,CRTAM,NFKBIZ,CARD11	13/123		11_Member	GO Biological Processes	GO:0051222	positive regulation of protein transport	-9.48336	-7.45915	18,640,654,952,998,1131,1956,2181,2266,2737,3552,3708,4628,4826,5467,5468,5478,5579,5580,5581,5587,5901,6469,6659,6714,6717,6833,6934,7200,7424,8660,9531,9585,9619,9695,10059,10134,10857,11069,23236,23435,25924,27032,51124,51496,55107,55204,64083,65985,79899,80149,89866,94121,114131,114899,222546	ABAT,BLK,BMP6,CD38,CDC42,CHRM3,EGFR,ACSL3,FGG,GLI3,IL1A,ITPR1,MYH10,NNAT,PPARD,PPARG,PPIA,PRKCB,PRKCD,PRKCE,PRKD1,RAN,SHH,SOX4,SRC,SRI,ABCC8,TCF7L2,TRH,VEGFC,IRS2,BAG3,KIF20B,ABCG1,EDEM1,DNM1L,BCAP31,PGRMC1,RAPGEF4,PLCB1,TARDBP,MYRIP,ATP2C1,IER3IP1,CTDSPL2,ANO1,GOLPH3L,GOLPH3,AACS,PRR5L,ZC3H12A,SEC16B,SYTL4,UCN3,C1QTNF3,RFX6	56/257
8_Member	GO Biological Processes	GO:0045619	regulation of lymphocyte differentiation	-3.73395	-2.25632	861,940,1493,3142,3458,3566,3707,6461,6595,6935,8289,8546,9760,56253,57178,64332,84433,84524	RUNX1,CD28,CTLA4,HLX,IFNG,IL4R,ITPKB,SHB,SMARCA2,ZEB1,ARID1A,AP3B1,TOX,CRTAM,ZMIZ1,NFKBIZ,CARD11,ZC3H8	18/225		11_Member	GO Biological Processes	GO:1904951	positive regulation of establishment of protein localization	-8.88848	-6.93254	18,288,640,654,952,998,1131,1956,2181,2266,2534,2737,3552,3708,4628,4826,5467,5468,5478,5579,5580,5581,5587,5599,5901,6469,6659,6714,6717,6833,6934,7200,7424,8660,9270,9531,9585,9619,9662,9695,10059,10134,10391,10857,11069,23236,23435,25924,27032,51124,51496,55107,55204,55294,55835,57602,64083,65985,79899,80149,89866,94121,114131,114899,222546	ABAT,ANK3,BLK,BMP6,CD38,CDC42,CHRM3,EGFR,ACSL3,FGG,FYN,GLI3,IL1A,ITPR1,MYH10,NNAT,PPARD,PPARG,PPIA,PRKCB,PRKCD,PRKCE,PRKD1,MAPK8,RAN,SHH,SOX4,SRC,SRI,ABCC8,TCF7L2,TRH,VEGFC,IRS2,ITGB1BP1,BAG3,KIF20B,ABCG1,CEP135,EDEM1,DNM1L,BCAP31,CORO2B,PGRMC1,RAPGEF4,PLCB1,TARDBP,MYRIP,ATP2C1,IER3IP1,CTDSPL2,ANO1,GOLPH3L,FBXW7,CPAP,USP36,GOLPH3,AACS,PRR5L,ZC3H12A,SEC16B,SYTL4,UCN3,C1QTNF3,RFX6	65/331
8_Member	GO Biological Processes	GO:2000514	regulation of CD4-positive, alpha-beta T cell activation	-3.60927	-2.15915	861,868,940,1604,3142,3458,3566,6461,64332,84433	RUNX1,CBLB,CD28,CD55,HLX,IFNG,IL4R,SHB,NFKBIZ,CARD11	10/85		11_Member	GO Biological Processes	GO:0050714	positive regulation of protein secretion	-8.54305	-6.63429	18,640,654,952,1131,1956,2266,3552,3708,4628,4826,5467,5468,5478,5579,5581,6659,6717,6833,6934,7200,7424,8660,9619,10059,11069,23236,23435,25924,51124,55107,55204,64083,65985,94121,114131,114899,222546	ABAT,BLK,BMP6,CD38,CHRM3,EGFR,FGG,IL1A,ITPR1,MYH10,NNAT,PPARD,PPARG,PPIA,PRKCB,PRKCE,SOX4,SRI,ABCC8,TCF7L2,TRH,VEGFC,IRS2,ABCG1,DNM1L,RAPGEF4,PLCB1,TARDBP,MYRIP,IER3IP1,ANO1,GOLPH3L,GOLPH3,AACS,SYTL4,UCN3,C1QTNF3,RFX6	38/150
8_Member	GO Biological Processes	GO:0046638	positive regulation of alpha-beta T cell differentiation	-3.57375	-2.12915	861,3142,3458,3566,3707,6461,8546,64332	RUNX1,HLX,IFNG,IL4R,ITPKB,SHB,AP3B1,NFKBIZ	8/56		11_Member	GO Biological Processes	GO:0090276	regulation of peptide hormone secretion	-8.41364	-6.5221	18,152,640,952,1131,1946,1956,2044,2266,2775,2778,2865,3358,3625,3667,3708,3741,4826,5467,5530,5579,5581,5587,5991,6659,6717,6833,6934,7021,7200,8609,8622,8660,9255,11069,23236,23435,25924,26154,55107,65985,83795,91608,94121,114131,222546	ABAT,ADRA2C,BLK,CD38,CHRM3,EFNA5,EGFR,EPHA5,FGG,GNAO1,GNAS,FFAR3,HTR2C,INHBB,IRS1,ITPR1,KCNA5,NNAT,PPARD,PPP3CA,PRKCB,PRKCE,PRKD1,RFX3,SOX4,SRI,ABCC8,TCF7L2,TFAP2B,TRH,KLF7,PDE8B,IRS2,AIMP1,RAPGEF4,PLCB1,TARDBP,MYRIP,ABCA12,ANO1,AACS,KCNK16,RASL10B,SYTL4,UCN3,RFX6	46/204
8_Member	GO Biological Processes	GO:1902107	positive regulation of leukocyte differentiation	-3.03522	-1.7079	861,3142,3458,3566,3707,5457,5578,6461,6595,8289,8546,9760,54209,57178,64332	RUNX1,HLX,IFNG,IL4R,ITPKB,POU4F1,PRKCA,SHB,SMARCA2,ARID1A,AP3B1,TOX,TREM2,ZMIZ1,NFKBIZ	15/195		11_Member	GO Biological Processes	GO:0002791	regulation of peptide secretion	-8.20149	-6.33528	18,152,640,952,1131,1946,1956,2044,2266,2775,2778,2865,3358,3625,3667,3708,3741,4826,5467,5530,5579,5581,5587,5991,6659,6717,6833,6934,7021,7200,8609,8622,8660,9255,11069,23236,23435,25924,26154,55107,65985,83795,91608,94121,114131,222546	ABAT,ADRA2C,BLK,CD38,CHRM3,EFNA5,EGFR,EPHA5,FGG,GNAO1,GNAS,FFAR3,HTR2C,INHBB,IRS1,ITPR1,KCNA5,NNAT,PPARD,PPP3CA,PRKCB,PRKCE,PRKD1,RFX3,SOX4,SRI,ABCC8,TCF7L2,TFAP2B,TRH,KLF7,PDE8B,IRS2,AIMP1,RAPGEF4,PLCB1,TARDBP,MYRIP,ABCA12,ANO1,AACS,KCNK16,RASL10B,SYTL4,UCN3,RFX6	46/207
8_Member	GO Biological Processes	GO:1903708	positive regulation of hemopoiesis	-3.03522	-1.7079	861,3142,3458,3566,3707,5457,5578,6461,6595,8289,8546,9760,54209,57178,64332	RUNX1,HLX,IFNG,IL4R,ITPKB,POU4F1,PRKCA,SHB,SMARCA2,ARID1A,AP3B1,TOX,TREM2,ZMIZ1,NFKBIZ	15/195		11_Member	GO Biological Processes	GO:0090087	regulation of peptide transport	-8.06304	-6.22077	18,152,640,952,1131,1946,1956,2044,2266,2775,2778,2865,3358,3625,3667,3708,3741,4826,5467,5530,5579,5581,5587,5991,6659,6717,6833,6934,7021,7200,8609,8622,8660,9255,11069,23236,23435,25924,26154,55107,65985,83795,91608,94121,114131,222546	ABAT,ADRA2C,BLK,CD38,CHRM3,EFNA5,EGFR,EPHA5,FGG,GNAO1,GNAS,FFAR3,HTR2C,INHBB,IRS1,ITPR1,KCNA5,NNAT,PPARD,PPP3CA,PRKCB,PRKCE,PRKD1,RFX3,SOX4,SRI,ABCC8,TCF7L2,TFAP2B,TRH,KLF7,PDE8B,IRS2,AIMP1,RAPGEF4,PLCB1,TARDBP,MYRIP,ABCA12,ANO1,AACS,KCNK16,RASL10B,SYTL4,UCN3,RFX6	46/209
8_Member	GO Biological Processes	GO:0045621	positive regulation of lymphocyte differentiation	-3.01884	-1.69463	861,3142,3458,3566,3707,6461,6595,8289,8546,9760,57178,64332	RUNX1,HLX,IFNG,IL4R,ITPKB,SHB,SMARCA2,ARID1A,AP3B1,TOX,ZMIZ1,NFKBIZ	12/137		11_Member	GO Biological Processes	GO:0050796	regulation of insulin secretion	-7.16827	-5.45333	18,152,640,952,1131,1946,2044,2775,2778,3625,3667,3708,3741,4826,5467,5530,5579,5581,5991,6659,6717,6833,6934,7021,7200,8609,8622,8660,11069,23236,23435,25924,26154,55107,65985,83795,94121,114131,222546	ABAT,ADRA2C,BLK,CD38,CHRM3,EFNA5,EPHA5,GNAO1,GNAS,INHBB,IRS1,ITPR1,KCNA5,NNAT,PPARD,PPP3CA,PRKCB,PRKCE,RFX3,SOX4,SRI,ABCC8,TCF7L2,TFAP2B,TRH,KLF7,PDE8B,IRS2,RAPGEF4,PLCB1,TARDBP,MYRIP,ABCA12,ANO1,AACS,KCNK16,SYTL4,UCN3,RFX6	39/174
8_Member	GO Biological Processes	GO:0045582	positive regulation of T cell differentiation	-2.91544	-1.61548	861,3142,3458,3566,3707,6461,6595,8289,8546,57178,64332	RUNX1,HLX,IFNG,IL4R,ITPKB,SHB,SMARCA2,ARID1A,AP3B1,ZMIZ1,NFKBIZ	11/122		11_Member	GO Biological Processes	GO:0090277	positive regulation of peptide hormone secretion	-6.2668	-4.67243	18,640,952,1131,1956,2266,3708,4826,5467,5579,5581,5587,6659,6717,6833,6934,7200,8660,9255,11069,23236,23435,25924,55107,65985,91608,114131,222546	ABAT,BLK,CD38,CHRM3,EGFR,FGG,ITPR1,NNAT,PPARD,PRKCB,PRKCE,PRKD1,SOX4,SRI,ABCC8,TCF7L2,TRH,IRS2,AIMP1,RAPGEF4,PLCB1,TARDBP,MYRIP,ANO1,AACS,RASL10B,UCN3,RFX6	28/113
8_Member	GO Biological Processes	GO:0046637	regulation of alpha-beta T cell differentiation	-2.5057	-1.29687	861,3142,3458,3566,3707,6461,8546,64332	RUNX1,HLX,IFNG,IL4R,ITPKB,SHB,AP3B1,NFKBIZ	8/81		11_Member	GO Biological Processes	GO:0002793	positive regulation of peptide secretion	-6.10024	-4.52481	18,640,952,1131,1956,2266,3708,4826,5467,5579,5581,5587,6659,6717,6833,6934,7200,8660,9255,11069,23236,23435,25924,55107,65985,91608,114131,222546	ABAT,BLK,CD38,CHRM3,EGFR,FGG,ITPR1,NNAT,PPARD,PRKCB,PRKCE,PRKD1,SOX4,SRI,ABCC8,TCF7L2,TRH,IRS2,AIMP1,RAPGEF4,PLCB1,TARDBP,MYRIP,ANO1,AACS,RASL10B,UCN3,RFX6	28/115
9_Summary	GO Biological Processes	GO:0050804	modulation of chemical synaptic transmission	-15.1004	-12.1884	150,320,351,590,817,1009,1142,1812,2043,2045,2048,2534,2892,2895,2898,2904,2913,3688,4131,4311,4776,4908,5028,5217,5327,5334,5581,5649,5789,7204,8224,8499,9066,9241,10769,11170,22871,23613,25978,26037,26050,27253,30010,55607,55784,57282,57502,57616,57689,81539,81832,84896,114781,127833,147381,18,92,220,1600,3170,3949,4211,4885,4923,4929,4988,5457,5465,7436,7545,8301,10499,51185,51761,54209,55636,…	ADRA2A,APBA1,APP,BCHE,CAMK2D,CDH11,CHRNB3,DRD1,EPHA4,EPHA7,EPHB2,FYN,GRIA3,GRID2,GRIK2,GRIN2B,GRM3,ITGB1,MAP1B,MME,NFATC4,NTF3,P2RY1,PFN2,PLAT,PLCL1,PRKCE,RELN,PTPRD,TRIO,SYN3,PPFIA2,SYT7,NOG,PLK2,FAM107A,NLGN1,ZMYND8,CHMP2B,SIPA1L1,SLITRK5,PCDH17,NXPH1,PPP1R9A,MCTP2,SLC4A10,NLGN4X,TSHZ3,LRRC4C,SLC38A1,NETO1,ATAD1,BTBD9,SYT2,CBLN2,ABAT,ACVR2A,ALDH1A3,DAB1,FOXA2,LDLR,MEIS1,NPTX2,NTSR1,NR4A2,OPRM1,…	84/-		11_Member	GO Biological Processes	GO:0032024	positive regulation of insulin secretion	-5.6935	-4.1743	18,640,952,1131,3708,4826,5467,5579,5581,6659,6717,6833,6934,7200,8660,11069,23236,23435,25924,55107,65985,114131,222546	ABAT,BLK,CD38,CHRM3,ITPR1,NNAT,PPARD,PRKCB,PRKCE,SOX4,SRI,ABCC8,TCF7L2,TRH,IRS2,RAPGEF4,PLCB1,TARDBP,MYRIP,ANO1,AACS,UCN3,RFX6	23/88
9_Member	GO Biological Processes	GO:0050804	modulation of chemical synaptic transmission	-15.1004	-12.1884	150,320,351,590,817,1009,1142,1812,2043,2045,2048,2534,2892,2895,2898,2904,2913,3688,4131,4311,4776,4908,5028,5217,5327,5334,5581,5649,5789,7204,8224,8499,9066,9241,10769,11170,22871,23613,25978,26037,26050,27253,30010,55607,55784,57282,57502,57616,57689,81539,81832,84896,114781,127833,147381	ADRA2A,APBA1,APP,BCHE,CAMK2D,CDH11,CHRNB3,DRD1,EPHA4,EPHA7,EPHB2,FYN,GRIA3,GRID2,GRIK2,GRIN2B,GRM3,ITGB1,MAP1B,MME,NFATC4,NTF3,P2RY1,PFN2,PLAT,PLCL1,PRKCE,RELN,PTPRD,TRIO,SYN3,PPFIA2,SYT7,NOG,PLK2,FAM107A,NLGN1,ZMYND8,CHMP2B,SIPA1L1,SLITRK5,PCDH17,NXPH1,PPP1R9A,MCTP2,SLC4A10,NLGN4X,TSHZ3,LRRC4C,SLC38A1,NETO1,ATAD1,BTBD9,SYT2,CBLN2	55/518		12_Summary	GO Biological Processes	GO:0030855	epithelial cell differentiation	-19.3177	-16.3894	90,182,427,474,631,639,652,654,659,857,998,1000,1003,1051,1266,1499,1508,1543,1755,1834,1909,2034,2099,2131,2195,2294,2317,2355,2623,2624,2625,2627,2683,2736,2947,3398,3552,3624,3753,3791,4094,4478,4781,4855,4880,4983,5175,5308,5314,5420,5453,5468,5530,5727,5915,5936,5991,6093,6299,6382,6495,6647,6659,6662,6664,6714,6926,6928,7053,7082,7399,7422,7474,7852,8022,8321,8394,8456,8756,8826,9139,9223,9…	ACVR1,JAG1,ASAH1,ATOH1,BFSP1,PRDM1,BMP4,BMP6,BMPR2,CAV1,CDC42,CDH2,CDH5,CEBPB,CNN3,CTNNB1,CTSB,CYP1A1,DMBT1,DSPP,EDNRA,EPAS1,ESR1,EXT1,FAT1,FOXF1,FLNB,FOSL2,GATA1,GATA2,GATA3,GATA6,B4GALT1,GLI2,GSTM3,ID2,IL1A,INHBA,KCNE1,KDR,MAF,MSN,NFIB,NOTCH4,NPPC,OPHN1,PECAM1,PITX2,PKHD1,PODXL,POU3F1,PPARG,PPP3CA,PTCH1,RARB,RBM4,RFX3,ROCK1,SALL1,SDC1,SIX1,SOD1,SOX4,SOX9,SOX11,SRC,TBX3,HNF1B,TGM3,TJP1,USH2A,VEG…	134/-
9_Member	GO Biological Processes	GO:0099177	regulation of trans-synaptic signaling	-15.0642	-12.168	150,320,351,590,817,1009,1142,1812,2043,2045,2048,2534,2892,2895,2898,2904,2913,3688,4131,4311,4776,4908,5028,5217,5327,5334,5581,5649,5789,7204,8224,8499,9066,9241,10769,11170,22871,23613,25978,26037,26050,27253,30010,55607,55784,57282,57502,57616,57689,81539,81832,84896,114781,127833,147381	ADRA2A,APBA1,APP,BCHE,CAMK2D,CDH11,CHRNB3,DRD1,EPHA4,EPHA7,EPHB2,FYN,GRIA3,GRID2,GRIK2,GRIN2B,GRM3,ITGB1,MAP1B,MME,NFATC4,NTF3,P2RY1,PFN2,PLAT,PLCL1,PRKCE,RELN,PTPRD,TRIO,SYN3,PPFIA2,SYT7,NOG,PLK2,FAM107A,NLGN1,ZMYND8,CHMP2B,SIPA1L1,SLITRK5,PCDH17,NXPH1,PPP1R9A,MCTP2,SLC4A10,NLGN4X,TSHZ3,LRRC4C,SLC38A1,NETO1,ATAD1,BTBD9,SYT2,CBLN2	55/519		12_Member	GO Biological Processes	GO:0030855	epithelial cell differentiation	-19.3177	-16.3894	90,182,427,474,631,639,652,654,659,857,998,1000,1003,1051,1266,1499,1508,1543,1755,1834,1909,2034,2099,2131,2195,2294,2317,2355,2623,2624,2625,2627,2683,2736,2947,3398,3552,3624,3753,3791,4094,4478,4781,4855,4880,4983,5175,5308,5314,5420,5453,5468,5530,5727,5915,5936,5991,6093,6299,6382,6495,6647,6659,6662,6664,6714,6926,6928,7053,7082,7399,7422,7474,7852,8022,8321,8394,8456,8756,8826,9139,9223,9…	ACVR1,JAG1,ASAH1,ATOH1,BFSP1,PRDM1,BMP4,BMP6,BMPR2,CAV1,CDC42,CDH2,CDH5,CEBPB,CNN3,CTNNB1,CTSB,CYP1A1,DMBT1,DSPP,EDNRA,EPAS1,ESR1,EXT1,FAT1,FOXF1,FLNB,FOSL2,GATA1,GATA2,GATA3,GATA6,B4GALT1,GLI2,GSTM3,ID2,IL1A,INHBA,KCNE1,KDR,MAF,MSN,NFIB,NOTCH4,NPPC,OPHN1,PECAM1,PITX2,PKHD1,PODXL,POU3F1,PPARG,PPP3CA,PTCH1,RARB,RBM4,RFX3,ROCK1,SALL1,SDC1,SIX1,SOD1,SOX4,SOX9,SOX11,SRC,TBX3,HNF1B,TGM3,TJP1,USH2A,VEG…	133/646
9_Member	GO Biological Processes	GO:0007610	behavior	-9.51091	-7.14985	18,92,220,320,351,590,1600,1812,2043,2048,2534,2898,2904,3170,3688,3949,4211,4311,4776,4885,4923,4929,4988,5028,5457,5465,5581,5649,7436,7545,8301,9241,10499,10769,26050,27253,51185,51761,54209,55636,57282,57502,57626,81832,84623,84896,89797,114781,129787,157753,389400	ABAT,ACVR2A,ALDH1A3,APBA1,APP,BCHE,DAB1,DRD1,EPHA4,EPHB2,FYN,GRIK2,GRIN2B,FOXA2,ITGB1,LDLR,MEIS1,MME,NFATC4,NPTX2,NTSR1,NR4A2,OPRM1,P2RY1,POU4F1,PPARA,PRKCE,RELN,VLDLR,ZIC1,PICALM,NOG,NCOA2,PLK2,SLITRK5,PCDH17,CRBN,ATP8A2,TREM2,CHD7,SLC4A10,NLGN4X,KLHL1,NETO1,KIRREL3,ATAD1,NAV2,BTBD9,TMEM18,TMEM74,GFRAL	51/634		12_Member	GO Biological Processes	GO:0002064	epithelial cell development	-13.9407	-11.593	182,631,639,652,654,1000,1003,1909,2034,2099,2195,2317,2355,2623,2624,2683,2947,3753,3791,4478,4855,5175,5314,5420,5915,5991,6093,6382,6662,6714,7082,7422,7474,7852,8756,8826,9223,9414,9693,10116,10855,23022,23094,25932,26154,28514,29842,30812,57669,57826,64102,79977,83605,168002,286451	JAG1,BFSP1,PRDM1,BMP4,BMP6,CDH2,CDH5,EDNRA,EPAS1,ESR1,FAT1,FLNB,FOSL2,GATA1,GATA2,B4GALT1,GSTM3,KCNE1,KDR,MSN,NOTCH4,PECAM1,PKHD1,PODXL,RARB,RFX3,ROCK1,SDC1,SOX9,SRC,TJP1,VEGFA,WNT5A,CXCR4,ADAM7,IQGAP1,MAGI1,TJP2,RAPGEF2,FEM1B,HPSE,PALLD,SIPA1L3,CLIC4,ABCA12,DLL1,TFCP2L1,SOX8,EPB41L5,RAP2C,TNMD,GRHL2,CCM2,DACT2,YIPF6	55/197
9_Member	GO Biological Processes	GO:0048167	regulation of synaptic plasticity	-5.87886	-4.01265	351,817,1812,2043,2048,2892,2895,2898,2904,4131,4311,4776,5649,9066,9241,10769,11170,26037,57282,57616,81539,81832	APP,CAMK2D,DRD1,EPHA4,EPHB2,GRIA3,GRID2,GRIK2,GRIN2B,MAP1B,MME,NFATC4,RELN,SYT7,NOG,PLK2,FAM107A,SIPA1L1,SLC4A10,TSHZ3,SLC38A1,NETO1	22/223		12_Member	GO Biological Processes	GO:0045446	endothelial cell differentiation	-6.48021	-4.86176	90,182,659,1003,1909,2947,3791,4478,4855,5175,7082,7852,8321,9223,9414,9693,10855,11167,25932,28514,56033,57826,64102,83605	ACVR1,JAG1,BMPR2,CDH5,EDNRA,GSTM3,KDR,MSN,NOTCH4,PECAM1,TJP1,CXCR4,FZD1,MAGI1,TJP2,RAPGEF2,HPSE,FSTL1,CLIC4,DLL1,BARX1,RAP2C,TNMD,CCM2	24/86
9_Member	GO Biological Processes	GO:0050890	cognition	-5.49473	-3.69794	351,590,1812,2048,2534,2904,3688,3949,4311,4776,4885,4923,5649,7436,8301,9241,10769,11170,25978,54209,55636,57477,57502,81832,84896,114781,152789	APP,BCHE,DRD1,EPHB2,FYN,GRIN2B,ITGB1,LDLR,MME,NFATC4,NPTX2,NTSR1,RELN,VLDLR,PICALM,NOG,PLK2,FAM107A,CHMP2B,TREM2,CHD7,SHROOM4,NLGN4X,NETO1,ATAD1,BTBD9,JAKMIP1	27/329		12_Member	GO Biological Processes	GO:0003158	endothelium development	-5.77761	-4.25251	90,182,388,659,1003,1499,1909,2947,3791,4478,4855,5175,7082,7852,8321,9223,9414,9693,10855,11167,25932,28514,56033,57826,64102,83605	ACVR1,JAG1,RHOB,BMPR2,CDH5,CTNNB1,EDNRA,GSTM3,KDR,MSN,NOTCH4,PECAM1,TJP1,CXCR4,FZD1,MAGI1,TJP2,RAPGEF2,HPSE,FSTL1,CLIC4,DLL1,BARX1,RAP2C,TNMD,CCM2	26/106
9_Member	GO Biological Processes	GO:0007611	learning or memory	-4.26327	-2.6891	351,590,1812,2048,2534,2904,3688,3949,4311,4776,4885,4923,5649,7436,8301,9241,10769,54209,57502,81832,84896,114781	APP,BCHE,DRD1,EPHB2,FYN,GRIN2B,ITGB1,LDLR,MME,NFATC4,NPTX2,NTSR1,RELN,VLDLR,PICALM,NOG,PLK2,TREM2,NLGN4X,NETO1,ATAD1,BTBD9	22/282		12_Member	GO Biological Processes	GO:0001885	endothelial cell development	-4.58138	-3.19994	1003,1909,2947,4478,4855,5175,7082,9223,9414,9693,10855,25932,57826,64102,83605	CDH5,EDNRA,GSTM3,MSN,NOTCH4,PECAM1,TJP1,MAGI1,TJP2,RAPGEF2,HPSE,CLIC4,RAP2C,TNMD,CCM2	15/51
9_Member	GO Biological Processes	GO:0050806	positive regulation of synaptic transmission	-3.53474	-2.09774	351,1812,2048,2892,2898,2904,4311,4776,5581,5649,9241,10769,22871,57616	APP,DRD1,EPHB2,GRIA3,GRIK2,GRIN2B,MME,NFATC4,PRKCE,RELN,NOG,PLK2,NLGN1,TSHZ3	14/156		13_Summary	WikiPathways	WP5087	Pleural mesothelioma	-19.2784	-16.3664	60,72,324,1000,1002,1003,1005,1007,1009,1012,1016,1287,1288,1386,1437,1454,1488,1495,1496,1499,1911,1943,1946,1956,2248,2254,2257,2259,2321,2322,2335,2885,3480,3643,3655,3688,3725,3791,3815,3908,3910,3914,3915,3918,4040,4085,4149,4194,4214,4254,4293,4908,4915,4919,5063,5290,5294,5332,5420,5563,5599,5607,5747,6045,6197,6259,6387,6423,6654,6678,6714,6788,6934,7003,7004,7422,7424,7473,7474,7529,8321…	ACTB,ACTG2,APC,CDH2,CDH4,CDH5,CDH7,CDH9,CDH11,CDH13,CDH18,COL4A5,COL4A6,ATF2,CSF2,CSNK1E,CTBP2,CTNNA1,CTNNA2,CTNNB1,PHC1,EFNA2,EFNA5,EGFR,FGF3,FGF9,FGF12,FGF14,FLT1,FLT3,FN1,GRB2,IGF1R,INSR,ITGA6,ITGB1,JUN,KDR,KIT,LAMA2,LAMA4,LAMB3,LAMC1,LAMC2,LRP6,MAD2L1,MAX,MDM4,MAP3K1,KITLG,MAP3K9,NTF3,NTRK2,ROR1,PAK3,PIK3CA,PIK3CG,PLCB4,PODXL,PRKAA2,MAPK8,MAP2K5,PTK2,RNF2,RPS6KA3,RYK,CXCL12,SFRP2,SOS1,SPARC,S…	225/-
9_Member	GO Biological Processes	GO:0060291	long-term synaptic potentiation	-3.08213	-1.74269	1812,2892,2904,4776,5649,9241,10769,57616	DRD1,GRIA3,GRIN2B,NFATC4,RELN,NOG,PLK2,TSHZ3	8/66		13_Member	WikiPathways	WP5087	Pleural mesothelioma	-19.2784	-16.3664	60,72,324,1000,1002,1003,1005,1007,1009,1012,1016,1287,1288,1386,1437,1454,1488,1495,1496,1499,1911,1943,1946,1956,2248,2254,2257,2259,2321,2322,2335,2885,3480,3643,3655,3688,3725,3791,3815,3908,3910,3914,3915,3918,4040,4085,4149,4194,4214,4254,4293,4908,4915,4919,5063,5290,5294,5332,5420,5563,5599,5607,5747,6045,6197,6259,6387,6423,6654,6678,6714,6788,6934,7003,7004,7422,7424,7473,7474,7529,8321…	ACTB,ACTG2,APC,CDH2,CDH4,CDH5,CDH7,CDH9,CDH11,CDH13,CDH18,COL4A5,COL4A6,ATF2,CSF2,CSNK1E,CTBP2,CTNNA1,CTNNA2,CTNNB1,PHC1,EFNA2,EFNA5,EGFR,FGF3,FGF9,FGF12,FGF14,FLT1,FLT3,FN1,GRB2,IGF1R,INSR,ITGA6,ITGB1,JUN,KDR,KIT,LAMA2,LAMA4,LAMB3,LAMC1,LAMC2,LRP6,MAD2L1,MAX,MDM4,MAP3K1,KITLG,MAP3K9,NTF3,NTRK2,ROR1,PAK3,PIK3CA,PIK3CG,PLCB4,PODXL,PRKAA2,MAPK8,MAP2K5,PTK2,RNF2,RPS6KA3,RYK,CXCL12,SFRP2,SOS1,SPARC,S…	103/439
9_Member	GO Biological Processes	GO:0007612	learning	-2.91958	-1.61922	351,590,1812,2048,2534,3688,4885,4923,5649,9241,57502,81832,84896	APP,BCHE,DRD1,EPHB2,FYN,ITGB1,NPTX2,NTSR1,RELN,NOG,NLGN4X,NETO1,ATAD1	13/160		13_Member	KEGG Pathway	hsa05200	Pathways in cancer	-16.1488	-13.5979	113,182,183,238,324,652,801,817,861,998,1164,1287,1288,1488,1495,1496,1499,1612,1630,1902,1909,1956,2034,2099,2100,2113,2248,2254,2271,2322,2335,2736,2737,2770,2776,2778,2885,2941,2947,3326,3454,3459,3480,3551,3595,3600,3655,3688,3725,3815,3908,3910,3914,3915,3918,4040,4149,4254,4286,4824,4854,4855,5290,5332,5366,5467,5468,5579,5599,5727,5734,5747,5898,5915,6093,6256,6258,6387,6469,6654,6775,6934…	ADCY7,JAG1,AGT,ALK,APC,BMP4,CALM1,CAMK2D,RUNX1,CDC42,CKS2,COL4A5,COL4A6,CTBP2,CTNNA1,CTNNA2,CTNNB1,DAPK1,DCC,LPAR1,EDNRA,EGFR,EPAS1,ESR1,ESR2,ETS1,FGF3,FGF9,FH,FLT3,FN1,GLI2,GLI3,GNAI1,GNAQ,GNAS,GRB2,GSTA4,GSTM3,HSP90AB1,IFNAR1,IFNGR1,IGF1R,IKBKB,IL12RB2,IL15,ITGA6,ITGB1,JUN,KIT,LAMA2,LAMA4,LAMB3,LAMC1,LAMC2,LRP6,MAX,KITLG,MITF,NKX3-1,NOTCH3,NOTCH4,PIK3CA,PLCB4,PMAIP1,PPARD,PPARG,PRKCB,MAPK8,PTCH…	110/533
9_Member	GO Biological Processes	GO:0007613	memory	-2.72001	-1.46018	351,1812,3949,4776,5649,7436,10769,54209,81832,84896,114781	APP,DRD1,LDLR,NFATC4,RELN,VLDLR,PLK2,TREM2,NETO1,ATAD1,BTBD9	11/129		13_Member	WikiPathways	WP5434	Cancer pathways	-14.9944	-12.5805	113,182,183,238,324,652,817,861,1287,1288,1488,1495,1496,1499,1612,1630,1902,1909,1956,2034,2099,2100,2113,2271,2322,2335,2736,2737,2770,2776,2778,2885,2941,2947,3326,3454,3459,3480,3551,3595,3600,3655,3688,3725,3815,3908,3910,3914,3915,3918,4040,4149,4254,4286,4824,4854,4855,5290,5332,5366,5467,5468,5579,5599,5727,5734,5747,5898,5915,6093,6256,6258,6387,6469,6654,6775,6934,7048,7189,7422,7424,74…	ADCY7,JAG1,AGT,ALK,APC,BMP4,CAMK2D,RUNX1,COL4A5,COL4A6,CTBP2,CTNNA1,CTNNA2,CTNNB1,DAPK1,DCC,LPAR1,EDNRA,EGFR,EPAS1,ESR1,ESR2,ETS1,FH,FLT3,FN1,GLI2,GLI3,GNAI1,GNAQ,GNAS,GRB2,GSTA4,GSTM3,HSP90AB1,IFNAR1,IFNGR1,IGF1R,IKBKB,IL12RB2,IL15,ITGA6,ITGB1,JUN,KIT,LAMA2,LAMA4,LAMB3,LAMC1,LAMC2,LRP6,MAX,KITLG,MITF,NKX3-1,NOTCH3,NOTCH4,PIK3CA,PLCB4,PMAIP1,PPARD,PPARG,PRKCB,MAPK8,PTCH1,PTGER4,PTK2,RALA,RARB,ROC…	104/509
9_Member	GO Biological Processes	GO:0051966	regulation of synaptic transmission, glutamatergic	-2.64429	-1.40579	1812,2898,2904,2913,5649,22871,57616,84896	DRD1,GRIK2,GRIN2B,GRM3,RELN,NLGN1,TSHZ3,ATAD1	8/77		13_Member	KEGG Pathway	hsa05165	Human papillomavirus infection	-11.8136	-9.62557	182,324,998,1287,1288,1293,1299,1499,1739,1740,1741,1956,2335,2778,2885,3133,3381,3454,3551,3655,3680,3688,3908,3910,3914,3915,3918,3955,4600,4854,4855,5290,5519,5523,5525,5526,5649,5734,5747,5829,6654,6934,7058,7098,7283,7422,7473,7474,7484,8321,8325,8326,8772,9223,9586,10134,10488,11211,22801,29110,54361,55534,55844,56288,80326,83439,90423,122011,127124,131873,284217,387332	JAG1,APC,CDC42,COL4A5,COL4A6,COL6A3,COL9A3,CTNNB1,DLG1,DLG2,DLG3,EGFR,FN1,GNAS,GRB2,HLA-E,IBSP,IFNAR1,IKBKB,ITGA6,ITGA9,ITGB1,LAMA2,LAMA4,LAMB3,LAMC1,LAMC2,LFNG,MX2,NOTCH3,NOTCH4,PIK3CA,PPP2R1B,PPP2R3A,PPP2R5A,PPP2R5B,RELN,PTGER4,PTK2,PXN,SOS1,TCF7L2,THBS2,TLR3,TUBG1,VEGFA,WNT3,WNT5A,WNT9B,FZD1,FZD8,FZD9,FADD,MAGI1,CREB5,BCAP31,CREB3,FZD10,ITGA11,TBK1,WNT4,MAML3,PPP2R2D,PARD3,WNT10A,TCF7L1,ATP6V1…	72/333
9_Member	GO Biological Processes	GO:0051968	positive regulation of synaptic transmission, glutamatergic	-2.36285	-1.18772	1812,2904,5649,22871,57616	DRD1,GRIN2B,RELN,NLGN1,TSHZ3	5/36		13_Member	KEGG Pathway	hsa04510	Focal adhesion	-10.5297	-8.41941	60,87,857,998,1287,1288,1293,1299,1499,1956,2317,2321,2335,2534,2885,3381,3480,3655,3680,3688,3725,3791,3908,3910,3914,3915,3918,4638,4660,5063,5290,5579,5599,5649,5747,5829,6093,6654,6714,7058,7422,7424,8394,9475,10451,22801,64098,83660,131873,284217	ACTB,ACTN1,CAV1,CDC42,COL4A5,COL4A6,COL6A3,COL9A3,CTNNB1,EGFR,FLNB,FLT1,FN1,FYN,GRB2,IBSP,IGF1R,ITGA6,ITGA9,ITGB1,JUN,KDR,LAMA2,LAMA4,LAMB3,LAMC1,LAMC2,MYLK,PPP1R12B,PAK3,PIK3CA,PRKCB,MAPK8,RELN,PTK2,PXN,ROCK1,SOS1,SRC,THBS2,VEGFA,VEGFC,PIP5K1A,ROCK2,VAV3,ITGA11,PARVG,TLN2,COL6A6,LAMA1	50/203
10_Summary	GO Biological Processes	GO:0051960	regulation of nervous system development	-15.0329	-12.152	351,650,655,1002,1600,1946,2043,2045,2048,2119,2290,2895,3458,3688,3949,4067,4131,4311,4613,4776,4988,5457,5629,5649,5789,6091,6092,7058,7424,7732,7852,9231,9241,9444,11023,22871,22891,23440,23768,26050,29904,50937,53335,54209,55636,56288,56963,63950,140578,147381,347731,861,1003,3142,3566,3707,4618,4654,5139,5578,6461,6595,8289,8546,8654,9760,57178,64332	APP,BMP2,BMP7,CDH4,DAB1,EFNA5,EPHA4,EPHA7,EPHB2,ETV5,FOXG1,GRID2,IFNG,ITGB1,LDLR,LYN,MAP1B,MME,MYCN,NFATC4,OPRM1,POU4F1,PROX1,RELN,PTPRD,ROBO1,ROBO2,THBS2,VEGFC,RNF112,CXCR4,DLG5,NOG,QKI,VAX1,NLGN1,ZNF365,OTP,FLRT2,SLITRK5,EEF2K,CDON,BCL11A,TREM2,CHD7,PARD3,RGMA,DMRTA2,CHODL,CBLN2,LRRTM3,RUNX1,CDH5,HLX,IL4R,ITPKB,MYF6,MYOD1,PDE3A,PRKCA,SHB,SMARCA2,ARID1A,AP3B1,PDE5A,TOX,ZMIZ1,NFKBIZ	68/-		13_Member	WikiPathways	WP306	Focal adhesion	-9.80064	-7.74734	60,87,640,857,998,1288,1290,1499,1956,2317,2321,2335,2534,2885,3381,3480,3655,3680,3688,3725,3791,3908,3910,3914,3915,3918,4638,4660,5063,5290,5579,5599,5649,5747,5829,6093,6654,6714,6725,7058,7422,7424,9475,10451,22801,64098,83660,284217	ACTB,ACTN1,BLK,CAV1,CDC42,COL4A6,COL5A2,CTNNB1,EGFR,FLNB,FLT1,FN1,FYN,GRB2,IBSP,IGF1R,ITGA6,ITGA9,ITGB1,JUN,KDR,LAMA2,LAMA4,LAMB3,LAMC1,LAMC2,MYLK,PPP1R12B,PAK3,PIK3CA,PRKCB,MAPK8,RELN,PTK2,PXN,ROCK1,SOS1,SRC,SRMS,THBS2,VEGFA,VEGFC,ROCK2,VAV3,ITGA11,PARVG,TLN2,LAMA1	48/199
10_Member	GO Biological Processes	GO:0051960	regulation of nervous system development	-15.0329	-12.152	351,650,655,1002,1600,1946,2043,2045,2048,2119,2290,2895,3458,3688,3949,4067,4131,4311,4613,4776,4988,5457,5629,5649,5789,6091,6092,7058,7424,7732,7852,9231,9241,9444,11023,22871,22891,23440,23768,26050,29904,50937,53335,54209,55636,56288,56963,63950,140578,147381,347731	APP,BMP2,BMP7,CDH4,DAB1,EFNA5,EPHA4,EPHA7,EPHB2,ETV5,FOXG1,GRID2,IFNG,ITGB1,LDLR,LYN,MAP1B,MME,MYCN,NFATC4,OPRM1,POU4F1,PROX1,RELN,PTPRD,ROBO1,ROBO2,THBS2,VEGFC,RNF112,CXCR4,DLG5,NOG,QKI,VAX1,NLGN1,ZNF365,OTP,FLRT2,SLITRK5,EEF2K,CDON,BCL11A,TREM2,CHD7,PARD3,RGMA,DMRTA2,CHODL,CBLN2,LRRTM3	51/454		13_Member	WikiPathways	WP3932	Focal adhesion PI3K Akt mTOR signaling	-9.24687	-7.24596	1288,1290,1386,1902,1943,1946,1956,1977,2034,2248,2254,2257,2259,2321,2335,2690,2885,2998,3326,3381,3454,3480,3551,3643,3655,3667,3680,3688,3791,3815,3908,3910,3914,3915,3918,4254,5290,5294,5519,5523,5525,5526,5563,5649,5747,5862,6654,7058,7422,7424,8471,8660,8817,9180,9586,10488,10891,22801,23216,55844,57521,284217	COL4A6,COL5A2,ATF2,LPAR1,EFNA2,EFNA5,EGFR,EIF4E,EPAS1,FGF3,FGF9,FGF12,FGF14,FLT1,FN1,GHR,GRB2,GYS2,HSP90AB1,IBSP,IFNAR1,IGF1R,IKBKB,INSR,ITGA6,IRS1,ITGA9,ITGB1,KDR,KIT,LAMA2,LAMA4,LAMB3,LAMC1,LAMC2,KITLG,PIK3CA,PIK3CG,PPP2R1B,PPP2R3A,PPP2R5A,PPP2R5B,PRKAA2,RELN,PTK2,RAB2A,SOS1,THBS2,VEGFA,VEGFC,IRS4,IRS2,FGF18,OSMR,CREB5,CREB3,PPARGC1A,ITGA11,TBC1D1,PPP2R2D,RPTOR,LAMA1	62/303
10_Member	GO Biological Processes	GO:0010720	positive regulation of cell development	-12.8269	-10.1738	650,861,1002,1003,1946,2043,2048,2119,2290,3142,3458,3566,3688,3707,4067,4131,4311,4618,4654,4988,5139,5457,5578,5649,5789,6091,6092,6461,6595,7424,7732,7852,8289,8546,8654,9444,9760,22891,23440,29904,50937,53335,54209,57178,63950,64332,140578	BMP2,RUNX1,CDH4,CDH5,EFNA5,EPHA4,EPHB2,ETV5,FOXG1,HLX,IFNG,IL4R,ITGB1,ITPKB,LYN,MAP1B,MME,MYF6,MYOD1,OPRM1,PDE3A,POU4F1,PRKCA,RELN,PTPRD,ROBO1,ROBO2,SHB,SMARCA2,VEGFC,RNF112,CXCR4,ARID1A,AP3B1,PDE5A,QKI,TOX,ZNF365,OTP,EEF2K,CDON,BCL11A,TREM2,ZMIZ1,DMRTA2,NFKBIZ,CHODL	47/447		13_Member	WikiPathways	WP4172	PI3K Akt signaling	-8.45374	-6.55756	1287,1288,1293,1299,1386,1902,1943,1946,1956,1977,2248,2254,2257,2259,2321,2322,2335,2690,2885,2998,3326,3381,3454,3480,3551,3643,3655,3667,3680,3688,3791,3815,3908,3910,3914,3915,3918,4254,4602,4908,4915,5290,5294,5519,5523,5525,5526,5563,5649,5747,6446,6654,6850,7058,7422,7424,8817,9180,9586,10488,22801,55844,57521,131873,284217	COL4A5,COL4A6,COL6A3,COL9A3,ATF2,LPAR1,EFNA2,EFNA5,EGFR,EIF4E,FGF3,FGF9,FGF12,FGF14,FLT1,FLT3,FN1,GHR,GRB2,GYS2,HSP90AB1,IBSP,IFNAR1,IGF1R,IKBKB,INSR,ITGA6,IRS1,ITGA9,ITGB1,KDR,KIT,LAMA2,LAMA4,LAMB3,LAMC1,LAMC2,KITLG,MYB,NTF3,NTRK2,PIK3CA,PIK3CG,PPP2R1B,PPP2R3A,PPP2R5A,PPP2R5B,PRKAA2,RELN,PTK2,SGK1,SOS1,SYK,THBS2,VEGFA,VEGFC,FGF18,OSMR,CREB5,CREB3,ITGA11,PPP2R2D,RPTOR,COL6A6,LAMA1	65/339
10_Member	GO Biological Processes	GO:0051962	positive regulation of nervous system development	-12.2959	-9.67689	650,1002,1946,2043,2048,2119,2290,2895,3458,3688,4067,4131,4311,4988,5649,5789,6091,6092,7058,7424,7732,7852,9231,9444,22871,22891,23440,23768,26050,29904,50937,53335,63950,140578,147381,347731	BMP2,CDH4,EFNA5,EPHA4,EPHB2,ETV5,FOXG1,GRID2,IFNG,ITGB1,LYN,MAP1B,MME,OPRM1,RELN,PTPRD,ROBO1,ROBO2,THBS2,VEGFC,RNF112,CXCR4,DLG5,QKI,NLGN1,ZNF365,OTP,FLRT2,SLITRK5,EEF2K,CDON,BCL11A,DMRTA2,CHODL,CBLN2,LRRTM3	36/285		13_Member	KEGG Pathway	hsa04151	PI3K-Akt signaling pathway	-8.04683	-6.20865	1287,1288,1293,1299,1386,1902,1943,1946,1956,1977,2248,2254,2321,2322,2335,2690,2885,2998,3326,3381,3454,3480,3551,3643,3655,3667,3680,3688,3791,3815,3908,3910,3914,3915,3918,4254,4602,4908,4915,5290,5294,5519,5523,5525,5526,5563,5649,5747,6256,6446,6654,6850,7058,7422,7424,7529,7534,8817,9180,9223,9586,10488,22801,55844,57521,131873,284217	COL4A5,COL4A6,COL6A3,COL9A3,ATF2,LPAR1,EFNA2,EFNA5,EGFR,EIF4E,FGF3,FGF9,FLT1,FLT3,FN1,GHR,GRB2,GYS2,HSP90AB1,IBSP,IFNAR1,IGF1R,IKBKB,INSR,ITGA6,IRS1,ITGA9,ITGB1,KDR,KIT,LAMA2,LAMA4,LAMB3,LAMC1,LAMC2,KITLG,MYB,NTF3,NTRK2,PIK3CA,PIK3CG,PPP2R1B,PPP2R3A,PPP2R5A,PPP2R5B,PRKAA2,RELN,PTK2,RXRA,SGK1,SOS1,SYK,THBS2,VEGFA,VEGFC,YWHAB,YWHAZ,FGF18,OSMR,MAGI1,CREB5,CREB3,ITGA11,PPP2R2D,RPTOR,COL6A6,LAMA1	67/362
10_Member	GO Biological Processes	GO:0050767	regulation of neurogenesis	-11.9285	-9.33333	650,655,1002,1600,1946,2043,2045,2048,2119,2290,3458,3688,3949,4067,4131,4311,4613,4776,4988,5457,5629,5649,5789,6091,6092,7424,7732,7852,9241,9444,11023,22891,23440,29904,50937,53335,54209,55636,56963,63950,140578	BMP2,BMP7,CDH4,DAB1,EFNA5,EPHA4,EPHA7,EPHB2,ETV5,FOXG1,IFNG,ITGB1,LDLR,LYN,MAP1B,MME,MYCN,NFATC4,OPRM1,POU4F1,PROX1,RELN,PTPRD,ROBO1,ROBO2,VEGFC,RNF112,CXCR4,NOG,QKI,VAX1,ZNF365,OTP,EEF2K,CDON,BCL11A,TREM2,CHD7,RGMA,DMRTA2,CHODL	41/372		14_Summary	GO Biological Processes	GO:0043408	regulation of MAPK cascade	-19.2215	-16.3406	146,152,153,183,259,652,857,998,1000,1445,1499,1605,1739,1812,1816,1843,1847,1848,1902,1908,1956,2043,2047,2185,2248,2254,2266,2321,2322,2335,2690,2885,2911,2915,3340,3358,3480,3552,3624,3643,3791,3815,4188,4281,4504,4908,4915,4986,4988,5028,5063,5294,5314,5468,5478,5580,5581,5770,5795,5910,5911,5972,6014,6091,6093,6259,6504,6647,6714,6754,6788,6850,6885,7066,7098,7189,7345,7422,7444,7474,7534,80…	ADRA1D,ADRA2C,ADRB1,AGT,AMBP,BMP4,CAV1,CDC42,CDH2,CSK,CTNNB1,DAG1,DLG1,DRD1,DRD5,DUSP1,DUSP5,DUSP6,LPAR1,EDN3,EGFR,EPHA4,EPHB1,PTK2B,FGF3,FGF9,FGG,FLT1,FLT3,FN1,GHR,GRB2,GRM1,GRM5,NDST1,HTR2C,IGF1R,IL1A,INHBA,INSR,KDR,KIT,MDFI,MID1,MT3,NTF3,NTRK2,OPRK1,OPRM1,P2RY1,PAK3,PIK3CG,PKHD1,PPARG,PPIA,PRKCD,PRKCE,PTPN1,PTPRJ,RAP1GDS1,RAP2A,REN,RIT2,ROBO1,ROCK1,RYK,SLAMF1,SOD1,SRC,SSTR4,STK3,SYK,MAP3K7,THP…	263/-
10_Member	GO Biological Processes	GO:0050769	positive regulation of neurogenesis	-9.16303	-6.84501	650,1002,1946,2043,2048,2119,2290,3458,3688,4067,4131,4311,4988,5649,5789,6091,6092,7424,7732,7852,9444,22891,23440,29904,50937,53335,63950,140578	BMP2,CDH4,EFNA5,EPHA4,EPHB2,ETV5,FOXG1,IFNG,ITGB1,LYN,MAP1B,MME,OPRM1,RELN,PTPRD,ROBO1,ROBO2,VEGFC,RNF112,CXCR4,QKI,ZNF365,OTP,EEF2K,CDON,BCL11A,DMRTA2,CHODL	28/234		14_Member	GO Biological Processes	GO:0043408	regulation of MAPK cascade	-19.2215	-16.3406	146,152,153,183,259,652,857,998,1000,1445,1499,1605,1739,1812,1816,1843,1847,1848,1902,1908,1956,2043,2047,2185,2248,2254,2266,2321,2322,2335,2690,2885,2911,2915,3340,3358,3480,3552,3624,3643,3791,3815,4188,4281,4504,4908,4915,4986,4988,5028,5063,5294,5314,5468,5478,5580,5581,5770,5795,5910,5911,5972,6014,6091,6093,6259,6504,6647,6714,6754,6788,6850,6885,7066,7098,7189,7345,7422,7444,7474,7534,80…	ADRA1D,ADRA2C,ADRB1,AGT,AMBP,BMP4,CAV1,CDC42,CDH2,CSK,CTNNB1,DAG1,DLG1,DRD1,DRD5,DUSP1,DUSP5,DUSP6,LPAR1,EDN3,EGFR,EPHA4,EPHB1,PTK2B,FGF3,FGF9,FGG,FLT1,FLT3,FN1,GHR,GRB2,GRM1,GRM5,NDST1,HTR2C,IGF1R,IL1A,INHBA,INSR,KDR,KIT,MDFI,MID1,MT3,NTF3,NTRK2,OPRK1,OPRM1,P2RY1,PAK3,PIK3CG,PKHD1,PPARG,PPIA,PRKCD,PRKCE,PTPN1,PTPRJ,RAP1GDS1,RAP2A,REN,RIT2,ROBO1,ROCK1,RYK,SLAMF1,SOD1,SRC,SSTR4,STK3,SYK,MAP3K7,THP…	135/662
10_Member	GO Biological Processes	GO:0014013	regulation of gliogenesis	-4.45574	-2.83914	650,1600,2119,3949,4067,4613,7424,7732,7852,9241,9444,22891,54209	BMP2,DAB1,ETV5,LDLR,LYN,MYCN,VEGFC,RNF112,CXCR4,NOG,QKI,ZNF365,TREM2	13/112		14_Member	GO Biological Processes	GO:0043410	positive regulation of MAPK cascade	-14.6855	-12.2817	146,152,153,652,998,1000,1499,1812,1816,1902,1908,1956,2185,2248,2254,2266,2321,2322,2690,2911,2915,3340,3358,3480,3552,3624,3643,3791,3815,4281,4504,4908,4915,4986,4988,5028,5294,5478,5581,5770,5795,6014,6091,6093,6259,6504,6647,6714,6754,6788,6850,6885,7066,7098,7189,7422,7474,8622,8685,8767,8817,8826,8877,9258,9378,9475,9518,9693,9867,10125,10253,10268,10333,10961,11211,22881,23236,23328,27347…	ADRA1D,ADRA2C,ADRB1,BMP4,CDC42,CDH2,CTNNB1,DRD1,DRD5,LPAR1,EDN3,EGFR,PTK2B,FGF3,FGF9,FGG,FLT1,FLT3,GHR,GRM1,GRM5,NDST1,HTR2C,IGF1R,IL1A,INHBA,INSR,KDR,KIT,MID1,MT3,NTF3,NTRK2,OPRK1,OPRM1,P2RY1,PIK3CG,PPIA,PRKCE,PTPN1,PTPRJ,RIT2,ROBO1,ROCK1,RYK,SLAMF1,SOD1,SRC,SSTR4,STK3,SYK,MAP3K7,THPO,TLR3,TRAF6,VEGFA,WNT5A,PDE8B,MARCO,RIPK2,FGF18,IQGAP1,SPHK1,MFHAS1,NRXN1,ROCK2,GDF15,RAPGEF2,PJA2,RASGRP1,SPRY2,…	97/464
10_Member	GO Biological Processes	GO:0014015	positive regulation of gliogenesis	-2.79314	-1.518	650,2119,4067,7424,7732,7852,9444,22891	BMP2,ETV5,LYN,VEGFC,RNF112,CXCR4,QKI,ZNF365	8/73		14_Member	GO Biological Processes	GO:0042325	regulation of phosphorylation	-12.1064	-9.89014	60,90,152,183,324,652,654,801,857,1003,1031,1062,1654,1826,1843,1908,1946,1956,2043,2185,2321,2322,2335,2534,2623,2674,2690,2776,2887,2965,3551,3600,3624,3643,3655,3791,3815,4040,4254,4504,4593,4724,4824,4908,4915,4985,5028,5175,5294,5478,5569,5580,5611,5649,5747,5770,5783,5795,5911,5912,6091,6423,6622,6714,6850,6885,7066,7098,7189,7345,7422,7474,8091,8655,8660,8767,8795,8797,8817,8826,8877,9270,…	ACTB,ACVR1,ADRA2C,AGT,APC,BMP4,BMP6,CALM1,CAV1,CDH5,CDKN2C,CENPE,DDX3X,DSCAM,DUSP1,EDN3,EFNA5,EGFR,EPHA4,PTK2B,FLT1,FLT3,FN1,FYN,GATA1,GFRA1,GHR,GNAQ,GRB10,GTF2H1,IKBKB,IL15,INHBA,INSR,ITGA6,KDR,KIT,LRP6,KITLG,MT3,MUSK,NDUFS4,NKX3-1,NTF3,NTRK2,OPRD1,P2RY1,PECAM1,PIK3CG,PPIA,PKIA,PRKCD,DNAJC3,RELN,PTK2,PTPN1,PTPN13,PTPRJ,RAP2A,RAP2B,ROBO1,SFRP2,SNCA,SRC,SYK,MAP3K7,THPO,TLR3,TRAF6,UCHL1,VEGFA,WNT5A…	121/694
11_Summary	KEGG Pathway	hsa04360	Axon guidance	-14.9368	-12.0706	655,817,1946,1948,2043,2045,2048,2534,2770,3688,4233,4690,4776,5295,5362,5578,5921,5998,6091,6092,7223,7852,10512,55740,56288,56963,57556,57689,81029,85464,137970,223117,214,287,783,2904,3915,5217,5649,5695,5962,6197,6233,7204,7436,8515,10451,23332,54209,55816,140801,285704,5453	BMP7,CAMK2D,EFNA5,EFNB2,EPHA4,EPHA7,EPHB2,FYN,GNAI1,ITGB1,MET,NCK1,NFATC4,PIK3R1,PLXNA2,PRKCA,RASA1,RGS3,ROBO1,ROBO2,TRPC4,CXCR4,SEMA3C,ENAH,PARD3,RGMA,SEMA6A,LRRC4C,WNT5B,SSH2,UNC5D,SEMA3D,ALCAM,ANK2,CACNB2,GRIN2B,LAMC1,PFN2,RELN,PSMB7,RDX,RPS6KA3,RPS27A,TRIO,VLDLR,ITGA10,VAV3,CLASP1,TREM2,DOK5,RPL10L,RGMB,POU3F1	53/-		14_Member	GO Biological Processes	GO:0001932	regulation of protein phosphorylation	-11.8808	-9.68362	60,90,152,183,324,652,654,801,857,1003,1031,1062,1654,1843,1908,1946,1956,2043,2185,2321,2322,2335,2534,2623,2674,2690,2776,2965,3600,3643,3791,3815,4040,4254,4504,4593,4724,4824,4908,4915,4985,5028,5175,5294,5478,5569,5580,5611,5649,5747,5770,5783,5795,5911,5912,6091,6423,6622,6714,6850,6885,7066,7098,7189,7345,7422,7474,8091,8767,8795,8797,8817,8826,8877,9270,9353,9475,9693,9928,9966,10040,1012…	ACTB,ACVR1,ADRA2C,AGT,APC,BMP4,BMP6,CALM1,CAV1,CDH5,CDKN2C,CENPE,DDX3X,DUSP1,EDN3,EFNA5,EGFR,EPHA4,PTK2B,FLT1,FLT3,FN1,FYN,GATA1,GFRA1,GHR,GNAQ,GTF2H1,IL15,INSR,KDR,KIT,LRP6,KITLG,MT3,MUSK,NDUFS4,NKX3-1,NTF3,NTRK2,OPRD1,P2RY1,PECAM1,PIK3CG,PPIA,PKIA,PRKCD,DNAJC3,RELN,PTK2,PTPN1,PTPN13,PTPRJ,RAP2A,RAP2B,ROBO1,SFRP2,SNCA,SRC,SYK,MAP3K7,THPO,TLR3,TRAF6,UCHL1,VEGFA,WNT5A,HMGA2,RIPK2,TNFRSF10B,TNFRSF1…	114/644
11_Member	KEGG Pathway	hsa04360	Axon guidance	-14.9368	-12.0706	655,817,1946,1948,2043,2045,2048,2534,2770,3688,4233,4690,4776,5295,5362,5578,5921,5998,6091,6092,7223,7852,10512,55740,56288,56963,57556,57689,81029,85464,137970,223117	BMP7,CAMK2D,EFNA5,EFNB2,EPHA4,EPHA7,EPHB2,FYN,GNAI1,ITGB1,MET,NCK1,NFATC4,PIK3R1,PLXNA2,PRKCA,RASA1,RGS3,ROBO1,ROBO2,TRPC4,CXCR4,SEMA3C,ENAH,PARD3,RGMA,SEMA6A,LRRC4C,WNT5B,SSH2,UNC5D,SEMA3D	32/184		14_Member	GO Biological Processes	GO:0010562	positive regulation of phosphorus metabolic process	-10.2386	-8.153	90,152,652,654,801,857,1062,1654,1826,1908,1946,1956,2023,2043,2181,2185,2321,2322,2623,2674,2690,2887,3358,3600,3643,3655,3791,3815,4254,4504,4593,4824,4908,4915,4985,5028,5175,5294,5478,5563,5580,5649,5747,5770,5795,5911,6091,6093,6423,6622,6714,6850,6885,7066,7098,7189,7345,7422,7474,8091,8767,8795,8797,8817,8826,8877,9270,9475,9693,9928,9966,10040,10125,10142,10253,10333,10645,10961,23328,261…	ACVR1,ADRA2C,BMP4,BMP6,CALM1,CAV1,CENPE,DDX3X,DSCAM,EDN3,EFNA5,EGFR,ENO1,EPHA4,ACSL3,PTK2B,FLT1,FLT3,GATA1,GFRA1,GHR,GRB10,HTR2C,IL15,INSR,ITGA6,KDR,KIT,KITLG,MT3,MUSK,NKX3-1,NTF3,NTRK2,OPRD1,P2RY1,PECAM1,PIK3CG,PPIA,PRKAA2,PRKCD,RELN,PTK2,PTPN1,PTPRJ,RAP2A,ROBO1,ROCK1,SFRP2,SNCA,SRC,SYK,MAP3K7,THPO,TLR3,TRAF6,UCHL1,VEGFA,WNT5A,HMGA2,RIPK2,TNFRSF10B,TNFRSF10A,FGF18,IQGAP1,SPHK1,ITGB1BP1,ROCK2,RAP…	90/493
11_Member	WikiPathways	WP5289	Axon guidance	-8.47443	-6.2582	2534,2770,3688,4233,4690,5578,5921,6091,6092,7852,55740,56288,56963,57689,137970	FYN,GNAI1,ITGB1,MET,NCK1,PRKCA,RASA1,ROBO1,ROBO2,CXCR4,ENAH,PARD3,RGMA,LRRC4C,UNC5D	15/72		14_Member	GO Biological Processes	GO:0045937	positive regulation of phosphate metabolic process	-10.2386	-8.153	90,152,652,654,801,857,1062,1654,1826,1908,1946,1956,2023,2043,2181,2185,2321,2322,2623,2674,2690,2887,3358,3600,3643,3655,3791,3815,4254,4504,4593,4824,4908,4915,4985,5028,5175,5294,5478,5563,5580,5649,5747,5770,5795,5911,6091,6093,6423,6622,6714,6850,6885,7066,7098,7189,7345,7422,7474,8091,8767,8795,8797,8817,8826,8877,9270,9475,9693,9928,9966,10040,10125,10142,10253,10333,10645,10961,23328,261…	ACVR1,ADRA2C,BMP4,BMP6,CALM1,CAV1,CENPE,DDX3X,DSCAM,EDN3,EFNA5,EGFR,ENO1,EPHA4,ACSL3,PTK2B,FLT1,FLT3,GATA1,GFRA1,GHR,GRB10,HTR2C,IL15,INSR,ITGA6,KDR,KIT,KITLG,MT3,MUSK,NKX3-1,NTF3,NTRK2,OPRD1,P2RY1,PECAM1,PIK3CG,PPIA,PRKAA2,PRKCD,RELN,PTK2,PTPN1,PTPRJ,RAP2A,ROBO1,ROCK1,SFRP2,SNCA,SRC,SYK,MAP3K7,THPO,TLR3,TRAF6,UCHL1,VEGFA,WNT5A,HMGA2,RIPK2,TNFRSF10B,TNFRSF10A,FGF18,IQGAP1,SPHK1,ITGB1BP1,ROCK2,RAP…	90/493
11_Member	Reactome Gene Sets	R-HSA-422475	Axon guidance	-7.41122	-5.34204	214,287,783,1946,1948,2043,2045,2904,3688,3915,4233,5217,5362,5578,5649,5695,5921,5962,6091,6092,6197,6233,7204,7223,7436,7852,8515,10451,23332,54209,55740,55816,56963,57556,137970,140801,285704	ALCAM,ANK2,CACNB2,EFNA5,EFNB2,EPHA4,EPHA7,GRIN2B,ITGB1,LAMC1,MET,PFN2,PLXNA2,PRKCA,RELN,PSMB7,RASA1,RDX,ROBO1,ROBO2,RPS6KA3,RPS27A,TRIO,TRPC4,VLDLR,CXCR4,ITGA10,VAV3,CLASP1,TREM2,ENAH,DOK5,RGMA,SEMA6A,UNC5D,RPL10L,RGMB	37/446		14_Member	GO Biological Processes	GO:0031401	positive regulation of protein modification process	-10.0961	-8.01995	90,152,652,654,801,857,868,1062,1407,1654,1908,1946,1956,2043,2185,2321,2322,2623,2674,2690,3600,3643,3791,3815,4254,4504,4593,4824,4908,4915,4985,5028,5175,5294,5478,5563,5580,5649,5747,5770,5795,5911,6091,6423,6622,6659,6714,6850,6885,7066,7098,7189,7336,7422,7474,8091,8554,8767,8795,8797,8817,8826,8877,8945,9270,9475,9693,9928,9966,10010,10040,10125,10142,10253,10267,10318,10333,10645,10961,23…	ACVR1,ADRA2C,BMP4,BMP6,CALM1,CAV1,CBLB,CENPE,CRY1,DDX3X,EDN3,EFNA5,EGFR,EPHA4,PTK2B,FLT1,FLT3,GATA1,GFRA1,GHR,IL15,INSR,KDR,KIT,KITLG,MT3,MUSK,NKX3-1,NTF3,NTRK2,OPRD1,P2RY1,PECAM1,PIK3CG,PPIA,PRKAA2,PRKCD,RELN,PTK2,PTPN1,PTPRJ,RAP2A,ROBO1,SFRP2,SNCA,SOX4,SRC,SYK,MAP3K7,THPO,TLR3,TRAF6,UBE2V2,VEGFA,WNT5A,HMGA2,PIAS1,RIPK2,TNFRSF10B,TNFRSF10A,FGF18,IQGAP1,SPHK1,BTRC,ITGB1BP1,ROCK2,RAPGEF2,KIF14,TNF…	100/574
11_Member	Reactome Gene Sets	R-HSA-9675108	Nervous system development	-7.37322	-5.31092	214,287,783,1946,1948,2043,2045,2904,3688,3915,4233,5217,5362,5453,5578,5649,5695,5921,5962,6091,6092,6197,6233,7204,7223,7436,7852,8515,10451,23332,54209,55740,55816,56963,57556,137970,140801,285704	ALCAM,ANK2,CACNB2,EFNA5,EFNB2,EPHA4,EPHA7,GRIN2B,ITGB1,LAMC1,MET,PFN2,PLXNA2,POU3F1,PRKCA,RELN,PSMB7,RASA1,RDX,ROBO1,ROBO2,RPS6KA3,RPS27A,TRIO,TRPC4,VLDLR,CXCR4,ITGA10,VAV3,CLASP1,TREM2,ENAH,DOK5,RGMA,SEMA6A,UNC5D,RPL10L,RGMB	38/467		14_Member	GO Biological Processes	GO:0001934	positive regulation of protein phosphorylation	-9.62603	-7.58806	90,152,652,654,801,857,1062,1654,1908,1946,1956,2043,2185,2321,2322,2623,2674,2690,3600,3643,3791,3815,4254,4504,4593,4824,4908,4915,4985,5028,5175,5294,5478,5580,5649,5747,5770,5795,5911,6091,6423,6622,6714,6850,6885,7066,7098,7189,7422,7474,8091,8767,8795,8797,8817,8826,8877,9270,9475,9693,9928,9966,10040,10125,10142,10253,10333,10645,10961,23328,29110,29990,51347,51704,54465,55294,57521,120892	ACVR1,ADRA2C,BMP4,BMP6,CALM1,CAV1,CENPE,DDX3X,EDN3,EFNA5,EGFR,EPHA4,PTK2B,FLT1,FLT3,GATA1,GFRA1,GHR,IL15,INSR,KDR,KIT,KITLG,MT3,MUSK,NKX3-1,NTF3,NTRK2,OPRD1,P2RY1,PECAM1,PIK3CG,PPIA,PRKCD,RELN,PTK2,PTPN1,PTPRJ,RAP2A,ROBO1,SFRP2,SNCA,SRC,SYK,MAP3K7,THPO,TLR3,TRAF6,VEGFA,WNT5A,HMGA2,RIPK2,TNFRSF10B,TNFRSF10A,FGF18,IQGAP1,SPHK1,ITGB1BP1,ROCK2,RAPGEF2,KIF14,TNFSF15,TOM1L1,RASGRP1,AKAP9,SPRY2,TLR6,CAM…	78/414
12_Summary	GO Biological Processes	GO:0008283	cell population proliferation	-14.8792	-12.0272	92,650,655,860,861,868,928,940,949,1012,1948,2028,2138,2253,2255,2263,2290,2534,3084,3142,3487,3688,3707,3791,4081,4613,4774,4781,5396,5455,5613,5629,6095,6461,6489,6660,6693,6935,7042,7049,7099,7424,8091,8642,8654,9241,9839,10370,10468,11023,11119,23440,27302,50937,53833,53918,54206,54209,56034,60495,63950,64332,81704,84433,84466,129685,653,1001,1021,1910,3037,3339,3915,4163,5314,5468,5578,5607,…	ACVR2A,BMP2,BMP7,RUNX2,RUNX1,CBLB,CD9,CD28,SCARB1,CDH13,EFNB2,ENPEP,EYA1,FGF8,FGF10,FGFR2,FOXG1,FYN,NRG1,HLX,IGFBP4,ITGB1,ITPKB,KDR,MAB21L1,MYCN,NFIA,NFIB,PRRX1,POU3F3,PRKX,PROX1,RORA,SHB,ST8SIA1,SOX5,SPN,ZEB1,TGFB2,TGFBR3,TLR4,VEGFC,HMGA2,DCHS1,PDE5A,NOG,ZEB2,CITED2,FST,VAX1,BTN3A1,OTP,BMP10,CDON,IL20RB,PELO,ERRFI1,TREM2,PDGFC,HPSE2,DMRTA2,NFKBIZ,DOCK8,CARD11,MEGF10,TAF8,BMP5,CDH3,CDK6,EDNRB,HAS…	90/-		14_Member	GO Biological Processes	GO:0042327	positive regulation of phosphorylation	-9.61195	-7.57611	90,152,652,654,801,857,1062,1654,1826,1908,1946,1956,2043,2185,2321,2322,2623,2674,2690,2887,3600,3643,3655,3791,3815,4254,4504,4593,4824,4908,4915,4985,5028,5175,5294,5478,5580,5649,5747,5770,5795,5911,6091,6423,6622,6714,6850,6885,7066,7098,7189,7422,7474,8091,8767,8795,8797,8817,8826,8877,9270,9475,9693,9928,9966,10040,10125,10142,10253,10333,10645,10961,23328,29110,29990,51347,51704,54465,552…	ACVR1,ADRA2C,BMP4,BMP6,CALM1,CAV1,CENPE,DDX3X,DSCAM,EDN3,EFNA5,EGFR,EPHA4,PTK2B,FLT1,FLT3,GATA1,GFRA1,GHR,GRB10,IL15,INSR,ITGA6,KDR,KIT,KITLG,MT3,MUSK,NKX3-1,NTF3,NTRK2,OPRD1,P2RY1,PECAM1,PIK3CG,PPIA,PRKCD,RELN,PTK2,PTPN1,PTPRJ,RAP2A,ROBO1,SFRP2,SNCA,SRC,SYK,MAP3K7,THPO,TLR3,TRAF6,VEGFA,WNT5A,HMGA2,RIPK2,TNFRSF10B,TNFRSF10A,FGF18,IQGAP1,SPHK1,ITGB1BP1,ROCK2,RAPGEF2,KIF14,TNFSF15,TOM1L1,RASGRP1,AK…	81/437
12_Member	GO Biological Processes	GO:0008283	cell population proliferation	-14.8792	-12.0272	92,650,655,860,861,868,928,940,949,1012,1948,2028,2138,2253,2255,2263,2290,2534,3084,3142,3487,3688,3707,3791,4081,4613,4774,4781,5396,5455,5613,5629,6095,6461,6489,6660,6693,6935,7042,7049,7099,7424,8091,8642,8654,9241,9839,10370,10468,11023,11119,23440,27302,50937,53833,53918,54206,54209,56034,60495,63950,64332,81704,84433,84466,129685	ACVR2A,BMP2,BMP7,RUNX2,RUNX1,CBLB,CD9,CD28,SCARB1,CDH13,EFNB2,ENPEP,EYA1,FGF8,FGF10,FGFR2,FOXG1,FYN,NRG1,HLX,IGFBP4,ITGB1,ITPKB,KDR,MAB21L1,MYCN,NFIA,NFIB,PRRX1,POU3F3,PRKX,PROX1,RORA,SHB,ST8SIA1,SOX5,SPN,ZEB1,TGFB2,TGFBR3,TLR4,VEGFC,HMGA2,DCHS1,PDE5A,NOG,ZEB2,CITED2,FST,VAX1,BTN3A1,OTP,BMP10,CDON,IL20RB,PELO,ERRFI1,TREM2,PDGFC,HPSE2,DMRTA2,NFKBIZ,DOCK8,CARD11,MEGF10,TAF8	66/718		14_Member	GO Biological Processes	GO:0045860	positive regulation of protein kinase activity	-8.46939	-6.57011	152,801,1062,1654,1908,1956,2043,2185,2321,2322,2690,3643,4504,4908,5294,5478,5580,5649,5747,5770,6091,6622,6714,6885,7098,7189,7474,8091,8795,8797,8817,8826,9270,9693,9928,9966,10040,10125,10333,10961,23328,29990,51347,51704,54465,55294,120892	ADRA2C,CALM1,CENPE,DDX3X,EDN3,EGFR,EPHA4,PTK2B,FLT1,FLT3,GHR,INSR,MT3,NTF3,PIK3CG,PPIA,PRKCD,RELN,PTK2,PTPN1,ROBO1,SNCA,SRC,MAP3K7,TLR3,TRAF6,WNT5A,HMGA2,TNFRSF10B,TNFRSF10A,FGF18,IQGAP1,ITGB1BP1,RAPGEF2,KIF14,TNFSF15,TOM1L1,RASGRP1,TLR6,ERP29,SASH1,PILRB,TAOK3,GPRC5B,ETAA1,FBXW7,LRRK2	47/210
12_Member	GO Biological Processes	GO:0050678	regulation of epithelial cell proliferation	-10.6091	-8.14081	653,860,1001,1012,1021,1910,1948,2138,2255,2263,3037,3142,3339,3791,3915,4163,4613,4781,5314,5468,5578,5607,5629,6091,6489,6934,6935,7026,7042,7049,7128,7424,9241,23213,26051,27152,55959,79805,80139,130367,153090	BMP5,RUNX2,CDH3,CDH13,CDK6,EDNRB,EFNB2,EYA1,FGF10,FGFR2,HAS2,HLX,HSPG2,KDR,LAMC1,MCC,MYCN,NFIB,PKHD1,PPARG,PRKCA,MAP2K5,PROX1,ROBO1,ST8SIA1,TCF7L2,ZEB1,NR2F2,TGFB2,TGFBR3,TNFAIP3,VEGFC,NOG,SULF1,PPP1R16B,INTU,SULF2,VASH2,ZNF703,SGPP2,DAB2IP	41/409		14_Member	GO Biological Processes	GO:0045859	regulation of protein kinase activity	-8.07747	-6.23107	60,152,183,324,801,1031,1062,1654,1843,1908,1956,2043,2185,2321,2322,2690,2776,2965,3643,4040,4504,4908,5294,5478,5569,5580,5649,5747,5770,5795,5912,6091,6622,6714,6885,7098,7189,7345,7474,8091,8795,8797,8817,8826,9270,9693,9928,9966,10040,10125,10221,10333,10645,10961,11221,23328,26524,28951,29990,51347,51704,54465,55294,57580,57732,57826,80243,120892	ACTB,ADRA2C,AGT,APC,CALM1,CDKN2C,CENPE,DDX3X,DUSP1,EDN3,EGFR,EPHA4,PTK2B,FLT1,FLT3,GHR,GNAQ,GTF2H1,INSR,LRP6,MT3,NTF3,PIK3CG,PPIA,PKIA,PRKCD,RELN,PTK2,PTPN1,PTPRJ,RAP2B,ROBO1,SNCA,SRC,MAP3K7,TLR3,TRAF6,UCHL1,WNT5A,HMGA2,TNFRSF10B,TNFRSF10A,FGF18,IQGAP1,ITGB1BP1,RAPGEF2,KIF14,TNFSF15,TOM1L1,RASGRP1,TRIB1,TLR6,CAMKK2,ERP29,DUSP10,SASH1,LATS2,TRIB2,PILRB,TAOK3,GPRC5B,ETAA1,FBXW7,PREX1,ZFYVE28,RAP2C,…	68/369
12_Member	GO Biological Processes	GO:0050679	positive regulation of epithelial cell proliferation	-7.87595	-5.73402	653,860,1001,1012,2138,2255,2263,3037,3142,3339,3791,3915,4613,5314,5578,5607,5629,6489,6934,7128,7424,9241,26051,79805,80139	BMP5,RUNX2,CDH3,CDH13,EYA1,FGF10,FGFR2,HAS2,HLX,HSPG2,KDR,LAMC1,MYCN,PKHD1,PRKCA,MAP2K5,PROX1,ST8SIA1,TCF7L2,TNFAIP3,VEGFC,NOG,PPP1R16B,VASH2,ZNF703	25/218		14_Member	GO Biological Processes	GO:0043085	positive regulation of catalytic activity	-7.74208	-5.9502	152,183,350,395,775,801,1062,1611,1612,1654,1663,1812,1816,1907,1908,1909,1956,2043,2099,2185,2321,2322,2690,2778,2934,3643,3655,3688,3987,4504,4824,4891,4908,5294,5359,5366,5478,5580,5599,5649,5747,5770,5909,5983,6091,6093,6280,6369,6406,6419,6622,6714,6885,7098,7189,7474,8091,8394,8767,8772,8795,8797,8817,8826,8945,9270,9628,9639,9693,9705,9928,9966,10010,10040,10125,10333,10488,10961,10982,229…	ADRA2C,AGT,APOH,ARHGAP6,CACNA1C,CALM1,CENPE,DAP,DAPK1,DDX3X,DDX11,DRD1,DRD5,EDN2,EDN3,EDNRA,EGFR,EPHA4,ESR1,PTK2B,FLT1,FLT3,GHR,GNAS,GSN,INSR,ITGA6,ITGB1,LIMS1,MT3,NKX3-1,SLC11A2,NTF3,PIK3CG,PLSCR1,PMAIP1,PPIA,PRKCD,MAPK8,RELN,PTK2,PTPN1,RAP1GAP,RFC3,ROBO1,ROCK1,S100A9,CCL24,SEMG1,SETMAR,SNCA,SRC,MAP3K7,TLR3,TRAF6,WNT5A,HMGA2,PIP5K1A,RIPK2,FADD,TNFRSF10B,TNFRSF10A,FGF18,IQGAP1,BTRC,ITGB1BP1,RGS6,…	94/584
12_Member	GO Biological Processes	GO:0050673	epithelial cell proliferation	-6.97468	-4.95563	92,860,949,1012,1948,2138,2255,2263,3142,3487,3791,4613,5613,5629,6489,6935,9241,9839,10468,54206,64332	ACVR2A,RUNX2,SCARB1,CDH13,EFNB2,EYA1,FGF10,FGFR2,HLX,IGFBP4,KDR,MYCN,PRKX,PROX1,ST8SIA1,ZEB1,NOG,ZEB2,FST,ERRFI1,NFKBIZ	21/177		14_Member	GO Biological Processes	GO:0033674	positive regulation of kinase activity	-7.59819	-5.81716	152,801,1062,1654,1908,1956,2043,2185,2321,2322,2690,3643,4504,4908,5294,5478,5580,5649,5747,5770,6091,6622,6714,6885,7098,7189,7474,8091,8795,8797,8817,8826,9270,9693,9928,9966,10040,10125,10333,10961,23328,29990,51347,51704,54465,55294,120892	ADRA2C,CALM1,CENPE,DDX3X,EDN3,EGFR,EPHA4,PTK2B,FLT1,FLT3,GHR,INSR,MT3,NTF3,PIK3CG,PPIA,PRKCD,RELN,PTK2,PTPN1,ROBO1,SNCA,SRC,MAP3K7,TLR3,TRAF6,WNT5A,HMGA2,TNFRSF10B,TNFRSF10A,FGF18,IQGAP1,ITGB1BP1,RAPGEF2,KIF14,TNFSF15,TOM1L1,RASGRP1,TLR6,ERP29,SASH1,PILRB,TAOK3,GPRC5B,ETAA1,FBXW7,LRRK2	47/223
13_Summary	GO Biological Processes	GO:0061061	muscle structure development	-14.7075	-11.8956	287,445,650,928,1910,2034,2255,2263,2274,2294,2317,2483,3084,3142,3344,3688,4211,4223,4618,4654,4776,5457,5592,5629,5738,6095,6840,6934,7026,7042,7049,7273,8048,8538,9241,9444,9948,10370,10409,10529,11023,23414,27302,50937,55553,55636,63950,79810,80005,81029,84159,84466,84700,140578,170689,653,655,2138,2139,4488,10512	ANK2,ASS1,BMP2,CD9,EDNRB,EPAS1,FGF10,FGFR2,FHL2,FOXF1,FLNB,FRG1,NRG1,HLX,FOXN2,ITGB1,MEIS1,MEOX2,MYF6,MYOD1,NFATC4,POU4F1,PRKG1,PROX1,PTGFRN,RORA,SVIL,TCF7L2,NR2F2,TGFB2,TGFBR3,TTN,CSRP3,BARX2,NOG,QKI,WDR1,CITED2,BASP1,NEBL,VAX1,ZFPM2,BMP10,CDON,SOX6,CHD7,DMRTA2,PTCD2,DOCK5,WNT5B,ARID5B,MEGF10,MYO18B,CHODL,ADAMTS15,BMP5,BMP7,EYA1,EYA2,MSX2,SEMA3C	61/-		14_Member	GO Biological Processes	GO:0043549	regulation of kinase activity	-7.14018	-5.42728	60,152,183,324,801,1031,1062,1654,1843,1908,1956,2043,2185,2321,2322,2690,2776,2965,3643,4040,4504,4908,5294,5478,5569,5580,5649,5747,5770,5795,5912,6091,6622,6714,6885,7098,7189,7345,7474,8091,8660,8795,8797,8817,8826,9270,9693,9928,9966,10040,10125,10221,10333,10645,10961,11221,23328,26524,28951,29990,51347,51704,54465,55294,57580,57732,57826,80243,120892	ACTB,ADRA2C,AGT,APC,CALM1,CDKN2C,CENPE,DDX3X,DUSP1,EDN3,EGFR,EPHA4,PTK2B,FLT1,FLT3,GHR,GNAQ,GTF2H1,INSR,LRP6,MT3,NTF3,PIK3CG,PPIA,PKIA,PRKCD,RELN,PTK2,PTPN1,PTPRJ,RAP2B,ROBO1,SNCA,SRC,MAP3K7,TLR3,TRAF6,UCHL1,WNT5A,HMGA2,IRS2,TNFRSF10B,TNFRSF10A,FGF18,IQGAP1,ITGB1BP1,RAPGEF2,KIF14,TNFSF15,TOM1L1,RASGRP1,TRIB1,TLR6,CAMKK2,ERP29,DUSP10,SASH1,LATS2,TRIB2,PILRB,TAOK3,GPRC5B,ETAA1,FBXW7,PREX1,ZFYVE28,R…	69/397
13_Member	GO Biological Processes	GO:0061061	muscle structure development	-14.7075	-11.8956	287,445,650,928,1910,2034,2255,2263,2274,2294,2317,2483,3084,3142,3344,3688,4211,4223,4618,4654,4776,5457,5592,5629,5738,6095,6840,6934,7026,7042,7049,7273,8048,8538,9241,9444,9948,10370,10409,10529,11023,23414,27302,50937,55553,55636,63950,79810,80005,81029,84159,84466,84700,140578,170689	ANK2,ASS1,BMP2,CD9,EDNRB,EPAS1,FGF10,FGFR2,FHL2,FOXF1,FLNB,FRG1,NRG1,HLX,FOXN2,ITGB1,MEIS1,MEOX2,MYF6,MYOD1,NFATC4,POU4F1,PRKG1,PROX1,PTGFRN,RORA,SVIL,TCF7L2,NR2F2,TGFB2,TGFBR3,TTN,CSRP3,BARX2,NOG,QKI,WDR1,CITED2,BASP1,NEBL,VAX1,ZFPM2,BMP10,CDON,SOX6,CHD7,DMRTA2,PTCD2,DOCK5,WNT5B,ARID5B,MEGF10,MYO18B,CHODL,ADAMTS15	55/529		14_Member	GO Biological Processes	GO:0051347	positive regulation of transferase activity	-6.89355	-5.2158	152,183,801,1062,1654,1908,1956,2043,2185,2321,2322,2690,3643,4504,4908,5294,5478,5580,5649,5747,5770,5983,6091,6622,6714,6885,7098,7189,7474,8091,8795,8797,8817,8826,8945,9270,9693,9928,9966,10040,10125,10333,10961,23328,29990,51347,51438,51704,54465,55294,120892	ADRA2C,AGT,CALM1,CENPE,DDX3X,EDN3,EGFR,EPHA4,PTK2B,FLT1,FLT3,GHR,INSR,MT3,NTF3,PIK3CG,PPIA,PRKCD,RELN,PTK2,PTPN1,RFC3,ROBO1,SNCA,SRC,MAP3K7,TLR3,TRAF6,WNT5A,HMGA2,TNFRSF10B,TNFRSF10A,FGF18,IQGAP1,BTRC,ITGB1BP1,RAPGEF2,KIF14,TNFSF15,TOM1L1,RASGRP1,TLR6,ERP29,SASH1,PILRB,TAOK3,MAGEC2,GPRC5B,ETAA1,FBXW7,LRRK2	51/264
13_Member	GO Biological Processes	GO:0014706	striated muscle tissue development	-12.7792	-10.1348	650,653,655,2138,2139,2263,2274,2317,3084,3142,3344,3688,4211,4223,4488,4618,4654,5457,5592,5629,6840,7026,7042,7049,7273,8048,8538,9241,10370,10512,10529,11023,23414,27302,50937,55636,63950,79810,84466,84700	BMP2,BMP5,BMP7,EYA1,EYA2,FGFR2,FHL2,FLNB,NRG1,HLX,FOXN2,ITGB1,MEIS1,MEOX2,MSX2,MYF6,MYOD1,POU4F1,PRKG1,PROX1,SVIL,NR2F2,TGFB2,TGFBR3,TTN,CSRP3,BARX2,NOG,CITED2,SEMA3C,NEBL,VAX1,ZFPM2,BMP10,CDON,CHD7,DMRTA2,PTCD2,MEGF10,MYO18B	40/335		14_Member	GO Biological Processes	GO:0051338	regulation of transferase activity	-6.08556	-4.51087	60,152,183,324,801,1031,1062,1654,1843,1908,1956,2043,2185,2321,2322,2690,2776,2965,3643,4040,4085,4504,4908,5294,5478,5569,5580,5649,5747,5770,5795,5912,5983,6091,6622,6714,6885,7098,7189,7345,7474,8091,8660,8795,8797,8817,8826,8945,9270,9693,9928,9966,10040,10116,10125,10221,10333,10645,10961,11221,23328,26524,28951,29990,51347,51438,51704,54465,55294,57580,57732,57826,80243,120892	ACTB,ADRA2C,AGT,APC,CALM1,CDKN2C,CENPE,DDX3X,DUSP1,EDN3,EGFR,EPHA4,PTK2B,FLT1,FLT3,GHR,GNAQ,GTF2H1,INSR,LRP6,MAD2L1,MT3,NTF3,PIK3CG,PPIA,PKIA,PRKCD,RELN,PTK2,PTPN1,PTPRJ,RAP2B,RFC3,ROBO1,SNCA,SRC,MAP3K7,TLR3,TRAF6,UCHL1,WNT5A,HMGA2,IRS2,TNFRSF10B,TNFRSF10A,FGF18,IQGAP1,BTRC,ITGB1BP1,RAPGEF2,KIF14,TNFSF15,TOM1L1,FEM1B,RASGRP1,TRIB1,TLR6,CAMKK2,ERP29,DUSP10,SASH1,LATS2,TRIB2,PILRB,TAOK3,MAGEC2,GPRC…	74/464
13_Member	GO Biological Processes	GO:0060537	muscle tissue development	-11.9206	-9.33317	650,653,655,2138,2139,2263,2274,2317,3084,3142,3344,3688,4211,4223,4488,4618,4654,5457,5592,5629,6840,7026,7042,7049,7273,8048,8538,9241,10370,10512,10529,11023,23414,27302,50937,55636,63950,79810,84466,84700	BMP2,BMP5,BMP7,EYA1,EYA2,FGFR2,FHL2,FLNB,NRG1,HLX,FOXN2,ITGB1,MEIS1,MEOX2,MSX2,MYF6,MYOD1,POU4F1,PRKG1,PROX1,SVIL,NR2F2,TGFB2,TGFBR3,TTN,CSRP3,BARX2,NOG,CITED2,SEMA3C,NEBL,VAX1,ZFPM2,BMP10,CDON,CHD7,DMRTA2,PTCD2,MEGF10,MYO18B	40/356		14_Member	GO Biological Processes	GO:0071902	positive regulation of protein serine/threonine kinase activity	-5.65732	-4.14329	801,1654,1908,1956,2321,2322,2690,3643,4908,5294,5770,6091,6622,6714,6885,7189,7474,8091,8817,9693,10125,10333,10961,23328,51347,54465,120892	CALM1,DDX3X,EDN3,EGFR,FLT1,FLT3,GHR,INSR,NTF3,PIK3CG,PTPN1,ROBO1,SNCA,SRC,MAP3K7,TRAF6,WNT5A,HMGA2,FGF18,RAPGEF2,RASGRP1,TLR6,ERP29,SASH1,TAOK3,ETAA1,LRRK2	27/114
13_Member	GO Biological Processes	GO:0007517	muscle organ development	-10.0712	-7.65733	445,650,2263,2317,2483,3084,3142,3344,3688,4223,4618,4654,5457,5629,6840,7026,7042,7049,7273,8048,8538,9241,10370,10409,11023,23414,27302,50937,55553,55636,63950,79810,84159,84466,140578	ASS1,BMP2,FGFR2,FLNB,FRG1,NRG1,HLX,FOXN2,ITGB1,MEOX2,MYF6,MYOD1,POU4F1,PROX1,SVIL,NR2F2,TGFB2,TGFBR3,TTN,CSRP3,BARX2,NOG,CITED2,BASP1,VAX1,ZFPM2,BMP10,CDON,SOX6,CHD7,DMRTA2,PTCD2,ARID5B,MEGF10,CHODL	35/323		14_Member	GO Biological Processes	GO:0043405	regulation of MAP kinase activity	-5.5339	-4.03443	183,1843,1908,2321,2322,2690,3643,4908,5294,5770,5795,6091,6885,7189,7345,7474,8817,10125,10221,10333,10961,11221,23328,28951,51347,120892	AGT,DUSP1,EDN3,FLT1,FLT3,GHR,INSR,NTF3,PIK3CG,PTPN1,PTPRJ,ROBO1,MAP3K7,TRAF6,UCHL1,WNT5A,FGF18,RASGRP1,TRIB1,TLR6,ERP29,DUSP10,SASH1,TRIB2,TAOK3,LRRK2	26/109
13_Member	GO Biological Processes	GO:0060538	skeletal muscle organ development	-5.11279	-3.3897	445,2317,3142,3344,4223,4618,4654,6840,7026,8048,8538,10370,10409,11023,50937,63950,84466	ASS1,FLNB,HLX,FOXN2,MEOX2,MYF6,MYOD1,SVIL,NR2F2,CSRP3,BARX2,CITED2,BASP1,VAX1,CDON,DMRTA2,MEGF10	17/160		14_Member	GO Biological Processes	GO:0071900	regulation of protein serine/threonine kinase activity	-5.42722	-3.9388	60,183,324,801,1031,1654,1843,1908,1956,2321,2322,2690,2965,3643,4040,4908,5294,5569,5770,5795,6091,6622,6714,6885,7189,7345,7474,8091,8817,9693,10125,10221,10333,10961,11221,23328,26524,28951,51347,54465,120892	ACTB,AGT,APC,CALM1,CDKN2C,DDX3X,DUSP1,EDN3,EGFR,FLT1,FLT3,GHR,GTF2H1,INSR,LRP6,NTF3,PIK3CG,PKIA,PTPN1,PTPRJ,ROBO1,SNCA,SRC,MAP3K7,TRAF6,UCHL1,WNT5A,HMGA2,FGF18,RAPGEF2,RASGRP1,TRIB1,TLR6,ERP29,DUSP10,SASH1,LATS2,TRIB2,TAOK3,ETAA1,LRRK2	41/217
13_Member	GO Biological Processes	GO:0007519	skeletal muscle tissue development	-4.41246	-2.80473	2317,3142,3344,4223,4618,4654,6840,7026,8048,8538,10370,11023,50937,63950,84466	FLNB,HLX,FOXN2,MEOX2,MYF6,MYOD1,SVIL,NR2F2,CSRP3,BARX2,CITED2,VAX1,CDON,DMRTA2,MEGF10	15/146		14_Member	GO Biological Processes	GO:0070372	regulation of ERK1 and ERK2 cascade	-5.01303	-3.57846	652,1445,1739,1848,1956,2043,2047,2185,2266,2335,3358,3552,3624,3791,4504,4988,5028,5314,5770,6504,6714,6754,6850,7066,7422,7534,8000,8622,8685,8767,8817,9258,9270,9378,9693,10125,10251,10252,10253,10268,10318,11221,51277,54106,55294,57556,81848,89832,154043,200734	BMP4,CSK,DLG1,DUSP6,EGFR,EPHA4,EPHB1,PTK2B,FGG,FN1,HTR2C,IL1A,INHBA,KDR,MT3,OPRM1,P2RY1,PKHD1,PTPN1,SLAMF1,SRC,SSTR4,SYK,THPO,VEGFA,YWHAZ,PSCA,PDE8B,MARCO,RIPK2,FGF18,MFHAS1,ITGB1BP1,NRXN1,RAPGEF2,RASGRP1,SPRY3,SPRY1,SPRY2,RAMP3,TNIP1,DUSP10,DNAJC27,TLR9,FBXW7,SEMA6A,SPRY4,CHRFAM7A,CNKSR3,SPRED2	50/296
13_Member	GO Biological Processes	GO:0035914	skeletal muscle cell differentiation	-4.06432	-2.51964	3344,4618,4654,8538,10370,11023,50937,63950,84466	FOXN2,MYF6,MYOD1,BARX2,CITED2,VAX1,CDON,DMRTA2,MEGF10	9/61		14_Member	GO Biological Processes	GO:0043406	positive regulation of MAP kinase activity	-4.97505	-3.54745	1908,2321,2322,2690,3643,4908,5294,5770,6091,6885,7189,7474,8817,10125,10333,10961,23328,51347,120892	EDN3,FLT1,FLT3,GHR,INSR,NTF3,PIK3CG,PTPN1,ROBO1,MAP3K7,TRAF6,WNT5A,FGF18,RASGRP1,TLR6,ERP29,SASH1,TAOK3,LRRK2	19/71
14_Summary	GO Biological Processes	GO:0045596	negative regulation of cell differentiation	-14.274	-11.4989	351,650,653,655,861,862,1021,1493,1600,1910,2043,2045,2048,2255,2290,2308,3142,3170,3458,3566,3688,3707,3949,4067,4211,4221,4488,4613,4776,5295,5465,5468,5629,5744,6095,6461,6595,6760,6935,7042,7099,7107,7204,7424,8048,8994,9241,9444,9646,9745,10014,10252,10468,11023,22882,23414,30012,53335,54209,54756,55553,56963,84524,153090,200734,344901	APP,BMP2,BMP5,BMP7,RUNX1,RUNX1T1,CDK6,CTLA4,DAB1,EDNRB,EPHA4,EPHA7,EPHB2,FGF10,FOXG1,FOXO1,HLX,FOXA2,IFNG,IL4R,ITGB1,ITPKB,LDLR,LYN,MEIS1,MEN1,MSX2,MYCN,NFATC4,PIK3R1,PPARA,PPARG,PROX1,PTHLH,RORA,SHB,SMARCA2,SS18,ZEB1,TGFB2,TLR4,GPR137B,TRIO,VEGFC,CSRP3,LIMD1,NOG,QKI,CTR9,ZNF536,HDAC5,SPRY1,FST,VAX1,ZHX2,ZFPM2,TLX3,BCL11A,TREM2,IL17RD,SOX6,RGMA,ZC3H8,DAB2IP,SPRED2,OSTN	66/-		15_Summary	GO Biological Processes	GO:0007167	enzyme-linked receptor protein signaling pathway	-19.0413	-16.1751	90,238,324,640,652,654,659,1003,1176,1287,1288,1386,1499,1943,1946,1947,1956,1979,2043,2044,2047,2051,2131,2185,2248,2254,2321,2322,2534,2549,2674,2675,2690,2885,2887,2888,2986,3000,3340,3480,3482,3624,3625,3643,3667,3725,3791,3815,3977,4035,4487,4593,4774,4880,4908,4915,5063,5290,5468,5587,5607,5678,5747,5764,5770,5789,5793,5795,5796,5829,6259,6272,6423,6654,6662,6714,6725,6850,6885,7048,7049,72…	ACVR1,ALK,APC,BLK,BMP4,BMP6,BMPR2,CDH5,AP3S1,COL4A5,COL4A6,ATF2,CTNNB1,EFNA2,EFNA5,EFNB1,EGFR,EIF4EBP2,EPHA4,EPHA5,EPHB1,EPHB6,EXT1,PTK2B,FGF3,FGF9,FLT1,FLT3,FYN,GAB1,GFRA1,GFRA2,GHR,GRB2,GRB10,GRB14,GUCY2F,GUCY2D,NDST1,IGF1R,IGF2R,INHBA,INHBB,INSR,IRS1,JUN,KDR,KIT,LIFR,LRP1,MSX1,MUSK,NFIA,NPPC,NTF3,NTRK2,PAK3,PIK3CA,PPARG,PRKD1,MAP2K5,PSG9,PTK2,PTN,PTPN1,PTPRD,PTPRG,PTPRJ,PTPRK,PXN,RYK,SORT1,SFR…	169/-
14_Member	GO Biological Processes	GO:0045596	negative regulation of cell differentiation	-14.274	-11.4989	351,650,653,655,861,862,1021,1493,1600,1910,2043,2045,2048,2255,2290,2308,3142,3170,3458,3566,3688,3707,3949,4067,4211,4221,4488,4613,4776,5295,5465,5468,5629,5744,6095,6461,6595,6760,6935,7042,7099,7107,7204,7424,8048,8994,9241,9444,9646,9745,10014,10252,10468,11023,22882,23414,30012,53335,54209,54756,55553,56963,84524,153090,200734,344901	APP,BMP2,BMP5,BMP7,RUNX1,RUNX1T1,CDK6,CTLA4,DAB1,EDNRB,EPHA4,EPHA7,EPHB2,FGF10,FOXG1,FOXO1,HLX,FOXA2,IFNG,IL4R,ITGB1,ITPKB,LDLR,LYN,MEIS1,MEN1,MSX2,MYCN,NFATC4,PIK3R1,PPARA,PPARG,PROX1,PTHLH,RORA,SHB,SMARCA2,SS18,ZEB1,TGFB2,TLR4,GPR137B,TRIO,VEGFC,CSRP3,LIMD1,NOG,QKI,CTR9,ZNF536,HDAC5,SPRY1,FST,VAX1,ZHX2,ZFPM2,TLX3,BCL11A,TREM2,IL17RD,SOX6,RGMA,ZC3H8,DAB2IP,SPRED2,OSTN	66/739		15_Member	GO Biological Processes	GO:0007167	enzyme-linked receptor protein signaling pathway	-19.0413	-16.1751	90,238,324,640,652,654,659,1003,1176,1287,1288,1386,1499,1943,1946,1947,1956,1979,2043,2044,2047,2051,2131,2185,2248,2254,2321,2322,2534,2549,2674,2675,2690,2885,2887,2888,2986,3000,3340,3480,3482,3624,3625,3643,3667,3725,3791,3815,3977,4035,4487,4593,4774,4880,4908,4915,5063,5290,5468,5587,5607,5678,5747,5764,5770,5789,5793,5795,5796,5829,6259,6272,6423,6654,6662,6714,6725,6850,6885,7048,7049,72…	ACVR1,ALK,APC,BLK,BMP4,BMP6,BMPR2,CDH5,AP3S1,COL4A5,COL4A6,ATF2,CTNNB1,EFNA2,EFNA5,EFNB1,EGFR,EIF4EBP2,EPHA4,EPHA5,EPHB1,EPHB6,EXT1,PTK2B,FGF3,FGF9,FLT1,FLT3,FYN,GAB1,GFRA1,GFRA2,GHR,GRB2,GRB10,GRB14,GUCY2F,GUCY2D,NDST1,IGF1R,IGF2R,INHBA,INHBB,INSR,IRS1,JUN,KDR,KIT,LIFR,LRP1,MSX1,MUSK,NFIA,NPPC,NTF3,NTRK2,PAK3,PIK3CA,PPARG,PRKD1,MAP2K5,PSG9,PTK2,PTN,PTPN1,PTPRD,PTPRG,PTPRJ,PTPRK,PXN,RYK,SORT1,SFR…	130/629
15_Summary	GO Biological Processes	GO:0008285	negative regulation of cell population proliferation	-13.7773	-11.025	351,590,650,653,655,863,868,928,1003,1012,1021,1493,1948,2066,2113,2255,2263,3339,3458,4067,4163,4221,4330,4488,4654,4745,4781,4988,5449,5468,5592,5629,5744,6091,6567,6595,6693,6751,6935,7026,7042,7049,7128,8654,9231,9241,9314,9863,10252,10370,10653,10891,10920,11023,23026,23213,25959,26136,27152,51761,53833,54209,56253,79679,79789,85477,122042,153090	APP,BCHE,BMP2,BMP5,BMP7,CBFA2T3,CBLB,CD9,CDH5,CDH13,CDK6,CTLA4,EFNB2,ERBB4,ETS1,FGF10,FGFR2,HSPG2,IFNG,LYN,MCC,MEN1,MN1,MSX2,MYOD1,NELL1,NFIB,OPRM1,POU1F1,PPARG,PRKG1,PROX1,PTHLH,ROBO1,SLC16A2,SMARCA2,SPN,SSTR1,ZEB1,NR2F2,TGFB2,TGFBR3,TNFAIP3,PDE5A,DLG5,NOG,KLF4,MAGI2,SPRY1,CITED2,SPINT2,PPARGC1A,COPS8,VAX1,MYO16,SULF1,KANK2,TES,INTU,ATP8A2,IL20RB,TREM2,CRTAM,VTCN1,CLMN,SCIN,RXFP2,DAB2IP	68/-		15_Member	GO Biological Processes	GO:0070848	response to growth factor	-16.1363	-13.5923	90,238,652,654,659,847,857,1003,1386,1454,1478,1499,1841,1848,1956,1996,2043,2044,2047,2131,2248,2254,2321,2322,2534,2549,2625,2627,2674,2885,2908,3037,3340,3381,3480,3643,3725,3791,3815,3975,3987,4212,4487,4593,4774,4908,4915,4985,5028,5179,5290,5468,5526,5587,5607,5678,5747,5770,5789,5796,5829,5909,6093,6272,6423,6654,6662,6714,6863,6885,7048,7049,7422,7424,7474,7804,8817,8826,8877,9270,9314,94…	ACVR1,ALK,BMP4,BMP6,BMPR2,CAT,CAV1,CDH5,ATF2,CSNK1E,CSTF2,CTNNB1,DTYMK,DUSP6,EGFR,ELAVL4,EPHA4,EPHA5,EPHB1,EXT1,FGF3,FGF9,FLT1,FLT3,FYN,GAB1,GATA3,GATA6,GFRA1,GRB2,NR3C1,HAS2,NDST1,IBSP,IGF1R,INSR,JUN,KDR,KIT,LHX1,LIMS1,MEIS2,MSX1,MUSK,NFIA,NTF3,NTRK2,OPRD1,P2RY1,PENK,PIK3CA,PPARG,PPP2R5B,PRKD1,MAP2K5,PSG9,PTK2,PTPN1,PTPRD,PTPRK,PXN,RAP1GAP,ROCK1,SORT1,SFRP2,SOS1,SOX9,SRC,TAC1,MAP3K7,TGFBR2,TGFBR…	114/562
15_Member	GO Biological Processes	GO:0008285	negative regulation of cell population proliferation	-13.7773	-11.025	351,590,650,653,655,863,868,928,1003,1012,1021,1493,1948,2066,2113,2255,2263,3339,3458,4067,4163,4221,4330,4488,4654,4745,4781,4988,5449,5468,5592,5629,5744,6091,6567,6595,6693,6751,6935,7026,7042,7049,7128,8654,9231,9241,9314,9863,10252,10370,10653,10891,10920,11023,23026,23213,25959,26136,27152,51761,53833,54209,56253,79679,79789,85477,122042,153090	APP,BCHE,BMP2,BMP5,BMP7,CBFA2T3,CBLB,CD9,CDH5,CDH13,CDK6,CTLA4,EFNB2,ERBB4,ETS1,FGF10,FGFR2,HSPG2,IFNG,LYN,MCC,MEN1,MN1,MSX2,MYOD1,NELL1,NFIB,OPRM1,POU1F1,PPARG,PRKG1,PROX1,PTHLH,ROBO1,SLC16A2,SMARCA2,SPN,SSTR1,ZEB1,NR2F2,TGFB2,TGFBR3,TNFAIP3,PDE5A,DLG5,NOG,KLF4,MAGI2,SPRY1,CITED2,SPINT2,PPARGC1A,COPS8,VAX1,MYO16,SULF1,KANK2,TES,INTU,ATP8A2,IL20RB,TREM2,CRTAM,VTCN1,CLMN,SCIN,RXFP2,DAB2IP	68/795		15_Member	GO Biological Processes	GO:0007169	cell surface receptor protein tyrosine kinase signaling pathway	-16.0016	-13.4778	238,324,640,1176,1287,1288,1499,1943,1946,1947,1956,1979,2043,2044,2047,2051,2131,2185,2248,2254,2321,2322,2534,2549,2674,2675,2690,2885,2887,2888,3340,3480,3482,3643,3667,3791,3815,4593,4908,4915,5063,5290,5587,5607,5747,5770,5793,5795,5829,6259,6272,6654,6662,6714,6725,6850,7422,7424,7474,8471,8660,8817,8826,9068,9518,9693,9788,9846,10253,10580,10603,23122,23213,23236,23768,23769,25791,25976,29…	ALK,APC,BLK,AP3S1,COL4A5,COL4A6,CTNNB1,EFNA2,EFNA5,EFNB1,EGFR,EIF4EBP2,EPHA4,EPHA5,EPHB1,EPHB6,EXT1,PTK2B,FGF3,FGF9,FLT1,FLT3,FYN,GAB1,GFRA1,GFRA2,GHR,GRB2,GRB10,GRB14,NDST1,IGF1R,IGF2R,INSR,IRS1,KDR,KIT,MUSK,NTF3,NTRK2,PAK3,PIK3CA,PRKD1,MAP2K5,PTK2,PTPN1,PTPRG,PTPRJ,PXN,RYK,SORT1,SOS1,SOX9,SRC,SRMS,SYK,VEGFA,VEGFC,WNT5A,IRS4,IRS2,FGF18,IQGAP1,ANGPTL1,GDF15,RAPGEF2,MTSS1,GAB2,SPRY2,SORBS1,SH2B2,C…	95/430
16_Summary	GO Biological Processes	GO:0120035	regulation of plasma membrane bounded cell projection organization	-13.647	-10.9057	351,653,655,1002,1600,1946,1948,2043,2045,2048,2534,2889,2895,2904,3480,4067,4131,4690,4776,5217,5295,5396,5420,5649,5789,5962,6091,6092,7025,7436,8428,8499,8507,9314,9760,9863,22871,22891,23327,23613,26037,26051,26052,26053,27152,29904,51761,53335,54209,54521,56963,57580,57689,91752,114788,117177,140469,140578,153090,170690	APP,BMP5,BMP7,CDH4,DAB1,EFNA5,EFNB2,EPHA4,EPHA7,EPHB2,FYN,RAPGEF1,GRID2,GRIN2B,IGF1R,LYN,MAP1B,NCK1,NFATC4,PFN2,PIK3R1,PRRX1,PODXL,RELN,PTPRD,RDX,ROBO1,ROBO2,NR2F1,VLDLR,STK24,PPFIA2,ENC1,KLF4,TOX,MAGI2,NLGN1,ZNF365,NEDD4L,ZMYND8,SIPA1L1,PPP1R16B,DNM3,AUTS2,INTU,EEF2K,ATP8A2,BCL11A,TREM2,WDR44,RGMA,PREX1,LRRC4C,ZNF804A,CSMD3,RAB3IP,MYO3B,CHODL,DAB2IP,ADAMTS16	60/-		15_Member	GO Biological Processes	GO:0071363	cellular response to growth factor stimulus	-15.4622	-12.994	90,238,652,654,659,847,857,1003,1386,1454,1478,1499,1841,1956,1996,2043,2044,2047,2131,2248,2254,2321,2322,2534,2549,2625,2627,2674,2885,2908,3037,3340,3381,3480,3643,3725,3791,3815,3975,3987,4487,4593,4774,4908,4915,4985,5179,5290,5468,5526,5587,5607,5678,5747,5770,5789,5796,5829,5909,6272,6423,6654,6662,6714,6863,6885,7048,7049,7422,7424,7474,7804,8817,8826,8877,9270,9314,9497,9518,9693,10094,1…	ACVR1,ALK,BMP4,BMP6,BMPR2,CAT,CAV1,CDH5,ATF2,CSNK1E,CSTF2,CTNNB1,DTYMK,EGFR,ELAVL4,EPHA4,EPHA5,EPHB1,EXT1,FGF3,FGF9,FLT1,FLT3,FYN,GAB1,GATA3,GATA6,GFRA1,GRB2,NR3C1,HAS2,NDST1,IBSP,IGF1R,INSR,JUN,KDR,KIT,LHX1,LIMS1,MSX1,MUSK,NFIA,NTF3,NTRK2,OPRD1,PENK,PIK3CA,PPARG,PPP2R5B,PRKD1,MAP2K5,PSG9,PTK2,PTPN1,PTPRD,PTPRK,PXN,RAP1GAP,SORT1,SFRP2,SOS1,SOX9,SRC,TAC1,MAP3K7,TGFBR2,TGFBR3,VEGFA,VEGFC,WNT5A,LRP8…	108/530
16_Member	GO Biological Processes	GO:0120035	regulation of plasma membrane bounded cell projection organization	-13.647	-10.9057	351,653,655,1002,1600,1946,1948,2043,2045,2048,2534,2889,2895,2904,3480,4067,4131,4690,4776,5217,5295,5396,5420,5649,5789,5962,6091,6092,7025,7436,8428,8499,8507,9314,9760,9863,22871,22891,23327,23613,26037,26051,26052,26053,27152,29904,51761,53335,54209,54521,56963,57580,57689,91752,114788,117177,140469,140578,153090,170690	APP,BMP5,BMP7,CDH4,DAB1,EFNA5,EFNB2,EPHA4,EPHA7,EPHB2,FYN,RAPGEF1,GRID2,GRIN2B,IGF1R,LYN,MAP1B,NCK1,NFATC4,PFN2,PIK3R1,PRRX1,PODXL,RELN,PTPRD,RDX,ROBO1,ROBO2,NR2F1,VLDLR,STK24,PPFIA2,ENC1,KLF4,TOX,MAGI2,NLGN1,ZNF365,NEDD4L,ZMYND8,SIPA1L1,PPP1R16B,DNM3,AUTS2,INTU,EEF2K,ATP8A2,BCL11A,TREM2,WDR44,RGMA,PREX1,LRRC4C,ZNF804A,CSMD3,RAB3IP,MYO3B,CHODL,DAB2IP,ADAMTS16	60/650		16_Summary	GO Biological Processes	GO:0003013	circulatory system process	-18.8742	-16.0223	18,146,152,153,183,287,552,654,659,775,817,857,952,998,1003,1739,1812,1816,1907,1908,1909,1956,2028,2030,2131,2257,2266,2313,2534,2627,2865,2934,3274,3398,3579,3643,3680,3688,3741,3753,3759,3781,4012,4035,4204,4363,4880,5028,5125,5290,5443,5467,5468,5770,5795,5910,5972,6093,6296,6334,6340,6387,6445,6446,6505,6507,6508,6510,6528,6529,6533,6541,6581,6582,6647,6648,6649,6714,6833,6863,6870,6916,7082…	ABAT,ADRA1D,ADRA2C,ADRB1,AGT,ANK2,AVPR1A,BMP6,BMPR2,CACNA1C,CAMK2D,CAV1,CD38,CDC42,CDH5,DLG1,DRD1,DRD5,EDN2,EDN3,EDNRA,EGFR,ENPEP,SLC29A1,EXT1,FGF12,FGG,FLI1,FYN,GATA6,FFAR3,GSN,HRH2,ID2,CXCR2,INSR,ITGA9,ITGB1,KCNA5,KCNE1,KCNJ2,KCNN2,LNPEP,LRP1,MECP2,ABCC1,NPPC,P2RY1,PCSK5,PIK3CA,POMC,PPARD,PPARG,PTPN1,PTPRJ,RAP1GDS1,REN,ROCK1,ACSM3,SCN8A,SCNN1G,CXCL12,SGCG,SGK1,SLC1A1,SLC1A3,SLC4A3,SLC1A5,SLC5A5…	115/-
16_Member	GO Biological Processes	GO:0031344	regulation of cell projection organization	-13.1535	-10.4436	351,653,655,1002,1600,1946,1948,2043,2045,2048,2534,2889,2895,2904,3480,4067,4131,4690,4776,5217,5295,5396,5420,5649,5789,5962,6091,6092,7025,7436,8428,8499,8507,9314,9760,9863,22871,22891,23327,23613,26037,26051,26052,26053,27152,29904,51761,53335,54209,54521,56963,57580,57689,91752,114788,117177,140469,140578,153090,170690	APP,BMP5,BMP7,CDH4,DAB1,EFNA5,EFNB2,EPHA4,EPHA7,EPHB2,FYN,RAPGEF1,GRID2,GRIN2B,IGF1R,LYN,MAP1B,NCK1,NFATC4,PFN2,PIK3R1,PRRX1,PODXL,RELN,PTPRD,RDX,ROBO1,ROBO2,NR2F1,VLDLR,STK24,PPFIA2,ENC1,KLF4,TOX,MAGI2,NLGN1,ZNF365,NEDD4L,ZMYND8,SIPA1L1,PPP1R16B,DNM3,AUTS2,INTU,EEF2K,ATP8A2,BCL11A,TREM2,WDR44,RGMA,PREX1,LRRC4C,ZNF804A,CSMD3,RAB3IP,MYO3B,CHODL,DAB2IP,ADAMTS16	60/667		16_Member	GO Biological Processes	GO:0003013	circulatory system process	-18.8742	-16.0223	18,146,152,153,183,287,552,654,659,775,817,857,952,998,1003,1739,1812,1816,1907,1908,1909,1956,2028,2030,2131,2257,2266,2313,2534,2627,2865,2934,3274,3398,3579,3643,3680,3688,3741,3753,3759,3781,4012,4035,4204,4363,4880,5028,5125,5290,5443,5467,5468,5770,5795,5910,5972,6093,6296,6334,6340,6387,6445,6446,6505,6507,6508,6510,6528,6529,6533,6541,6581,6582,6647,6648,6649,6714,6833,6863,6870,6916,7082…	ABAT,ADRA1D,ADRA2C,ADRB1,AGT,ANK2,AVPR1A,BMP6,BMPR2,CACNA1C,CAMK2D,CAV1,CD38,CDC42,CDH5,DLG1,DRD1,DRD5,EDN2,EDN3,EDNRA,EGFR,ENPEP,SLC29A1,EXT1,FGF12,FGG,FLI1,FYN,GATA6,FFAR3,GSN,HRH2,ID2,CXCR2,INSR,ITGA9,ITGB1,KCNA5,KCNE1,KCNJ2,KCNN2,LNPEP,LRP1,MECP2,ABCC1,NPPC,P2RY1,PCSK5,PIK3CA,POMC,PPARD,PPARG,PTPN1,PTPRJ,RAP1GDS1,REN,ROCK1,ACSM3,SCN8A,SCNN1G,CXCL12,SGCG,SGK1,SLC1A1,SLC1A3,SLC4A3,SLC1A5,SLC5A5…	114/519
16_Member	GO Biological Processes	GO:0010975	regulation of neuron projection development	-11.6144	-9.0704	653,655,1002,1600,1946,1948,2043,2045,2048,2534,2889,2895,3480,4067,4131,4690,4776,5396,5649,5789,6091,6092,7025,7436,8428,8499,8507,9314,9760,9863,22871,22891,23327,26037,26052,29904,51761,53335,56963,57580,57689,91752,114788,140578,153090	BMP5,BMP7,CDH4,DAB1,EFNA5,EFNB2,EPHA4,EPHA7,EPHB2,FYN,RAPGEF1,GRID2,IGF1R,LYN,MAP1B,NCK1,NFATC4,PRRX1,RELN,PTPRD,ROBO1,ROBO2,NR2F1,VLDLR,STK24,PPFIA2,ENC1,KLF4,TOX,MAGI2,NLGN1,ZNF365,NEDD4L,SIPA1L1,DNM3,EEF2K,ATP8A2,BCL11A,RGMA,PREX1,LRRC4C,ZNF804A,CSMD3,CHODL,DAB2IP	45/448		16_Member	GO Biological Processes	GO:0008015	blood circulation	-14.6713	-12.2724	18,146,152,153,183,287,552,654,659,775,817,857,952,998,1003,1739,1812,1816,1907,1908,1909,1956,2028,2131,2257,2266,2313,2627,2865,2934,3274,3398,3579,3680,3688,3741,3753,3759,3781,4012,4204,4880,5028,5125,5290,5443,5467,5468,5770,5795,5910,5972,6093,6296,6334,6340,6387,6445,6446,6505,6647,6648,6649,6714,6833,6863,6870,6916,7082,7422,7424,7852,7873,9270,9353,9414,9475,9992,10059,10159,10365,10391,…	ABAT,ADRA1D,ADRA2C,ADRB1,AGT,ANK2,AVPR1A,BMP6,BMPR2,CACNA1C,CAMK2D,CAV1,CD38,CDC42,CDH5,DLG1,DRD1,DRD5,EDN2,EDN3,EDNRA,EGFR,ENPEP,EXT1,FGF12,FGG,FLI1,GATA6,FFAR3,GSN,HRH2,ID2,CXCR2,ITGA9,ITGB1,KCNA5,KCNE1,KCNJ2,KCNN2,LNPEP,MECP2,NPPC,P2RY1,PCSK5,PIK3CA,POMC,PPARD,PPARG,PTPN1,PTPRJ,RAP1GDS1,REN,ROCK1,ACSM3,SCN8A,SCNN1G,CXCL12,SGCG,SGK1,SLC1A1,SOD1,SOD2,SOD3,SRC,ABCC8,TAC1,TACR3,TBXAS1,TJP1,VEGFA,V…	92/429
16_Member	GO Biological Processes	GO:0031346	positive regulation of cell projection organization	-8.79644	-6.5323	653,655,1002,1946,2043,2048,2534,2889,3480,4067,4131,4690,5295,5649,5789,6091,6092,7436,8428,8507,9760,9863,22871,23613,26052,26053,29904,51761,53335,56963,91752,117177,140469,140578,153090	BMP5,BMP7,CDH4,EFNA5,EPHA4,EPHB2,FYN,RAPGEF1,IGF1R,LYN,MAP1B,NCK1,PIK3R1,RELN,PTPRD,ROBO1,ROBO2,VLDLR,STK24,ENC1,TOX,MAGI2,NLGN1,ZMYND8,DNM3,AUTS2,EEF2K,ATP8A2,BCL11A,RGMA,ZNF804A,RAB3IP,MYO3B,CHODL,DAB2IP	35/360		16_Member	GO Biological Processes	GO:0003018	vascular process in circulatory system	-14.4322	-12.062	146,152,153,183,552,654,659,857,952,1003,1812,1816,1907,1908,1909,1956,2030,2131,2266,3274,3579,3643,3680,3688,3741,4035,4363,4880,5028,5467,5795,5910,6093,6505,6507,6508,6510,6528,6529,6533,6541,6581,6582,6647,6648,6649,6714,6833,6916,7082,7422,7873,9270,9353,9414,9475,10365,10396,10800,11309,54407,56998,57419,79987,80005,80852,81539,84889,388662	ADRA1D,ADRA2C,ADRB1,AGT,AVPR1A,BMP6,BMPR2,CAV1,CD38,CDH5,DRD1,DRD5,EDN2,EDN3,EDNRA,EGFR,SLC29A1,EXT1,FGG,HRH2,CXCR2,INSR,ITGA9,ITGB1,KCNA5,LRP1,ABCC1,NPPC,P2RY1,PPARD,PTPRJ,RAP1GDS1,ROCK1,SLC1A1,SLC1A3,SLC4A3,SLC1A5,SLC5A5,SLC6A1,SLC6A6,SLC7A1,SLC22A3,SLC22A2,SOD1,SOD2,SOD3,SRC,ABCC8,TBXAS1,TJP1,VEGFA,MANF,ITGB1BP1,SLIT2,TJP2,ROCK2,KLF2,ATP8A1,CYSLTR1,SLCO2B1,SLC38A2,CTNNBIP1,SLC24A3,SVEP1,DOCK5,…	69/278
16_Member	GO Biological Processes	GO:0010976	positive regulation of neuron projection development	-7.50743	-5.42655	653,655,2048,2534,2889,3480,4067,4690,5649,5789,7436,8428,8507,9760,9863,29904,51761,53335,56963,91752,153090	BMP5,BMP7,EPHB2,FYN,RAPGEF1,IGF1R,LYN,NCK1,RELN,PTPRD,VLDLR,STK24,ENC1,TOX,MAGI2,EEF2K,ATP8A2,BCL11A,RGMA,ZNF804A,DAB2IP	21/165		16_Member	GO Biological Processes	GO:0035150	regulation of tube size	-8.48627	-6.58542	146,152,153,183,552,659,857,952,1812,1816,1907,1908,1909,1956,2131,2266,3274,3680,3688,3741,4880,5028,5467,5910,6093,6647,6648,6649,6916,7422,7484,7873,9270,9475,10365,10800,79987,80005,80852	ADRA1D,ADRA2C,ADRB1,AGT,AVPR1A,BMPR2,CAV1,CD38,DRD1,DRD5,EDN2,EDN3,EDNRA,EGFR,EXT1,FGG,HRH2,ITGA9,ITGB1,KCNA5,NPPC,P2RY1,PPARD,RAP1GDS1,ROCK1,SOD1,SOD2,SOD3,TBXAS1,VEGFA,WNT9B,MANF,ITGB1BP1,ROCK2,KLF2,CYSLTR1,SVEP1,DOCK5,GRIP2	39/157
17_Summary	GO Biological Processes	GO:0043408	regulation of MAPK cascade	-13.2966	-10.5661	146,150,152,246,284,351,408,650,799,1647,1812,2043,2045,2048,2066,2253,2255,2263,2264,2305,2308,3084,3480,3487,3791,4067,4221,4908,4988,5028,5314,5468,5578,5581,5608,5801,6091,6885,7042,7099,7444,8412,9258,10252,10912,10913,11213,23328,50937,51339,54209,55872,55885,56034,56940,57556,153090,200734,203447,389400,940,3667,3688,4314,5465,5649,6934,9863,10451,26051,55615	ADRA1D,ADRA2A,ADRA2C,ALOX15,ANGPT1,APP,ARRB1,BMP2,CALCR,GADD45A,DRD1,EPHA4,EPHA7,EPHB2,ERBB4,FGF8,FGF10,FGFR2,FGFR4,FOXM1,FOXO1,NRG1,IGF1R,IGFBP4,KDR,LYN,MEN1,NTF3,OPRM1,P2RY1,PKHD1,PPARG,PRKCA,PRKCE,MAP2K6,PTPRR,ROBO1,MAP3K7,TGFB2,TLR4,VRK2,BCAR3,MFHAS1,SPRY1,GADD45G,EDAR,IRAK3,SASH1,CDON,DACT1,TREM2,PBK,LMO3,PDGFC,DUSP22,SEMA6A,DAB2IP,SPRED2,NRK,GFRAL,CD28,IRS1,ITGB1,MMP3,PPARA,RELN,TCF7L2,MAGI…	71/-		16_Member	GO Biological Processes	GO:0035296	regulation of tube diameter	-8.03524	-6.20111	146,152,153,183,552,659,857,952,1812,1816,1907,1908,1909,1956,2131,2266,3274,3680,3688,3741,4880,5028,5467,5910,6093,6647,6648,6649,6916,7422,7873,9270,9475,10365,10800,79987,80005,80852	ADRA1D,ADRA2C,ADRB1,AGT,AVPR1A,BMPR2,CAV1,CD38,DRD1,DRD5,EDN2,EDN3,EDNRA,EGFR,EXT1,FGG,HRH2,ITGA9,ITGB1,KCNA5,NPPC,P2RY1,PPARD,RAP1GDS1,ROCK1,SOD1,SOD2,SOD3,TBXAS1,VEGFA,MANF,ITGB1BP1,ROCK2,KLF2,CYSLTR1,SVEP1,DOCK5,GRIP2	38/156
17_Member	GO Biological Processes	GO:0043408	regulation of MAPK cascade	-13.2966	-10.5661	146,150,152,246,284,351,408,650,799,1647,1812,2043,2045,2048,2066,2253,2255,2263,2264,2305,2308,3084,3480,3487,3791,4067,4221,4908,4988,5028,5314,5468,5578,5581,5608,5801,6091,6885,7042,7099,7444,8412,9258,10252,10912,10913,11213,23328,50937,51339,54209,55872,55885,56034,56940,57556,153090,200734,203447,389400	ADRA1D,ADRA2A,ADRA2C,ALOX15,ANGPT1,APP,ARRB1,BMP2,CALCR,GADD45A,DRD1,EPHA4,EPHA7,EPHB2,ERBB4,FGF8,FGF10,FGFR2,FGFR4,FOXM1,FOXO1,NRG1,IGF1R,IGFBP4,KDR,LYN,MEN1,NTF3,OPRM1,P2RY1,PKHD1,PPARG,PRKCA,PRKCE,MAP2K6,PTPRR,ROBO1,MAP3K7,TGFB2,TLR4,VRK2,BCAR3,MFHAS1,SPRY1,GADD45G,EDAR,IRAK3,SASH1,CDON,DACT1,TREM2,PBK,LMO3,PDGFC,DUSP22,SEMA6A,DAB2IP,SPRED2,NRK,GFRAL	60/662		16_Member	GO Biological Processes	GO:0097746	blood vessel diameter maintenance	-8.03524	-6.20111	146,152,153,183,552,659,857,952,1812,1816,1907,1908,1909,1956,2131,2266,3274,3680,3688,3741,4880,5028,5467,5910,6093,6647,6648,6649,6916,7422,7873,9270,9475,10365,10800,79987,80005,80852	ADRA1D,ADRA2C,ADRB1,AGT,AVPR1A,BMPR2,CAV1,CD38,DRD1,DRD5,EDN2,EDN3,EDNRA,EGFR,EXT1,FGG,HRH2,ITGA9,ITGB1,KCNA5,NPPC,P2RY1,PPARD,RAP1GDS1,ROCK1,SOD1,SOD2,SOD3,TBXAS1,VEGFA,MANF,ITGB1BP1,ROCK2,KLF2,CYSLTR1,SVEP1,DOCK5,GRIP2	38/156
17_Member	GO Biological Processes	GO:0043410	positive regulation of MAPK cascade	-9.9936	-7.58979	146,150,152,246,284,351,408,650,799,1647,1812,2066,2253,2255,2263,2264,3084,3480,3487,3791,4067,4908,4988,5028,5578,5581,5608,6091,6885,7042,7099,8412,9258,10912,10913,23328,50937,54209,56034,56940,153090,203447,389400	ADRA1D,ADRA2A,ADRA2C,ALOX15,ANGPT1,APP,ARRB1,BMP2,CALCR,GADD45A,DRD1,ERBB4,FGF8,FGF10,FGFR2,FGFR4,NRG1,IGF1R,IGFBP4,KDR,LYN,NTF3,OPRM1,P2RY1,PRKCA,PRKCE,MAP2K6,ROBO1,MAP3K7,TGFB2,TLR4,BCAR3,MFHAS1,GADD45G,EDAR,SASH1,CDON,TREM2,PDGFC,DUSP22,DAB2IP,NRK,GFRAL	43/464		16_Member	GO Biological Processes	GO:0019229	regulation of vasoconstriction	-5.17209	-3.71974	146,152,183,552,659,857,952,1907,1908,1956,2266,3274,3680,3688,3741,6916,10800,79987,80005	ADRA1D,ADRA2C,AGT,AVPR1A,BMPR2,CAV1,CD38,EDN2,EDN3,EGFR,FGG,HRH2,ITGA9,ITGB1,KCNA5,TBXAS1,CYSLTR1,SVEP1,DOCK5	19/69
17_Member	GO Biological Processes	GO:0070372	regulation of ERK1 and ERK2 cascade	-8.63489	-6.39193	246,284,351,408,650,799,2043,2045,2048,2066,2253,2255,2263,2264,3084,3791,4067,4988,5028,5314,5578,5801,7099,9258,10252,54209,55885,56034,57556,153090,200734	ALOX15,ANGPT1,APP,ARRB1,BMP2,CALCR,EPHA4,EPHA7,EPHB2,ERBB4,FGF8,FGF10,FGFR2,FGFR4,NRG1,KDR,LYN,OPRM1,P2RY1,PKHD1,PRKCA,PTPRR,TLR4,MFHAS1,SPRY1,TREM2,LMO3,PDGFC,SEMA6A,DAB2IP,SPRED2	31/296		16_Member	GO Biological Processes	GO:0045907	positive regulation of vasoconstriction	-2.71134	-1.66512	146,552,857,952,1956,2266,3274,6916,10800	ADRA1D,AVPR1A,CAV1,CD38,EGFR,FGG,HRH2,TBXAS1,CYSLTR1	9/33
17_Member	GO Biological Processes	GO:0070374	positive regulation of ERK1 and ERK2 cascade	-5.56022	-3.75796	246,284,351,408,650,799,2066,2253,2255,2263,2264,3084,3791,4988,5028,5578,7099,9258,54209,56034	ALOX15,ANGPT1,APP,ARRB1,BMP2,CALCR,ERBB4,FGF8,FGF10,FGFR2,FGFR4,NRG1,KDR,OPRM1,P2RY1,PRKCA,TLR4,MFHAS1,TREM2,PDGFC	20/198		17_Summary	GO Biological Processes	GO:0051960	regulation of nervous system development	-18.6521	-15.8139	302,474,659,1002,1075,1495,1499,1605,1630,1638,1739,1826,1946,1956,2043,2047,2335,2624,2636,2737,2895,2915,3398,3688,3815,4133,4204,4504,4602,4613,4673,4747,4915,4988,5270,5457,5458,5530,5649,5764,5783,5789,5915,6091,6092,6259,6387,6405,6469,6474,6585,6664,6792,6833,6860,7058,7224,7422,7424,7473,7474,7804,7852,8128,9037,9231,9353,9378,9444,9693,9928,10215,10505,10800,10810,11023,11076,11221,23096…	ANXA2,ATOH1,BMPR2,CDH4,CTSC,CTNNA1,CTNNB1,DAG1,DCC,DCT,DLG1,DSCAM,EFNA5,EGFR,EPHA4,EPHB1,FN1,GATA2,GBX1,GLI3,GRID2,GRM5,ID2,ITGB1,KIT,MAP2,MECP2,MT3,MYB,MYCN,NAP1L1,NEFL,NTRK2,OPRM1,SERPINE2,POU4F1,POU4F2,PPP3CA,RELN,PTN,PTPN13,PTPRD,RARB,ROBO1,ROBO2,RYK,CXCL12,SEMA3F,SHH,SHOX2,SLIT1,SOX11,CDKL5,ABCC8,SYT4,THBS2,TRPC5,VEGFA,VEGFC,WNT3,WNT5A,LRP8,CXCR4,ST8SIA2,SEMA5A,DLG5,SLIT2,NRXN1,QKI,RAPGEF2,K…	140/-
17_Member	GO Biological Processes	GO:0051896	regulation of phosphatidylinositol 3-kinase/protein kinase B signal transduction	-5.32743	-3.56503	284,351,799,940,2066,3480,3667,3688,3791,4314,5314,5465,5649,6934,7042,9258,9863,10451,26051,54209,55615,56034,153090,389400	ANGPT1,APP,CALCR,CD28,ERBB4,IGF1R,IRS1,ITGB1,KDR,MMP3,PKHD1,PPARA,RELN,TCF7L2,TGFB2,MFHAS1,MAGI2,VAV3,PPP1R16B,TREM2,PRR5,PDGFC,DAB2IP,GFRAL	24/278		17_Member	GO Biological Processes	GO:0051960	regulation of nervous system development	-18.6521	-15.8139	302,474,659,1002,1075,1495,1499,1605,1630,1638,1739,1826,1946,1956,2043,2047,2335,2624,2636,2737,2895,2915,3398,3688,3815,4133,4204,4504,4602,4613,4673,4747,4915,4988,5270,5457,5458,5530,5649,5764,5783,5789,5915,6091,6092,6259,6387,6405,6469,6474,6585,6664,6792,6833,6860,7058,7224,7422,7424,7473,7474,7804,7852,8128,9037,9231,9353,9378,9444,9693,9928,10215,10505,10800,10810,11023,11076,11221,23096…	ANXA2,ATOH1,BMPR2,CDH4,CTSC,CTNNA1,CTNNB1,DAG1,DCC,DCT,DLG1,DSCAM,EFNA5,EGFR,EPHA4,EPHB1,FN1,GATA2,GBX1,GLI3,GRID2,GRM5,ID2,ITGB1,KIT,MAP2,MECP2,MT3,MYB,MYCN,NAP1L1,NEFL,NTRK2,OPRM1,SERPINE2,POU4F1,POU4F2,PPP3CA,RELN,PTN,PTPN13,PTPRD,RARB,ROBO1,ROBO2,RYK,CXCL12,SEMA3F,SHH,SHOX2,SLIT1,SOX11,CDKL5,ABCC8,SYT4,THBS2,TRPC5,VEGFA,VEGFC,WNT3,WNT5A,LRP8,CXCR4,ST8SIA2,SEMA5A,DLG5,SLIT2,NRXN1,QKI,RAPGEF2,K…	104/454
17_Member	GO Biological Processes	GO:0051897	positive regulation of phosphatidylinositol 3-kinase/protein kinase B signal transduction	-4.68627	-3.03225	284,351,799,940,2066,3480,3667,3688,3791,5649,6934,7042,9258,10451,54209,55615,56034,389400	ANGPT1,APP,CALCR,CD28,ERBB4,IGF1R,IRS1,ITGB1,KDR,RELN,TCF7L2,TGFB2,MFHAS1,VAV3,TREM2,PRR5,PDGFC,GFRAL	18/190		17_Member	GO Biological Processes	GO:0010720	positive regulation of cell development	-12.2591	-10.0297	60,604,652,659,861,1002,1003,1499,1605,1638,1826,1946,1956,2043,2242,2335,2625,2736,2737,2915,3398,3600,3635,3688,3815,4204,4254,4602,4673,4747,4915,4988,5270,5457,5458,5530,5624,5649,5764,5789,5991,6091,6092,6387,6461,6469,6474,6659,6664,6792,6850,7048,7189,7224,7422,7424,7473,7535,7704,7804,7852,8744,8756,8767,8772,9037,9308,9353,9398,9444,9760,10125,10215,10221,10800,11221,23499,26230,27067,30…	ACTB,BCL6,BMP4,BMPR2,RUNX1,CDH4,CDH5,CTNNB1,DAG1,DCT,DSCAM,EFNA5,EGFR,EPHA4,FES,FN1,GATA3,GLI2,GLI3,GRM5,ID2,IL15,INPP5D,ITGB1,KIT,MECP2,KITLG,MYB,NAP1L1,NEFL,NTRK2,OPRM1,SERPINE2,POU4F1,POU4F2,PPP3CA,PROC,RELN,PTN,PTPRD,RFX3,ROBO1,ROBO2,CXCL12,SHB,SHH,SHOX2,SOX4,SOX11,CDKL5,SYK,TGFBR2,TRAF6,TRPC5,VEGFA,VEGFC,WNT3,ZAP70,ZBTB16,LRP8,CXCR4,TNFSF9,ADAM7,RIPK2,FADD,SEMA5A,CD83,SLIT2,CD101,QKI,TOX,RAS…	89/447
18_Summary	GO Biological Processes	GO:0030097	hemopoiesis	-13.0309	-10.331	103,284,351,650,799,860,861,863,940,1021,1235,1352,2034,2263,3142,3394,3428,3458,3566,3688,3696,3707,3791,4067,4094,4211,4221,4222,5295,5468,5613,6095,6461,6693,7042,7049,7099,7412,8301,8325,8546,9258,9314,9444,9734,9760,9948,10014,10370,10468,29851,54209,55619,55636,57580,64332,79840,81624,84433,84623,84750,150,152,868,928,1607,2048,2534,4690,5028,5327,5581,8654,8729,9156,9839,10451,11119,22821,…	ADAR,ANGPT1,APP,BMP2,CALCR,RUNX2,RUNX1,CBFA2T3,CD28,CDK6,CCR6,COX10,EPAS1,FGFR2,HLX,IRF8,IFI16,IFNG,IL4R,ITGB1,ITGB8,ITPKB,KDR,LYN,MAF,MEIS1,MEN1,MEOX1,PIK3R1,PPARG,PRKX,RORA,SHB,SPN,TGFB2,TGFBR3,TLR4,VCAM1,PICALM,FZD8,AP3B1,MFHAS1,KLF4,QKI,HDAC9,TOX,WDR1,HDAC5,CITED2,FST,ICOS,TREM2,DOCK10,CHD7,PREX1,NFKBIZ,NHEJ1,DIAPH3,CARD11,KIRREL3,FUT10,ADRA2A,ADRA2C,CBLB,CD9,DGKB,EPHB2,FYN,NCK1,P2RY1,PLAT,PR…	88/-		17_Member	GO Biological Processes	GO:0050767	regulation of neurogenesis	-12.0124	-9.80891	302,474,659,1002,1495,1499,1605,1630,1638,1826,1946,1956,2043,2335,2624,2737,2915,3398,3688,3815,4133,4204,4504,4602,4613,4673,4747,4915,4988,5270,5457,5458,5530,5649,5764,5789,6091,6092,6259,6387,6405,6469,6474,6585,6664,6792,6833,6860,7224,7422,7424,7473,7474,7804,7852,9037,9353,9444,9693,10215,10505,10800,11023,11221,23105,23499,26230,27067,28514,30812,56896,56963,57609,79365,84504,114798,2228…	ANXA2,ATOH1,BMPR2,CDH4,CTNNA1,CTNNB1,DAG1,DCC,DCT,DSCAM,EFNA5,EGFR,EPHA4,FN1,GATA2,GLI3,GRM5,ID2,ITGB1,KIT,MAP2,MECP2,MT3,MYB,MYCN,NAP1L1,NEFL,NTRK2,OPRM1,SERPINE2,POU4F1,POU4F2,PPP3CA,RELN,PTN,PTPRD,ROBO1,ROBO2,RYK,CXCL12,SEMA3F,SHH,SHOX2,SLIT1,SOX11,CDKL5,ABCC8,SYT4,TRPC5,VEGFA,VEGFC,WNT3,WNT5A,LRP8,CXCR4,SEMA5A,SLIT2,QKI,RAPGEF2,OLIG2,SEMA4F,CYSLTR1,VAX1,DUSP10,FSTL4,MACF1,TIAM2,STAU2,DLL1,SOX…	78/372
18_Member	GO Biological Processes	GO:0030097	hemopoiesis	-13.0309	-10.331	103,284,351,650,799,860,861,863,940,1021,1235,1352,2034,2263,3142,3394,3428,3458,3566,3688,3696,3707,3791,4067,4094,4211,4221,4222,5295,5468,5613,6095,6461,6693,7042,7049,7099,7412,8301,8325,8546,9258,9314,9444,9734,9760,9948,10014,10370,10468,29851,54209,55619,55636,57580,64332,79840,81624,84433,84623,84750	ADAR,ANGPT1,APP,BMP2,CALCR,RUNX2,RUNX1,CBFA2T3,CD28,CDK6,CCR6,COX10,EPAS1,FGFR2,HLX,IRF8,IFI16,IFNG,IL4R,ITGB1,ITGB8,ITPKB,KDR,LYN,MAF,MEIS1,MEN1,MEOX1,PIK3R1,PPARG,PRKX,RORA,SHB,SPN,TGFB2,TGFBR3,TLR4,VCAM1,PICALM,FZD8,AP3B1,MFHAS1,KLF4,QKI,HDAC9,TOX,WDR1,HDAC5,CITED2,FST,ICOS,TREM2,DOCK10,CHD7,PREX1,NFKBIZ,NHEJ1,DIAPH3,CARD11,KIRREL3,FUT10	61/690		17_Member	GO Biological Processes	GO:0051962	positive regulation of nervous system development	-11.8229	-9.63187	659,1002,1499,1605,1638,1826,1946,1956,2043,2047,2335,2737,2895,2915,3398,3688,3815,4204,4602,4673,4747,4915,4988,5270,5458,5649,5764,5789,6091,6092,6387,6469,6474,6664,6792,7058,7224,7422,7424,7473,7804,7852,8128,9037,9231,9353,9378,9444,10215,10800,23096,23499,23768,23769,26050,26230,27067,30812,64084,84189,84504,114798,139065,147381,347730	BMPR2,CDH4,CTNNB1,DAG1,DCT,DSCAM,EFNA5,EGFR,EPHA4,EPHB1,FN1,GLI3,GRID2,GRM5,ID2,ITGB1,KIT,MECP2,MYB,NAP1L1,NEFL,NTRK2,OPRM1,SERPINE2,POU4F2,RELN,PTN,PTPRD,ROBO1,ROBO2,CXCL12,SHH,SHOX2,SOX11,CDKL5,THBS2,TRPC5,VEGFA,VEGFC,WNT3,LRP8,CXCR4,ST8SIA2,SEMA5A,DLG5,SLIT2,NRXN1,QKI,OLIG2,CYSLTR1,IQSEC2,MACF1,FLRT2,FLRT1,SLITRK5,TIAM2,STAU2,SOX8,CLSTN2,SLITRK6,NKX6-2,SLITRK1,SLITRK4,CBLN2,LRRTM1	65/285
18_Member	GO Biological Processes	GO:0002521	leukocyte differentiation	-10.6214	-8.14726	351,650,799,860,861,863,940,1021,1235,1352,3142,3394,3428,3458,3566,3688,3696,3707,4067,4221,5295,5468,6095,6693,7099,7412,8325,8546,9444,9734,9760,10014,10370,29851,54209,55619,55636,57580,64332,79840,81624,84433	APP,BMP2,CALCR,RUNX2,RUNX1,CBFA2T3,CD28,CDK6,CCR6,COX10,HLX,IRF8,IFI16,IFNG,IL4R,ITGB1,ITGB8,ITPKB,LYN,MEN1,PIK3R1,PPARG,RORA,SPN,TLR4,VCAM1,FZD8,AP3B1,QKI,HDAC9,TOX,HDAC5,CITED2,ICOS,TREM2,DOCK10,CHD7,PREX1,NFKBIZ,NHEJ1,DIAPH3,CARD11	42/426		17_Member	GO Biological Processes	GO:0050769	positive regulation of neurogenesis	-8.24499	-6.37442	659,1002,1499,1605,1638,1826,1946,1956,2043,2335,2737,2915,3398,3688,3815,4204,4602,4673,4747,4915,4988,5270,5458,5649,5764,5789,6091,6092,6387,6469,6474,6664,6792,7224,7422,7424,7473,7804,7852,9037,9353,9444,10215,10800,23499,26230,27067,30812,84504,114798	BMPR2,CDH4,CTNNB1,DAG1,DCT,DSCAM,EFNA5,EGFR,EPHA4,FN1,GLI3,GRM5,ID2,ITGB1,KIT,MECP2,MYB,NAP1L1,NEFL,NTRK2,OPRM1,SERPINE2,POU4F2,RELN,PTN,PTPRD,ROBO1,ROBO2,CXCL12,SHH,SHOX2,SOX11,CDKL5,TRPC5,VEGFA,VEGFC,WNT3,LRP8,CXCR4,SEMA5A,SLIT2,QKI,OLIG2,CYSLTR1,MACF1,TIAM2,STAU2,SOX8,NKX6-2,SLITRK1	50/234
18_Member	GO Biological Processes	GO:1903131	mononuclear cell differentiation	-8.79644	-6.5323	351,860,940,1021,1235,3142,3394,3428,3458,3566,3688,3696,3707,4067,4221,5295,5468,6095,6693,7099,7412,8325,9444,9734,9760,10014,29851,54209,55619,55636,57580,64332,79840,81624,84433	APP,RUNX2,CD28,CDK6,CCR6,HLX,IRF8,IFI16,IFNG,IL4R,ITGB1,ITGB8,ITPKB,LYN,MEN1,PIK3R1,PPARG,RORA,SPN,TLR4,VCAM1,FZD8,QKI,HDAC9,TOX,HDAC5,ICOS,TREM2,DOCK10,CHD7,PREX1,NFKBIZ,NHEJ1,DIAPH3,CARD11	35/360		18_Summary	GO Biological Processes	GO:2000147	positive regulation of cell motility	-18.1111	-15.3414	90,183,324,388,604,652,659,857,998,1003,1012,1240,1437,1545,1672,1812,1902,1907,1908,1956,2043,2113,2155,2185,2195,2254,2294,2321,2335,2549,2624,2625,3037,3480,3552,3554,3579,3643,3655,3688,3791,3815,3918,4249,4254,4638,4908,5175,5294,5420,5530,5581,5587,5649,5747,5764,5795,6239,6282,6359,6369,6387,6405,6504,6648,6662,6678,6714,6863,6870,6885,7048,7049,7082,7422,7424,7474,7852,8660,8740,8756,8766…	ACVR1,AGT,APC,RHOB,BCL6,BMP4,BMPR2,CAV1,CDC42,CDH5,CDH13,CMKLR1,CSF2,CYP1B1,DEFB1,DRD1,LPAR1,EDN2,EDN3,EGFR,EPHA4,ETS1,F7,PTK2B,FAT1,FGF9,FOXF1,FLT1,FN1,GAB1,GATA2,GATA3,HAS2,IGF1R,IL1A,IL1R1,CXCR2,INSR,ITGA6,ITGB1,KDR,KIT,LAMC2,MGAT5,KITLG,MYLK,NTF3,PECAM1,PIK3CG,PODXL,PPP3CA,PRKCE,PRKD1,RELN,PTK2,PTN,PTPRJ,RREB1,S100A11,CCL15,CCL24,CXCL12,SEMA3F,SLAMF1,SOD2,SOX9,SPARC,SRC,TAC1,TACR3,MAP3K7,TGFB…	173/-
18_Member	GO Biological Processes	GO:0001775	cell activation	-8.65999	-6.41357	150,152,351,860,868,928,940,1021,1235,1607,2048,2534,3142,3394,3458,3566,3688,3696,3707,4067,4221,4690,5028,5295,5327,5581,6095,6461,6693,7099,7412,8325,8654,8729,9156,9734,9760,9839,10014,10451,11119,22821,29851,51206,53833,54209,55619,55636,56253,57580,64332,79840,81704,84433,84466	ADRA2A,ADRA2C,APP,RUNX2,CBLB,CD9,CD28,CDK6,CCR6,DGKB,EPHB2,FYN,HLX,IRF8,IFNG,IL4R,ITGB1,ITGB8,ITPKB,LYN,MEN1,NCK1,P2RY1,PIK3R1,PLAT,PRKCE,RORA,SHB,SPN,TLR4,VCAM1,FZD8,PDE5A,GBF1,EXO1,HDAC9,TOX,ZEB2,HDAC5,VAV3,BTN3A1,RASA3,ICOS,GP6,IL20RB,TREM2,DOCK10,CHD7,CRTAM,PREX1,NFKBIZ,NHEJ1,DOCK8,CARD11,MEGF10	55/754		18_Member	GO Biological Processes	GO:2000147	positive regulation of cell motility	-18.1111	-15.3414	90,183,324,388,604,652,659,857,998,1003,1012,1240,1437,1545,1672,1812,1902,1907,1908,1956,2043,2113,2155,2185,2195,2254,2294,2321,2335,2549,2624,2625,3037,3480,3552,3554,3579,3643,3655,3688,3791,3815,3918,4249,4254,4638,4908,5175,5294,5420,5530,5581,5587,5649,5747,5764,5795,6239,6282,6359,6369,6387,6405,6504,6648,6662,6678,6714,6863,6870,6885,7048,7049,7082,7422,7424,7474,7852,8660,8740,8756,8766…	ACVR1,AGT,APC,RHOB,BCL6,BMP4,BMPR2,CAV1,CDC42,CDH5,CDH13,CMKLR1,CSF2,CYP1B1,DEFB1,DRD1,LPAR1,EDN2,EDN3,EGFR,EPHA4,ETS1,F7,PTK2B,FAT1,FGF9,FOXF1,FLT1,FN1,GAB1,GATA2,GATA3,HAS2,IGF1R,IL1A,IL1R1,CXCR2,INSR,ITGA6,ITGB1,KDR,KIT,LAMC2,MGAT5,KITLG,MYLK,NTF3,PECAM1,PIK3CG,PODXL,PPP3CA,PRKCE,PRKD1,RELN,PTK2,PTN,PTPRJ,RREB1,S100A11,CCL15,CCL24,CXCL12,SEMA3F,SLAMF1,SOD2,SOX9,SPARC,SRC,TAC1,TACR3,MAP3K7,TGFB…	128/630
18_Member	GO Biological Processes	GO:0046649	lymphocyte activation	-6.52614	-4.56483	860,868,940,1021,1235,2048,2534,3142,3394,3566,3688,3707,4221,4690,5295,6095,6461,6693,7099,7412,8325,8654,9156,9734,9760,10014,11119,29851,53833,54209,55619,55636,56253,57580,64332,79840,81704,84433	RUNX2,CBLB,CD28,CDK6,CCR6,EPHB2,FYN,HLX,IRF8,IL4R,ITGB1,ITPKB,MEN1,NCK1,PIK3R1,RORA,SHB,SPN,TLR4,VCAM1,FZD8,PDE5A,EXO1,HDAC9,TOX,HDAC5,BTN3A1,ICOS,IL20RB,TREM2,DOCK10,CHD7,CRTAM,PREX1,NFKBIZ,NHEJ1,DOCK8,CARD11	38/504		18_Member	GO Biological Processes	GO:0040017	positive regulation of locomotion	-18.0236	-15.2823	90,183,324,388,604,652,659,857,998,1003,1012,1240,1437,1545,1672,1812,1826,1902,1907,1908,1956,2043,2113,2155,2185,2195,2254,2294,2321,2335,2549,2624,2625,3037,3480,3552,3554,3579,3643,3655,3688,3791,3815,3918,4249,4254,4638,4908,5175,5294,5420,5530,5581,5587,5649,5747,5764,5795,6239,6282,6359,6369,6387,6405,6504,6648,6662,6678,6714,6863,6870,6885,7048,7049,7082,7422,7424,7474,7852,8660,8740,8756…	ACVR1,AGT,APC,RHOB,BCL6,BMP4,BMPR2,CAV1,CDC42,CDH5,CDH13,CMKLR1,CSF2,CYP1B1,DEFB1,DRD1,DSCAM,LPAR1,EDN2,EDN3,EGFR,EPHA4,ETS1,F7,PTK2B,FAT1,FGF9,FOXF1,FLT1,FN1,GAB1,GATA2,GATA3,HAS2,IGF1R,IL1A,IL1R1,CXCR2,INSR,ITGA6,ITGB1,KDR,KIT,LAMC2,MGAT5,KITLG,MYLK,NTF3,PECAM1,PIK3CG,PODXL,PPP3CA,PRKCE,PRKD1,RELN,PTK2,PTN,PTPRJ,RREB1,S100A11,CCL15,CCL24,CXCL12,SEMA3F,SLAMF1,SOD2,SOX9,SPARC,SRC,TAC1,TACR3,MAP3K…	130/646
18_Member	GO Biological Processes	GO:0045321	leukocyte activation	-6.19374	-4.28974	351,860,868,940,1021,1235,2048,2534,3142,3394,3458,3566,3688,3696,3707,4067,4221,4690,5295,5581,6095,6461,6693,7099,7412,8325,8654,9156,9734,9760,10014,11119,29851,53833,54209,55619,55636,56253,57580,64332,79840,81704,84433	APP,RUNX2,CBLB,CD28,CDK6,CCR6,EPHB2,FYN,HLX,IRF8,IFNG,IL4R,ITGB1,ITGB8,ITPKB,LYN,MEN1,NCK1,PIK3R1,PRKCE,RORA,SHB,SPN,TLR4,VCAM1,FZD8,PDE5A,EXO1,HDAC9,TOX,HDAC5,BTN3A1,ICOS,IL20RB,TREM2,DOCK10,CHD7,CRTAM,PREX1,NFKBIZ,NHEJ1,DOCK8,CARD11	43/626		18_Member	GO Biological Processes	GO:0030335	positive regulation of cell migration	-17.3146	-14.6534	90,183,324,388,652,659,857,998,1003,1012,1240,1437,1545,1812,1902,1907,1908,1956,2043,2113,2155,2185,2195,2254,2294,2321,2335,2549,2624,2625,3037,3480,3552,3554,3579,3643,3655,3688,3791,3815,3918,4249,4254,4638,4908,5175,5294,5420,5530,5581,5587,5649,5747,5764,5795,6239,6282,6359,6369,6387,6405,6504,6648,6662,6678,6714,6885,7048,7049,7082,7422,7424,7474,7852,8660,8740,8766,8772,8817,8877,9037,927…	ACVR1,AGT,APC,RHOB,BMP4,BMPR2,CAV1,CDC42,CDH5,CDH13,CMKLR1,CSF2,CYP1B1,DRD1,LPAR1,EDN2,EDN3,EGFR,EPHA4,ETS1,F7,PTK2B,FAT1,FGF9,FOXF1,FLT1,FN1,GAB1,GATA2,GATA3,HAS2,IGF1R,IL1A,IL1R1,CXCR2,INSR,ITGA6,ITGB1,KDR,KIT,LAMC2,MGAT5,KITLG,MYLK,NTF3,PECAM1,PIK3CG,PODXL,PPP3CA,PRKCE,PRKD1,RELN,PTK2,PTN,PTPRJ,RREB1,S100A11,CCL15,CCL24,CXCL12,SEMA3F,SLAMF1,SOD2,SOX9,SPARC,SRC,MAP3K7,TGFBR2,TGFBR3,TJP1,VEGFA,V…	122/600
18_Member	GO Biological Processes	GO:0030098	lymphocyte differentiation	-5.78561	-3.94471	860,940,1021,1235,3142,3394,3566,3688,3707,4221,5295,6095,6693,7412,8325,9734,9760,10014,29851,55619,55636,57580,64332,79840,84433	RUNX2,CD28,CDK6,CCR6,HLX,IRF8,IL4R,ITGB1,ITPKB,MEN1,PIK3R1,RORA,SPN,VCAM1,FZD8,HDAC9,TOX,HDAC5,ICOS,DOCK10,CHD7,PREX1,NFKBIZ,NHEJ1,CARD11	25/280		18_Member	GO Biological Processes	GO:1901342	regulation of vasculature development	-10.7111	-8.57993	350,388,694,861,1003,1386,1499,1545,2113,2185,2321,2534,2549,2624,2627,3099,3552,3579,3688,3791,4204,5140,5294,5468,5579,5587,5740,6093,6369,6387,6423,6672,6678,6833,7048,7058,7082,7098,7128,7422,7424,7474,7852,8091,8817,8877,9037,9314,9444,9475,9723,10253,10352,10365,10769,10800,22905,23213,23328,26254,27329,28514,28996,51129,54361,55810,57556,64094,64102,80149,83605,90139,92140,126259,641700	APOH,RHOB,BTG1,RUNX1,CDH5,ATF2,CTNNB1,CYP1B1,ETS1,PTK2B,FLT1,FYN,GAB1,GATA2,GATA6,HK2,IL1A,CXCR2,ITGB1,KDR,MECP2,PDE3B,PIK3CG,PPARG,PRKCB,PRKD1,PTGIS,ROCK1,CCL24,CXCL12,SFRP2,SP100,SPARC,ABCC8,TGFBR2,THBS2,TJP1,TLR3,TNFAIP3,VEGFA,VEGFC,WNT5A,CXCR4,HMGA2,FGF18,SPHK1,SEMA5A,KLF4,QKI,ROCK2,SEMA3E,SPRY2,WARS2,KLF2,PLK2,CYSLTR1,EPN2,SULF1,SASH1,OPTC,ANGPTL3,DLL1,HIPK2,ANGPTL4,WNT4,FOXJ2,SEMA6A,SMOC2,T…	75/372
18_Member	GO Biological Processes	GO:0042110	T cell activation	-5.72862	-3.90116	860,868,940,1021,1235,2534,3142,3566,3707,4221,4690,5295,6095,6693,8325,8654,9760,11119,29851,53833,54209,55636,56253,57580,64332,79840,81704,84433	RUNX2,CBLB,CD28,CDK6,CCR6,FYN,HLX,IL4R,ITPKB,MEN1,NCK1,PIK3R1,RORA,SPN,FZD8,PDE5A,TOX,BTN3A1,ICOS,IL20RB,TREM2,CHD7,CRTAM,PREX1,NFKBIZ,NHEJ1,DOCK8,CARD11	28/339		18_Member	GO Biological Processes	GO:0045765	regulation of angiogenesis	-10.3908	-8.29055	350,388,694,861,1003,1386,1499,1545,2113,2185,2321,2534,2549,2624,2627,3099,3552,3579,3688,3791,4204,5140,5294,5468,5579,5587,5740,6093,6369,6423,6672,6678,6833,7048,7058,7082,7098,7128,7422,7424,7474,7852,8091,8817,8877,9037,9314,9444,9475,9723,10253,10352,10365,10769,10800,22905,23213,23328,26254,27329,28514,28996,51129,55810,57556,64094,64102,80149,83605,90139,92140,126259,641700	APOH,RHOB,BTG1,RUNX1,CDH5,ATF2,CTNNB1,CYP1B1,ETS1,PTK2B,FLT1,FYN,GAB1,GATA2,GATA6,HK2,IL1A,CXCR2,ITGB1,KDR,MECP2,PDE3B,PIK3CG,PPARG,PRKCB,PRKD1,PTGIS,ROCK1,CCL24,SFRP2,SP100,SPARC,ABCC8,TGFBR2,THBS2,TJP1,TLR3,TNFAIP3,VEGFA,VEGFC,WNT5A,CXCR4,HMGA2,FGF18,SPHK1,SEMA5A,KLF4,QKI,ROCK2,SEMA3E,SPRY2,WARS2,KLF2,PLK2,CYSLTR1,EPN2,SULF1,SASH1,OPTC,ANGPTL3,DLL1,HIPK2,ANGPTL4,FOXJ2,SEMA6A,SMOC2,TNMD,ZC3H12A,…	73/363
18_Member	GO Biological Processes	GO:0035710	CD4-positive, alpha-beta T cell activation	-5.60641	-3.79456	868,940,3142,3566,4221,5295,6095,6693,9760,29851,64332,84433	CBLB,CD28,HLX,IL4R,MEN1,PIK3R1,RORA,SPN,TOX,ICOS,NFKBIZ,CARD11	12/75		18_Member	GO Biological Processes	GO:1904018	positive regulation of vasculature development	-8.58019	-6.66661	388,694,861,1003,1545,2113,2185,2321,2549,2624,2627,3099,3552,3579,3688,3791,5579,5587,5740,6369,6387,6423,7048,7082,7098,7422,7424,7474,7852,8091,8817,8877,9037,9314,10352,10800,23328,27329,28514,28996,51129,64094,80149,92140,126259	RHOB,BTG1,RUNX1,CDH5,CYP1B1,ETS1,PTK2B,FLT1,GAB1,GATA2,GATA6,HK2,IL1A,CXCR2,ITGB1,KDR,PRKCB,PRKD1,PTGIS,CCL24,CXCL12,SFRP2,TGFBR2,TJP1,TLR3,VEGFA,VEGFC,WNT5A,CXCR4,HMGA2,FGF18,SPHK1,SEMA5A,KLF4,WARS2,CYSLTR1,SASH1,ANGPTL3,DLL1,HIPK2,ANGPTL4,SMOC2,ZC3H12A,MTDH,TMIGD2	45/195
18_Member	GO Biological Processes	GO:0030217	T cell differentiation	-5.35158	-3.58344	860,940,1021,1235,3142,3566,3707,4221,5295,6095,6693,8325,9760,29851,55636,57580,64332,79840,84433	RUNX2,CD28,CDK6,CCR6,HLX,IL4R,ITPKB,MEN1,PIK3R1,RORA,SPN,FZD8,TOX,ICOS,CHD7,PREX1,NFKBIZ,NHEJ1,CARD11	19/187		18_Member	GO Biological Processes	GO:0045766	positive regulation of angiogenesis	-8.30679	-6.42884	388,694,861,1003,1545,2113,2185,2321,2549,2624,2627,3099,3552,3579,3688,3791,5579,5587,5740,6369,6423,7048,7082,7098,7422,7424,7474,7852,8091,8817,8877,9037,9314,10352,10800,23328,27329,28514,28996,51129,64094,80149,92140,126259	RHOB,BTG1,RUNX1,CDH5,CYP1B1,ETS1,PTK2B,FLT1,GAB1,GATA2,GATA6,HK2,IL1A,CXCR2,ITGB1,KDR,PRKCB,PRKD1,PTGIS,CCL24,SFRP2,TGFBR2,TJP1,TLR3,VEGFA,VEGFC,WNT5A,CXCR4,HMGA2,FGF18,SPHK1,SEMA5A,KLF4,WARS2,CYSLTR1,SASH1,ANGPTL3,DLL1,HIPK2,ANGPTL4,SMOC2,ZC3H12A,MTDH,TMIGD2	44/192
18_Member	GO Biological Processes	GO:0002263	cell activation involved in immune response	-4.5163	-2.89396	351,1235,3142,3394,3458,3566,4067,4221,5295,5581,6095,6693,7099,8729,9156,29851,54209,55619,64332	APP,CCR6,HLX,IRF8,IFNG,IL4R,LYN,MEN1,PIK3R1,PRKCE,RORA,SPN,TLR4,GBF1,EXO1,ICOS,TREM2,DOCK10,NFKBIZ	19/214		18_Member	GO Biological Processes	GO:0010595	positive regulation of endothelial cell migration	-3.93202	-2.65465	183,388,2113,2185,2549,2624,2625,3791,5294,5587,6678,7049,7422,7424,7474,8817,9037,9270,9475,9734,10769,23328,54453,64094,80149,84913	AGT,RHOB,ETS1,PTK2B,GAB1,GATA2,GATA3,KDR,PIK3CG,PRKD1,SPARC,TGFBR3,VEGFA,VEGFC,WNT5A,FGF18,SEMA5A,ITGB1BP1,ROCK2,HDAC9,PLK2,SASH1,RIN2,SMOC2,ZC3H12A,ATOH8	26/133
18_Member	GO Biological Processes	GO:0043367	CD4-positive, alpha-beta T cell differentiation	-4.06432	-2.51964	3142,3566,4221,5295,6095,6693,9760,29851,64332	HLX,IL4R,MEN1,PIK3R1,RORA,SPN,TOX,ICOS,NFKBIZ	9/61		18_Member	GO Biological Processes	GO:0010594	regulation of endothelial cell migration	-3.23129	-2.07209	183,350,388,2113,2185,2549,2624,2625,3791,4204,5294,5468,5587,5607,5747,5764,6672,6678,7049,7422,7424,7474,8817,9037,9270,9314,9353,9475,9734,10769,23328,54453,55294,55466,64094,80149,84913	AGT,APOH,RHOB,ETS1,PTK2B,GAB1,GATA2,GATA3,KDR,MECP2,PIK3CG,PPARG,PRKD1,MAP2K5,PTK2,PTN,SP100,SPARC,TGFBR3,VEGFA,VEGFC,WNT5A,FGF18,SEMA5A,ITGB1BP1,KLF4,SLIT2,ROCK2,HDAC9,PLK2,SASH1,RIN2,FBXW7,DNAJA4,SMOC2,ZC3H12A,ATOH8	37/236
18_Member	GO Biological Processes	GO:0002294	CD4-positive, alpha-beta T cell differentiation involved in immune response	-3.99117	-2.46142	3142,3566,4221,5295,6095,6693,29851,64332	HLX,IL4R,MEN1,PIK3R1,RORA,SPN,ICOS,NFKBIZ	8/49		19_Summary	GO Biological Processes	GO:0010975	regulation of neuron projection development	-18.105	-15.3414	238,411,466,659,952,1002,1272,1496,1608,1630,1809,1826,1902,1946,1996,2043,2185,2242,2335,2534,2580,2625,2895,3480,3655,4133,4504,4747,4756,4915,5063,5458,5526,5530,5587,5649,5653,5764,5770,5789,5793,5911,6014,6091,6092,6259,6280,6387,6405,6423,6474,6585,6695,6792,7224,7422,7473,7474,7804,8321,8507,9037,9139,9314,9353,9693,9760,9860,10090,10505,10938,11075,11178,22854,23105,23242,23345,23499,2579…	ALK,ARSB,ATF1,BMPR2,CD38,CDH4,CNTN1,CTNNA2,DGKG,DCC,DPYSL3,DSCAM,LPAR1,EFNA5,ELAVL4,EPHA4,PTK2B,FES,FN1,FYN,GAK,GATA3,GRID2,IGF1R,ITGA6,MAP2,MT3,NEFL,NEO1,NTRK2,PAK3,POU4F2,PPP2R5B,PPP3CA,PRKD1,RELN,KLK6,PTN,PTPN1,PTPRD,PTPRG,RAP2A,RIT2,ROBO1,ROBO2,RYK,S100A9,CXCL12,SEMA3F,SFRP2,SHOX2,SLIT1,SPOCK1,CDKL5,TRPC5,VEGFA,WNT3,WNT5A,LRP8,FZD1,ENC1,SEMA5A,CBFA2T2,KLF4,SLIT2,RAPGEF2,TOX,LRIG2,UST,SEMA4F,E…	132/-
18_Member	GO Biological Processes	GO:0042093	T-helper cell differentiation	-3.99117	-2.46142	3142,3566,4221,5295,6095,6693,29851,64332	HLX,IL4R,MEN1,PIK3R1,RORA,SPN,ICOS,NFKBIZ	8/49		19_Member	GO Biological Processes	GO:0010975	regulation of neuron projection development	-18.105	-15.3414	238,411,466,659,952,1002,1272,1496,1608,1630,1809,1826,1902,1946,1996,2043,2185,2242,2335,2534,2580,2625,2895,3480,3655,4133,4504,4747,4756,4915,5063,5458,5526,5530,5587,5649,5653,5764,5770,5789,5793,5911,6014,6091,6092,6259,6280,6387,6405,6423,6474,6585,6695,6792,7224,7422,7473,7474,7804,8321,8507,9037,9139,9314,9353,9693,9760,9860,10090,10505,10938,11075,11178,22854,23105,23242,23345,23499,2579…	ALK,ARSB,ATF1,BMPR2,CD38,CDH4,CNTN1,CTNNA2,DGKG,DCC,DPYSL3,DSCAM,LPAR1,EFNA5,ELAVL4,EPHA4,PTK2B,FES,FN1,FYN,GAK,GATA3,GRID2,IGF1R,ITGA6,MAP2,MT3,NEFL,NEO1,NTRK2,PAK3,POU4F2,PPP2R5B,PPP3CA,PRKD1,RELN,KLK6,PTN,PTPN1,PTPRD,PTPRG,RAP2A,RIT2,ROBO1,ROBO2,RYK,S100A9,CXCL12,SEMA3F,SFRP2,SHOX2,SLIT1,SPOCK1,CDKL5,TRPC5,VEGFA,WNT3,WNT5A,LRP8,FZD1,ENC1,SEMA5A,CBFA2T2,KLF4,SLIT2,RAPGEF2,TOX,LRIG2,UST,SEMA4F,E…	102/448
18_Member	GO Biological Processes	GO:0002287	alpha-beta T cell activation involved in immune response	-3.92701	-2.41491	3142,3566,4221,5295,6095,6693,29851,64332	HLX,IL4R,MEN1,PIK3R1,RORA,SPN,ICOS,NFKBIZ	8/50		19_Member	GO Biological Processes	GO:0120035	regulation of plasma membrane bounded cell projection organization	-17.7914	-15.0713	238,324,411,466,659,857,952,998,1002,1272,1496,1608,1630,1809,1826,1902,1946,1996,2043,2185,2242,2335,2534,2580,2625,2895,3480,3655,3815,4133,4504,4747,4756,4915,5063,5290,5420,5458,5526,5530,5580,5587,5649,5653,5764,5770,5789,5793,5898,5909,5911,6014,6091,6092,6239,6259,6280,6387,6405,6423,6474,6585,6695,6714,6792,7224,7422,7473,7474,7804,8100,8321,8507,8766,9037,9139,9314,9353,9378,9662,9693,97…	ALK,APC,ARSB,ATF1,BMPR2,CAV1,CD38,CDC42,CDH4,CNTN1,CTNNA2,DGKG,DCC,DPYSL3,DSCAM,LPAR1,EFNA5,ELAVL4,EPHA4,PTK2B,FES,FN1,FYN,GAK,GATA3,GRID2,IGF1R,ITGA6,KIT,MAP2,MT3,NEFL,NEO1,NTRK2,PAK3,PIK3CA,PODXL,POU4F2,PPP2R5B,PPP3CA,PRKCD,PRKD1,RELN,KLK6,PTN,PTPN1,PTPRD,PTPRG,RALA,RAP1GAP,RAP2A,RIT2,ROBO1,ROBO2,RREB1,RYK,S100A9,CXCL12,SEMA3F,SFRP2,SHOX2,SLIT1,SPOCK1,SRC,CDKL5,TRPC5,VEGFA,WNT3,WNT5A,LRP8,IFT88…	130/650
18_Member	GO Biological Processes	GO:0002293	alpha-beta T cell differentiation involved in immune response	-3.92701	-2.41491	3142,3566,4221,5295,6095,6693,29851,64332	HLX,IL4R,MEN1,PIK3R1,RORA,SPN,ICOS,NFKBIZ	8/50		19_Member	GO Biological Processes	GO:0031344	regulation of cell projection organization	-17.6574	-14.9534	238,324,411,466,659,857,952,998,1002,1272,1496,1608,1630,1809,1826,1902,1946,1996,2043,2185,2242,2335,2534,2580,2625,2895,3480,3655,3815,4133,4504,4747,4756,4915,5063,5290,5420,5458,5526,5530,5580,5587,5649,5653,5764,5770,5789,5793,5898,5909,5911,6014,6091,6092,6239,6259,6280,6387,6405,6423,6474,6585,6695,6714,6792,7224,7422,7473,7474,7804,8100,8321,8507,8766,9037,9139,9314,9353,9378,9662,9693,97…	ALK,APC,ARSB,ATF1,BMPR2,CAV1,CD38,CDC42,CDH4,CNTN1,CTNNA2,DGKG,DCC,DPYSL3,DSCAM,LPAR1,EFNA5,ELAVL4,EPHA4,PTK2B,FES,FN1,FYN,GAK,GATA3,GRID2,IGF1R,ITGA6,KIT,MAP2,MT3,NEFL,NEO1,NTRK2,PAK3,PIK3CA,PODXL,POU4F2,PPP2R5B,PPP3CA,PRKCD,PRKD1,RELN,KLK6,PTN,PTPN1,PTPRD,PTPRG,RALA,RAP1GAP,RAP2A,RIT2,ROBO1,ROBO2,RREB1,RYK,S100A9,CXCL12,SEMA3F,SFRP2,SHOX2,SLIT1,SPOCK1,SRC,CDKL5,TRPC5,VEGFA,WNT3,WNT5A,LRP8,IFT88…	132/667
18_Member	GO Biological Processes	GO:0002285	lymphocyte activation involved in immune response	-3.8043	-2.31263	1235,3142,3394,3566,4221,5295,6095,6693,7099,9156,29851,54209,55619,64332	CCR6,HLX,IRF8,IL4R,MEN1,PIK3R1,RORA,SPN,TLR4,EXO1,ICOS,TREM2,DOCK10,NFKBIZ	14/147		19_Member	GO Biological Processes	GO:0031346	positive regulation of cell projection organization	-12.3298	-10.0902	238,324,411,466,659,998,1002,1272,1809,1826,1946,1996,2043,2185,2242,2335,2534,3480,3655,3815,4747,4915,5290,5458,5526,5587,5649,5764,5789,5898,6014,6091,6092,6239,6259,6280,6387,6474,6714,6792,7224,7422,7473,7474,7804,8100,8321,8507,9037,9139,9353,9662,9693,9760,10097,10602,10938,11075,23242,23499,26053,26230,27067,50807,51761,54664,54874,55835,56963,57118,81545,91752,114798,117177,140469,257194…	ALK,APC,ARSB,ATF1,BMPR2,CDC42,CDH4,CNTN1,DPYSL3,DSCAM,EFNA5,ELAVL4,EPHA4,PTK2B,FES,FN1,FYN,IGF1R,ITGA6,KIT,NEFL,NTRK2,PIK3CA,POU4F2,PPP2R5B,PRKD1,RELN,PTN,PTPRD,RALA,RIT2,ROBO1,ROBO2,RREB1,RYK,S100A9,CXCL12,SHOX2,SRC,CDKL5,TRPC5,VEGFA,WNT3,WNT5A,LRP8,IFT88,FZD1,ENC1,SEMA5A,CBFA2T2,SLIT2,CEP135,RAPGEF2,TOX,ACTR2,CDC42EP3,EHD1,STMN2,COBL,MACF1,AUTS2,TIAM2,STAU2,ASAP1,ATP8A2,TMEM106B,FNBP1L,CPAP,RGM…	77/360
18_Member	GO Biological Processes	GO:0002292	T cell differentiation involved in immune response	-3.68588	-2.21819	3142,3566,4221,5295,6095,6693,29851,64332	HLX,IL4R,MEN1,PIK3R1,RORA,SPN,ICOS,NFKBIZ	8/54		19_Member	GO Biological Processes	GO:0031345	negative regulation of cell projection organization	-10.1801	-8.09918	952,1630,1809,1902,2043,2534,2580,4133,4504,4756,5530,5580,5770,5793,5909,6014,6259,6405,6585,6695,7224,7473,7474,9037,9139,9353,9378,9693,9860,10198,10251,10253,10505,11075,23105,25791,51466,54521,56896,56963,57489,57609,81618,84062,117177,120114,120892	CD38,DCC,DPYSL3,LPAR1,EPHA4,FYN,GAK,MAP2,MT3,NEO1,PPP3CA,PRKCD,PTPN1,PTPRG,RAP1GAP,RIT2,RYK,SEMA3F,SLIT1,SPOCK1,TRPC5,WNT3,WNT5A,SEMA5A,CBFA2T2,SLIT2,NRXN1,RAPGEF2,LRIG2,MPHOSPH9,SPRY3,SPRY2,SEMA4F,STMN2,FSTL4,NGEF,EVL,WDR44,DPYSL5,RGMA,ODF2L,DIP2B,ITM2C,DTNBP1,RAB3IP,FAT3,LRRK2	47/188
18_Member	GO Biological Processes	GO:0046631	alpha-beta T cell activation	-3.64162	-2.18195	868,940,3142,3566,4221,5295,6095,6693,9760,29851,64332,84433	CBLB,CD28,HLX,IL4R,MEN1,PIK3R1,RORA,SPN,TOX,ICOS,NFKBIZ,CARD11	12/117		19_Member	GO Biological Processes	GO:0010976	positive regulation of neuron projection development	-7.83711	-6.03226	238,411,466,1272,1809,1996,2185,2242,2534,3480,3655,4915,5526,5587,5649,5764,5789,6014,6259,6280,7474,7804,8321,8507,9139,9693,9760,10938,11075,23242,27067,51761,54664,56963,57118,81545,91752,257194,347733	ALK,ARSB,ATF1,CNTN1,DPYSL3,ELAVL4,PTK2B,FES,FYN,IGF1R,ITGA6,NTRK2,PPP2R5B,PRKD1,RELN,PTN,PTPRD,RIT2,RYK,S100A9,WNT5A,LRP8,FZD1,ENC1,CBFA2T2,RAPGEF2,TOX,EHD1,STMN2,COBL,STAU2,ATP8A2,TMEM106B,RGMA,CAMK1D,FBXO38,ZNF804A,NEGR1,TUBB2B	39/165
18_Member	GO Biological Processes	GO:0002366	leukocyte activation involved in immune response	-3.62042	-2.16436	1235,3142,3394,3458,3566,4067,4221,5295,5581,6095,6693,7099,9156,29851,54209,55619,64332	CCR6,HLX,IRF8,IFNG,IL4R,LYN,MEN1,PIK3R1,PRKCE,RORA,SPN,TLR4,EXO1,ICOS,TREM2,DOCK10,NFKBIZ	17/210		19_Member	GO Biological Processes	GO:0010977	negative regulation of neuron projection development	-6.90854	-5.22797	952,1630,1809,1902,2043,2580,4133,4504,4756,5770,5793,6014,6259,6405,6585,6695,7473,7474,9037,9139,9353,9860,10505,11075,23105,25791,56963,57609,81618,84062,120114,120892	CD38,DCC,DPYSL3,LPAR1,EPHA4,GAK,MAP2,MT3,NEO1,PTPN1,PTPRG,RIT2,RYK,SEMA3F,SLIT1,SPOCK1,WNT3,WNT5A,SEMA5A,CBFA2T2,SLIT2,LRIG2,SEMA4F,STMN2,FSTL4,NGEF,RGMA,DIP2B,ITM2C,DTNBP1,FAT3,LRRK2	32/131
18_Member	GO Biological Processes	GO:0042088	T-helper 1 type immune response	-3.1809	-1.82299	3142,3566,6693,7099,64332	HLX,IL4R,SPN,TLR4,NFKBIZ	5/24		20_Summary	GO Biological Processes	GO:0099536	synaptic signaling	-18.058	-15.3057	777,1131,1135,1143,1145,1182,1499,1605,1739,1740,1741,1812,1816,1837,2030,2131,2257,2557,2558,2567,2743,2776,2831,2892,2895,2897,2899,2905,2908,2911,2915,3060,3274,3355,3358,3360,3708,4040,4204,4287,4756,4884,4885,4915,4986,4988,5179,5530,5579,5581,5789,5799,6014,6197,6505,6507,6529,6530,6531,6622,6750,6814,6833,6860,6863,7402,7804,8000,8411,9097,9177,9228,9378,9381,10142,10723,10815,11245,22895,…	CACNA1E,CHRM3,CHRNA2,CHRNB4,CHRNE,CLCN3,CTNNB1,DAG1,DLG1,DLG2,DLG3,DRD1,DRD5,DTNA,SLC29A1,EXT1,FGF12,GABRA4,GABRA5,GABRG3,GLRB,GNAQ,NPBWR1,GRIA3,GRID2,GRIK1,GRIK3,GRIN2C,NR3C1,GRM1,GRM5,HCRT,HRH2,HTR1F,HTR2C,HTR4,ITPR1,LRP6,MECP2,ATXN3,NEO1,NPTX1,NPTX2,NTRK2,OPRK1,OPRM1,PENK,PPP3CA,PRKCB,PRKCE,PTPRD,PTPRN2,RIT2,RPS6KA3,SLC1A1,SLC1A3,SLC6A1,SLC6A2,SLC6A3,SNCA,SST,STXBP3,ABCC8,SYT4,TAC1,UTRN,LRP8,P…	154/-
18_Member	GO Biological Processes	GO:0046632	alpha-beta T cell differentiation	-3.0812	-1.74219	3142,3566,4221,5295,6095,6693,9760,29851,64332	HLX,IL4R,MEN1,PIK3R1,RORA,SPN,TOX,ICOS,NFKBIZ	9/82		20_Member	GO Biological Processes	GO:0099536	synaptic signaling	-18.058	-15.3057	777,1131,1135,1143,1145,1182,1499,1605,1739,1740,1741,1812,1816,1837,2030,2131,2257,2557,2558,2567,2743,2776,2831,2892,2895,2897,2899,2905,2908,2911,2915,3060,3274,3355,3358,3360,3708,4040,4204,4287,4756,4884,4885,4915,4986,4988,5179,5530,5579,5581,5789,5799,6014,6197,6505,6507,6529,6530,6531,6622,6750,6814,6833,6860,6863,7402,7804,8000,8411,9097,9177,9228,9378,9381,10142,10723,10815,11245,22895,…	CACNA1E,CHRM3,CHRNA2,CHRNB4,CHRNE,CLCN3,CTNNB1,DAG1,DLG1,DLG2,DLG3,DRD1,DRD5,DTNA,SLC29A1,EXT1,FGF12,GABRA4,GABRA5,GABRG3,GLRB,GNAQ,NPBWR1,GRIA3,GRID2,GRIK1,GRIK3,GRIN2C,NR3C1,GRM1,GRM5,HCRT,HRH2,HTR1F,HTR2C,HTR4,ITPR1,LRP6,MECP2,ATXN3,NEO1,NPTX1,NPTX2,NTRK2,OPRK1,OPRM1,PENK,PPP3CA,PRKCB,PRKCE,PTPRD,PTPRN2,RIT2,RPS6KA3,SLC1A1,SLC1A3,SLC6A1,SLC6A2,SLC6A3,SNCA,SST,STXBP3,ABCC8,SYT4,TAC1,UTRN,LRP8,P…	105/469
18_Member	GO Biological Processes	GO:0045063	T-helper 1 cell differentiation	-3.06082	-1.72438	3142,3566,6693,64332	HLX,IL4R,SPN,NFKBIZ	4/15		20_Member	GO Biological Processes	GO:0099537	trans-synaptic signaling	-16.6775	-14.0824	777,1131,1135,1143,1145,1182,1499,1605,1739,1740,1741,1812,1816,1837,2030,2131,2257,2557,2558,2567,2743,2831,2892,2895,2897,2899,2905,2908,2911,2915,3060,3274,3355,3358,3360,4040,4204,4287,4756,4884,4885,4915,4986,5179,5530,5581,5789,5799,6014,6197,6505,6507,6529,6530,6531,6622,6750,6814,6833,6860,6863,7804,8411,9097,9177,9228,9378,9381,10142,10723,10815,11245,22895,22999,23208,23504,26050,26059,…	CACNA1E,CHRM3,CHRNA2,CHRNB4,CHRNE,CLCN3,CTNNB1,DAG1,DLG1,DLG2,DLG3,DRD1,DRD5,DTNA,SLC29A1,EXT1,FGF12,GABRA4,GABRA5,GABRG3,GLRB,NPBWR1,GRIA3,GRID2,GRIK1,GRIK3,GRIN2C,NR3C1,GRM1,GRM5,HCRT,HRH2,HTR1F,HTR2C,HTR4,LRP6,MECP2,ATXN3,NEO1,NPTX1,NPTX2,NTRK2,OPRK1,PENK,PPP3CA,PRKCE,PTPRD,PTPRN2,RIT2,RPS6KA3,SLC1A1,SLC1A3,SLC6A1,SLC6A2,SLC6A3,SNCA,SST,STXBP3,ABCC8,SYT4,TAC1,LRP8,EEA1,USP14,HTR3B,DLGAP2,NRXN1…	97/434
18_Member	GO Biological Processes	GO:0042113	B cell activation	-3.01266	-1.69094	1235,2048,3394,3688,5295,6461,7099,7412,9156,9734,10014,55619,64332,79840,84433	CCR6,EPHB2,IRF8,ITGB1,PIK3R1,SHB,TLR4,VCAM1,EXO1,HDAC9,HDAC5,DOCK10,NFKBIZ,NHEJ1,CARD11	15/196		20_Member	GO Biological Processes	GO:0007268	chemical synaptic transmission	-15.685	-13.1867	777,1131,1135,1143,1145,1182,1499,1739,1740,1741,1812,1816,1837,2030,2131,2257,2557,2558,2567,2743,2831,2892,2895,2897,2899,2905,2908,2911,2915,3060,3274,3355,3358,3360,4040,4204,4287,4884,4885,4986,5179,5530,5581,5799,6014,6197,6505,6507,6529,6530,6531,6622,6750,6814,6833,6860,6863,7804,8411,9097,9177,9228,9378,9381,10142,10723,10815,11245,22895,22999,23208,23504,26050,26059,27445,30820,55584,56…	CACNA1E,CHRM3,CHRNA2,CHRNB4,CHRNE,CLCN3,CTNNB1,DLG1,DLG2,DLG3,DRD1,DRD5,DTNA,SLC29A1,EXT1,FGF12,GABRA4,GABRA5,GABRG3,GLRB,NPBWR1,GRIA3,GRID2,GRIK1,GRIK3,GRIN2C,NR3C1,GRM1,GRM5,HCRT,HRH2,HTR1F,HTR2C,HTR4,LRP6,MECP2,ATXN3,NPTX1,NPTX2,OPRK1,PENK,PPP3CA,PRKCE,PTPRN2,RIT2,RPS6KA3,SLC1A1,SLC1A3,SLC6A1,SLC6A2,SLC6A3,SNCA,SST,STXBP3,ABCC8,SYT4,TAC1,LRP8,EEA1,USP14,HTR3B,DLGAP2,NRXN1,OTOF,AKAP9,SLC12A7,CP…	92/414
18_Member	GO Biological Processes	GO:0002286	T cell activation involved in immune response	-2.72514	-1.46424	3142,3566,4221,5295,6095,6693,29851,54209,64332	HLX,IL4R,MEN1,PIK3R1,RORA,SPN,ICOS,TREM2,NFKBIZ	9/92		20_Member	GO Biological Processes	GO:0098916	anterograde trans-synaptic signaling	-15.685	-13.1867	777,1131,1135,1143,1145,1182,1499,1739,1740,1741,1812,1816,1837,2030,2131,2257,2557,2558,2567,2743,2831,2892,2895,2897,2899,2905,2908,2911,2915,3060,3274,3355,3358,3360,4040,4204,4287,4884,4885,4986,5179,5530,5581,5799,6014,6197,6505,6507,6529,6530,6531,6622,6750,6814,6833,6860,6863,7804,8411,9097,9177,9228,9378,9381,10142,10723,10815,11245,22895,22999,23208,23504,26050,26059,27445,30820,55584,56…	CACNA1E,CHRM3,CHRNA2,CHRNB4,CHRNE,CLCN3,CTNNB1,DLG1,DLG2,DLG3,DRD1,DRD5,DTNA,SLC29A1,EXT1,FGF12,GABRA4,GABRA5,GABRG3,GLRB,NPBWR1,GRIA3,GRID2,GRIK1,GRIK3,GRIN2C,NR3C1,GRM1,GRM5,HCRT,HRH2,HTR1F,HTR2C,HTR4,LRP6,MECP2,ATXN3,NPTX1,NPTX2,OPRK1,PENK,PPP3CA,PRKCE,PTPRN2,RIT2,RPS6KA3,SLC1A1,SLC1A3,SLC6A1,SLC6A2,SLC6A3,SNCA,SST,STXBP3,ABCC8,SYT4,TAC1,LRP8,EEA1,USP14,HTR3B,DLGAP2,NRXN1,OTOF,AKAP9,SLC12A7,CP…	92/414
18_Member	GO Biological Processes	GO:0045064	T-helper 2 cell differentiation	-2.69443	-1.44311	3142,3566,4221	HLX,IL4R,MEN1	3/9		20_Member	GO Biological Processes	GO:0042391	regulation of membrane potential	-8.74407	-6.81236	18,153,183,287,288,488,664,775,801,817,857,1135,1143,1145,1258,1739,1812,2030,2185,2257,2557,2558,2567,2743,2892,2895,2897,2899,2905,2911,2915,3060,3736,3741,3753,3754,3756,3759,3781,3788,3790,3791,4204,4915,4985,5366,5530,5649,5999,6334,6508,6622,6647,6648,6714,6717,6833,6910,7224,8326,8645,9096,9177,9378,9948,9992,10142,22999,23345,27012,30820,55186,55584,56853,79738,83795,89832,114131,120892,1…	ABAT,ADRB1,AGT,ANK2,ANK3,ATP2A2,BNIP3,CACNA1C,CALM1,CAMK2D,CAV1,CHRNA2,CHRNB4,CHRNE,CNGB1,DLG1,DRD1,SLC29A1,PTK2B,FGF12,GABRA4,GABRA5,GABRG3,GLRB,GRIA3,GRID2,GRIK1,GRIK3,GRIN2C,GRM1,GRM5,HCRT,KCNA1,KCNA5,KCNE1,KCNF1,KCNH1,KCNJ2,KCNN2,KCNS2,KCNS3,KDR,MECP2,NTRK2,OPRD1,PMAIP1,PPP3CA,RELN,RGS4,SCN8A,SLC4A3,SNCA,SOD1,SOD2,SRC,SRI,ABCC8,TBX5,TRPC5,FZD9,KCNK5,TBX18,HTR3B,NRXN1,WDR1,KCNE2,AKAP9,RIMS1,SY…	82/463
18_Member	GO Biological Processes	GO:0030183	B cell differentiation	-2.58349	-1.35677	3394,3688,5295,7412,9734,10014,55619,64332,79840,84433	IRF8,ITGB1,PIK3R1,VCAM1,HDAC9,HDAC5,DOCK10,NFKBIZ,NHEJ1,CARD11	10/115		20_Member	GO Biological Processes	GO:0060078	regulation of postsynaptic membrane potential	-5.5339	-4.03443	153,1135,1143,1145,2030,2557,2558,2567,2743,2892,2895,2897,2899,2905,2911,2915,3060,3736,4204,5530,6622,9177,55584,56853,89832,120892	ADRB1,CHRNA2,CHRNB4,CHRNE,SLC29A1,GABRA4,GABRA5,GABRG3,GLRB,GRIA3,GRID2,GRIK1,GRIK3,GRIN2C,GRM1,GRM5,HCRT,KCNA1,MECP2,PPP3CA,SNCA,HTR3B,CHRNA9,CELF4,CHRFAM7A,LRRK2	26/109
18_Member	GO Biological Processes	GO:0002252	immune effector process	-2.54922	-1.33299	351,729,1235,1604,2534,3055,3142,3394,3458,3566,4067,4221,5295,5581,6095,6693,7099,8729,9156,9948,10451,29851,54209,55619,64332,127943	APP,C6,CCR6,CD55,FYN,HCK,HLX,IRF8,IFNG,IL4R,LYN,MEN1,PIK3R1,PRKCE,RORA,SPN,TLR4,GBF1,EXO1,WDR1,VAV3,ICOS,TREM2,DOCK10,NFKBIZ,FCRLB	26/474		20_Member	GO Biological Processes	GO:0060079	excitatory postsynaptic potential	-3.49539	-2.28878	1135,1143,1145,2030,2743,2895,2905,3060,4204,5530,6622,9177,55584,56853,89832,120892	CHRNA2,CHRNB4,CHRNE,SLC29A1,GLRB,GRID2,GRIN2C,HCRT,MECP2,PPP3CA,SNCA,HTR3B,CHRNA9,CELF4,CHRFAM7A,LRRK2	16/69
18_Member	GO Biological Processes	GO:0043372	positive regulation of CD4-positive, alpha-beta T cell differentiation	-2.26004	-1.11234	3142,3458,3566,6461,64332	HLX,IFNG,IL4R,SHB,NFKBIZ	5/38		20_Member	GO Biological Processes	GO:0099565	chemical synaptic transmission, postsynaptic	-3.4782	-2.27506	1135,1143,1145,2030,2743,2895,2905,3060,4204,5530,6622,8411,9177,55584,56853,89832,120892	CHRNA2,CHRNB4,CHRNE,SLC29A1,GLRB,GRID2,GRIN2C,HCRT,MECP2,PPP3CA,SNCA,EEA1,HTR3B,CHRNA9,CELF4,CHRFAM7A,LRRK2	17/76
18_Member	GO Biological Processes	GO:0045624	positive regulation of T-helper cell differentiation	-2.13585	-1.01809	3142,3566,6461,64332	HLX,IL4R,SHB,NFKBIZ	4/26
19_Summary	GO Biological Processes	GO:0001501	skeletal system development	-12.9772	-10.2884	92,650,653,655,860,861,1009,2138,2253,2263,2662,3037,3696,4488,4613,4774,4781,5308,5396,5608,5744,6197,6660,6694,6935,7042,8091,8538,8642,9241,10370,10468,10655,22856,23213,23314,50515,51360,51741,54206,55553,55636,55959,56034,56243,81029,84068,84159,285590,342184,344901,2297,9462,10891,57561,79718,2255,5362,10512,27152,221833,4223	ACVR2A,BMP2,BMP5,BMP7,RUNX2,RUNX1,CDH11,EYA1,FGF8,FGFR2,GDF10,HAS2,ITGB8,MSX2,MYCN,NFIA,NFIB,PITX2,PRRX1,MAP2K6,PTHLH,RPS6KA3,SOX5,SPP2,ZEB1,TGFB2,HMGA2,BARX2,DCHS1,NOG,CITED2,FST,DMRT2,CHSY1,SULF1,SATB2,CHST11,MBTPS2,WWOX,ERRFI1,SOX6,CHD7,SULF2,PDGFC,KIAA1217,WNT5B,SLC10A7,ARID5B,SH3PXD2B,FMN1,OSTN,FOXD1,RASAL2,PPARGC1A,ARRDC3,TBL1XR1,FGF10,PLXNA2,SEMA3C,INTU,SP8,MEOX2	62/-
19_Member	GO Biological Processes	GO:0001501	skeletal system development	-12.9772	-10.2884	92,650,653,655,860,861,1009,2138,2253,2263,2662,3037,3696,4488,4613,4774,4781,5308,5396,5608,5744,6197,6660,6694,6935,7042,8091,8538,8642,9241,10370,10468,10655,22856,23213,23314,50515,51360,51741,54206,55553,55636,55959,56034,56243,81029,84068,84159,285590,342184,344901	ACVR2A,BMP2,BMP5,BMP7,RUNX2,RUNX1,CDH11,EYA1,FGF8,FGFR2,GDF10,HAS2,ITGB8,MSX2,MYCN,NFIA,NFIB,PITX2,PRRX1,MAP2K6,PTHLH,RPS6KA3,SOX5,SPP2,ZEB1,TGFB2,HMGA2,BARX2,DCHS1,NOG,CITED2,FST,DMRT2,CHSY1,SULF1,SATB2,CHST11,MBTPS2,WWOX,ERRFI1,SOX6,CHD7,SULF2,PDGFC,KIAA1217,WNT5B,SLC10A7,ARID5B,SH3PXD2B,FMN1,OSTN	51/511
19_Member	GO Biological Processes	GO:0061448	connective tissue development	-11.2221	-8.6849	650,653,655,860,861,2297,3696,4488,4613,4774,4781,5396,6660,6935,8091,8538,9241,9462,10891,22856,23213,23314,50515,54206,55553,55959,57561,79718,81029,84159,285590	BMP2,BMP5,BMP7,RUNX2,RUNX1,FOXD1,ITGB8,MSX2,MYCN,NFIA,NFIB,PRRX1,SOX5,ZEB1,HMGA2,BARX2,NOG,RASAL2,PPARGC1A,CHSY1,SULF1,SATB2,CHST11,ERRFI1,SOX6,SULF2,ARRDC3,TBL1XR1,WNT5B,ARID5B,SH3PXD2B	31/234
19_Member	GO Biological Processes	GO:0051216	cartilage development	-9.14888	-6.83494	650,653,655,860,861,3696,4488,4613,4774,4781,5396,6660,6935,8091,8538,9241,22856,23213,23314,50515,54206,55553,55959,81029	BMP2,BMP5,BMP7,RUNX2,RUNX1,ITGB8,MSX2,MYCN,NFIA,NFIB,PRRX1,SOX5,ZEB1,HMGA2,BARX2,NOG,CHSY1,SULF1,SATB2,CHST11,ERRFI1,SOX6,SULF2,WNT5B	24/175
19_Member	GO Biological Processes	GO:0035107	appendage morphogenesis	-6.73006	-4.75035	655,860,2253,2255,2263,4488,4613,4774,5362,5396,7042,9241,10512,27152,50515,54206,55636,221833,342184	BMP7,RUNX2,FGF8,FGF10,FGFR2,MSX2,MYCN,NFIA,PLXNA2,PRRX1,TGFB2,NOG,SEMA3C,INTU,CHST11,ERRFI1,CHD7,SP8,FMN1	19/152
19_Member	GO Biological Processes	GO:0035108	limb morphogenesis	-6.73006	-4.75035	655,860,2253,2255,2263,4488,4613,4774,5362,5396,7042,9241,10512,27152,50515,54206,55636,221833,342184	BMP7,RUNX2,FGF8,FGF10,FGFR2,MSX2,MYCN,NFIA,PLXNA2,PRRX1,TGFB2,NOG,SEMA3C,INTU,CHST11,ERRFI1,CHD7,SP8,FMN1	19/152
19_Member	GO Biological Processes	GO:0048736	appendage development	-6.4507	-4.50182	655,860,2253,2255,2263,4223,4488,4613,4774,5308,5362,5396,7042,9241,10512,27152,50515,54206,55636,221833,342184	BMP7,RUNX2,FGF8,FGF10,FGFR2,MEOX2,MSX2,MYCN,NFIA,PITX2,PLXNA2,PRRX1,TGFB2,NOG,SEMA3C,INTU,CHST11,ERRFI1,CHD7,SP8,FMN1	21/190
19_Member	GO Biological Processes	GO:0060173	limb development	-6.4507	-4.50182	655,860,2253,2255,2263,4223,4488,4613,4774,5308,5362,5396,7042,9241,10512,27152,50515,54206,55636,221833,342184	BMP7,RUNX2,FGF8,FGF10,FGFR2,MEOX2,MSX2,MYCN,NFIA,PITX2,PLXNA2,PRRX1,TGFB2,NOG,SEMA3C,INTU,CHST11,ERRFI1,CHD7,SP8,FMN1	21/190
19_Member	GO Biological Processes	GO:0002062	chondrocyte differentiation	-5.85297	-3.99832	650,860,861,4488,4781,6660,8091,22856,23213,50515,55553,55959,81029	BMP2,RUNX2,RUNX1,MSX2,NFIB,SOX5,HMGA2,CHSY1,SULF1,CHST11,SOX6,SULF2,WNT5B	13/84
19_Member	GO Biological Processes	GO:0048706	embryonic skeletal system development	-5.46132	-3.66956	92,655,860,2138,2253,2263,4613,5396,6935,9241,10655,23213,23314,50515,55959,56243	ACVR2A,BMP7,RUNX2,EYA1,FGF8,FGFR2,MYCN,PRRX1,ZEB1,NOG,DMRT2,SULF1,SATB2,CHST11,SULF2,KIAA1217	16/135
19_Member	GO Biological Processes	GO:0048705	skeletal system morphogenesis	-5.08284	-3.3679	655,860,2138,2253,2263,3037,4488,4613,5396,6660,6935,8538,9241,10370,22856,23314,50515,51741,55553,84159,342184	BMP7,RUNX2,EYA1,FGF8,FGFR2,HAS2,MSX2,MYCN,PRRX1,SOX5,ZEB1,BARX2,NOG,CITED2,CHSY1,SATB2,CHST11,WWOX,SOX6,ARID5B,FMN1	21/231
19_Member	GO Biological Processes	GO:0060348	bone development	-4.41763	-2.80669	650,860,2253,2263,3037,4488,5308,5608,8642,10370,22856,23213,51360,55959,56034,84068,285590,344901	BMP2,RUNX2,FGF8,FGFR2,HAS2,MSX2,PITX2,MAP2K6,DCHS1,CITED2,CHSY1,SULF1,MBTPS2,SULF2,PDGFC,SLC10A7,SH3PXD2B,OSTN	18/199
19_Member	GO Biological Processes	GO:0048704	embryonic skeletal system morphogenesis	-3.80991	-2.31539	655,860,2138,2253,2263,4613,5396,6935,9241,23314,50515	BMP7,RUNX2,EYA1,FGF8,FGFR2,MYCN,PRRX1,ZEB1,NOG,SATB2,CHST11	11/96
19_Member	GO Biological Processes	GO:0030326	embryonic limb morphogenesis	-3.40735	-1.99497	655,860,2253,4488,4613,5396,7042,9241,27152,50515,55636,221833	BMP7,RUNX2,FGF8,MSX2,MYCN,PRRX1,TGFB2,NOG,INTU,CHST11,CHD7,SP8	12/124
19_Member	GO Biological Processes	GO:0035113	embryonic appendage morphogenesis	-3.40735	-1.99497	655,860,2253,4488,4613,5396,7042,9241,27152,50515,55636,221833	BMP7,RUNX2,FGF8,MSX2,MYCN,PRRX1,TGFB2,NOG,INTU,CHST11,CHD7,SP8	12/124
19_Member	GO Biological Processes	GO:1904888	cranial skeletal system development	-2.71736	-1.45825	860,2253,2263,4488,5396,7042,9241,50515	RUNX2,FGF8,FGFR2,MSX2,PRRX1,TGFB2,NOG,CHST11	8/75
20_Summary	GO Biological Processes	GO:0030335	positive regulation of cell migration	-12.969	-10.2884	150,284,351,650,655,949,1003,1012,1081,1235,1812,2043,2048,2113,2255,2294,3037,3458,3480,3688,3791,4067,4233,4908,5295,5420,5578,5581,5629,5649,5962,6693,6846,6885,7042,7049,7099,7424,7852,9734,10512,10769,11170,23328,23332,54209,54453,56034,57556,57580,80005,80139,81029,81704,153090,223117	ADRA2A,ANGPT1,APP,BMP2,BMP7,SCARB1,CDH5,CDH13,CGA,CCR6,DRD1,EPHA4,EPHB2,ETS1,FGF10,FOXF1,HAS2,IFNG,IGF1R,ITGB1,KDR,LYN,MET,NTF3,PIK3R1,PODXL,PRKCA,PRKCE,PROX1,RELN,RDX,SPN,XCL2,MAP3K7,TGFB2,TGFBR3,TLR4,VEGFC,CXCR4,HDAC9,SEMA3C,PLK2,FAM107A,SASH1,CLASP1,TREM2,RIN2,PDGFC,SEMA6A,PREX1,DOCK5,ZNF703,WNT5B,DOCK8,DAB2IP,SEMA3D	56/-
20_Member	GO Biological Processes	GO:0030335	positive regulation of cell migration	-12.969	-10.2884	150,284,351,650,655,949,1003,1012,1081,1235,1812,2043,2048,2113,2255,2294,3037,3458,3480,3688,3791,4067,4233,4908,5295,5420,5578,5581,5629,5649,5962,6693,6846,6885,7042,7049,7099,7424,7852,9734,10512,10769,11170,23328,23332,54209,54453,56034,57556,57580,80005,80139,81029,81704,153090,223117	ADRA2A,ANGPT1,APP,BMP2,BMP7,SCARB1,CDH5,CDH13,CGA,CCR6,DRD1,EPHA4,EPHB2,ETS1,FGF10,FOXF1,HAS2,IFNG,IGF1R,ITGB1,KDR,LYN,MET,NTF3,PIK3R1,PODXL,PRKCA,PRKCE,PROX1,RELN,RDX,SPN,XCL2,MAP3K7,TGFB2,TGFBR3,TLR4,VEGFC,CXCR4,HDAC9,SEMA3C,PLK2,FAM107A,SASH1,CLASP1,TREM2,RIN2,PDGFC,SEMA6A,PREX1,DOCK5,ZNF703,WNT5B,DOCK8,DAB2IP,SEMA3D	56/600
20_Member	GO Biological Processes	GO:2000147	positive regulation of cell motility	-12.0995	-9.4965	150,284,351,650,655,949,1003,1012,1081,1235,1812,2043,2048,2113,2255,2294,3037,3458,3480,3688,3791,4067,4233,4908,5295,5420,5578,5581,5629,5649,5962,6693,6846,6885,7042,7049,7099,7424,7852,9734,10512,10769,11170,23328,23332,54209,54453,56034,57556,57580,80005,80139,81029,81704,153090,223117	ADRA2A,ANGPT1,APP,BMP2,BMP7,SCARB1,CDH5,CDH13,CGA,CCR6,DRD1,EPHA4,EPHB2,ETS1,FGF10,FOXF1,HAS2,IFNG,IGF1R,ITGB1,KDR,LYN,MET,NTF3,PIK3R1,PODXL,PRKCA,PRKCE,PROX1,RELN,RDX,SPN,XCL2,MAP3K7,TGFB2,TGFBR3,TLR4,VEGFC,CXCR4,HDAC9,SEMA3C,PLK2,FAM107A,SASH1,CLASP1,TREM2,RIN2,PDGFC,SEMA6A,PREX1,DOCK5,ZNF703,WNT5B,DOCK8,DAB2IP,SEMA3D	56/630
20_Member	GO Biological Processes	GO:0040017	positive regulation of locomotion	-11.6609	-9.10999	150,284,351,650,655,949,1003,1012,1081,1235,1812,2043,2048,2113,2255,2294,3037,3458,3480,3688,3791,4067,4233,4908,5295,5420,5578,5581,5629,5649,5962,6693,6846,6885,7042,7049,7099,7424,7852,9734,10512,10769,11170,23328,23332,54209,54453,56034,57556,57580,80005,80139,81029,81704,153090,223117	ADRA2A,ANGPT1,APP,BMP2,BMP7,SCARB1,CDH5,CDH13,CGA,CCR6,DRD1,EPHA4,EPHB2,ETS1,FGF10,FOXF1,HAS2,IFNG,IGF1R,ITGB1,KDR,LYN,MET,NTF3,PIK3R1,PODXL,PRKCA,PRKCE,PROX1,RELN,RDX,SPN,XCL2,MAP3K7,TGFB2,TGFBR3,TLR4,VEGFC,CXCR4,HDAC9,SEMA3C,PLK2,FAM107A,SASH1,CLASP1,TREM2,RIN2,PDGFC,SEMA6A,PREX1,DOCK5,ZNF703,WNT5B,DOCK8,DAB2IP,SEMA3D	56/646

## Sheet: eTable3
Naïve B-cells														CD14 positive Monocytes														CD16 positive Monocytes														NK cells
Gene	logFC_B_cells_naive_Case_vs_Control	logCPM_B_cells_naive_Case_vs_Control	F_B_cells_naive_Case_vs_Control	PValue_B_cells_naive_Case_vs_Control	FDR_B_cells_naive_Case_vs_Control	1st pair	2nd pair	3rd pair	4th pair	5th pair	6th pair	7th pair	8th pair	Gene	logFC_Monocytes_CD14_Case_vs_Control	logCPM_Monocytes_CD14_Case_vs_Control	F_Monocytes_CD14_Case_vs_Control	PValue_Monocytes_CD14_Case_vs_Control	FDR_Monocytes_CD14_Case_vs_Control	1st pair	2nd pair	3rd pair	4th pair	5th pair	6th pair	7th pair	8th pair	Gene	logFC_Monocytes_CD16_Case_vs_Control	logCPM_Monocytes_CD16_Case_vs_Control	F_Monocytes_CD16_Case_vs_Control	PValue_Monocytes_CD16_Case_vs_Control	FDR_Monocytes_CD16_Case_vs_Control	1st pair	2nd pair	3rd pair	4th pair	5th pair	6th pair	7th pair	8th pair	Gene	logFC_NK_cells_Case_vs_Control	logCPM_NK_cells_Case_vs_Control	F_NK_cells_Case_vs_Control	PValue_NK_cells_Case_vs_Control	FDR_NK_cells_Case_vs_Control	1st pair	2nd pair
ABCB7	0.240173	6.53983	3.47534	0.0856944	0.585675	0.690031	NA	0.40715	NA	NA	0.991853	NA	NA	AAK1	0.21162	5.76031	2.24215	0.160481	0.710657	0.746871	NA	NA	NA	0.361546	NA	NA	NA	ABCC1	0.00808521	5.88178	0.000556301	0.981545	0.999983	NA	NA	NA	1.25598	1.49918	NA	NA	NA	A2M-AS1	0.274208	6.17135	2.61664	0.130089	0.636721	0.399704	1.92368
ABCE1	0.288502	5.80261	3.67599	0.0781046	0.581139	NA	NA	0.55435	NA	NA	NA	0.575424	NA	AATK	0.44379	5.03687	9.89303	0.00858053	0.654696	1.22346	NA	NA	1.73453	NA	NA	NA	NA	ABCG1	0.140453	5.10258	0.258525	0.619509	0.999983	NA	NA	NA	NA	3.17236	NA	NA	1.99625	ADAM17	0.0272001	5.68505	0.0304349	0.864233	0.965871	NA	NA
ABTB2	0.647059	6.11137	0.752902	0.401745	0.79418	NA	NA	NA	3.29271	NA	NA	NA	4.76042	ACSL1	-0.29569	4.15035	0.560793	0.46857	0.851421	NA	NA	NA	2.87951	NA	1.8703	NA	1.41673	ABLIM1	-0.372773	4.87422	0.653405	0.433372	0.999983	NA	6.6105	NA	1.41277	NA	NA	NA	NA	ADIPOR2	-0.100755	3.4112	0.0692788	0.796602	0.945372	0.615485	NA
ACACA	0.0238247	5.81395	0.0162138	0.900682	0.974378	NA	NA	NA	NA	0.742547	1.06633	NA	NA	ADAM19	0.0866757	4.85357	0.284658	0.603541	0.905076	NA	NA	NA	NA	0.976973	NA	1.15511	NA	ABR	0.0189857	5.4601	0.0026223	0.95995	0.999983	NA	NA	NA	0.551459	0.51376	NA	NA	NA	ADNP2	-0.0397264	5.91047	0.0895716	0.769522	0.937187	NA	NA
ACBD3	0.184233	6.93567	2.43318	0.143488	0.631341	NA	NA	NA	NA	NA	0.854546	0.476723	NA	ADAR	0.341445	6.63478	4.82137	0.048802	0.68077	NA	NA	NA	0.971565	NA	NA	NA	0.632086	AGO2	0.0608224	6.59202	0.0459405	0.833659	0.999983	NA	NA	NA	0.759932	0.686145	NA	NA	NA	AFTPH	0.400446	6.74358	8.37138	0.012727	0.495137	0.461475	NA
ACTR10	0.431819	6.3328	10.695	0.00629827	0.527331	0.531124	0.754329	NA	NA	NA	0.919692	0.523361	NA	ADPGK	0.1349	5.5814	0.642322	0.438667	0.838837	NA	NA	NA	NA	0.450131	NA	NA	0.734071	AHCTF1	0.426377	6.29981	1.84302	0.198081	0.999983	NA	NA	NA	NA	0.380618	NA	NA	1.29065	AGTPBP1	0.274482	6.07468	4.9627	0.044468	0.560579	0.258309	NA
ACTR2	0.23874	8.40172	3.53086	0.0835047	0.585675	0.250336	NA	0.389352	NA	NA	0.448209	NA	NA	AFTPH	0.10853	8.77687	0.563279	0.467601	0.851421	NA	NA	NA	0.643448	0.2811	NA	0.447614	0.43408	AHNAK	0.151231	8.92	0.40509	0.535691	0.999983	NA	NA	NA	NA	0.618208	NA	1.05518	NA	AHNAK	0.1043	8.58092	0.654066	0.433422	0.795363	NA	NA
ADAM28	0.47544	9.23628	9.73623	0.00837486	0.527331	0.929001	0.621206	0.742254	NA	0.371397	0.781542	NA	NA	AHNAK	0.210573	6.16515	0.274857	0.60977	0.906345	NA	NA	NA	NA	NA	NA	1.15468	1.10985	AKNA	-0.113593	4.64478	0.0649351	0.802895	0.999983	NA	NA	NA	0.423495	0.513757	NA	NA	NA	ANP32B	-0.342285	4.71915	1.25537	0.283149	0.733584	NA	NA
ADCY3	0.500287	5.82467	3.50508	0.0845156	0.585675	NA	NA	NA	NA	1.14557	0.441995	NA	NA	ANKDD1A	-0.00586307	5.03232	0.000751147	0.978592	0.996244	0.715695	2.06031	NA	NA	NA	NA	NA	1.4963	AMBRA1	0.0429144	4.7577	0.0111517	0.917542	0.999983	NA	NA	NA	1.29409	0.863334	NA	NA	NA	AREL1	0.101936	3.55519	0.141412	0.713054	0.911968	NA	NA
AFDN	0.457907	5.11923	3.06973	0.103989	0.604812	NA	NA	NA	NA	1.98982	2.18066	NA	NA	ANKRD12	0.421607	4.14343	1.72307	0.214197	0.739314	NA	NA	NA	0.790939	0.374848	0.405294	NA	0.50678	ANKRD12	0.0461603	4.99571	0.00834172	0.928616	0.999983	NA	NA	NA	NA	0.5513	0.619983	NA	NA	ARFGAP3	0.169775	3.57475	0.492279	0.495495	0.82818	NA	NA
AFG3L2	0.401476	5.69661	6.77594	0.022309	0.527331	NA	NA	NA	NA	NA	1.31933	0.488355	NA	ANKRD28	0.168565	5.60272	0.985466	0.340716	0.793835	NA	NA	NA	NA	0.48866	1.2371	1.41812	1.40793	ANKRD28	0.0339968	5.7746	0.00837207	0.928478	0.999983	NA	NA	NA	NA	0.835632	NA	NA	1.33253	ARFGEF2	0.186298	5.69624	1.91493	0.190051	0.674077	NA	NA
AGPAT5	0.0735046	6.42923	0.164626	0.691724	0.91286	0.680238	NA	0.657032	NA	NA	NA	0.70779	NA	ANP32A	-0.4722	3.09139	3.87724	0.0727165	0.688885	NA	NA	0.443957	NA	NA	0.697078	NA	0.884228	AP1G1	-0.269716	4.08462	0.296999	0.594245	0.999983	NA	NA	NA	0.941143	0.711126	NA	NA	NA	ARHGAP26	-0.441434	4.85499	3.4588	0.0860442	0.597458	NA	NA
AIMP1	0.222903	6.43764	4.19562	0.0619054	0.560707	NA	NA	NA	NA	NA	0.75536	0.395069	NA	ANTXR2	0.250294	6.19639	1.76999	0.20845	0.737103	0.702768	NA	NA	NA	NA	NA	0.708463	NA	ARHGAP26	0.273449	6.17647	0.75627	0.400507	0.999983	NA	NA	NA	1.14629	NA	0.824782	NA	NA	ARID2	0.357039	6.51075	7.83606	0.0152252	0.496548	NA	NA
AKT2	0.282802	5.9799	2.80788	0.118366	0.611283	0.274152	NA	NA	NA	NA	0.740361	NA	NA	ANXA7	-0.0181786	4.54733	0.0157094	0.902361	0.981577	NA	NA	NA	NA	NA	NA	0.860134	0.633478	ARHGEF7	-0.04695	4.64919	0.035886	0.852531	0.999983	NA	NA	NA	0.642956	1.4427	NA	NA	NA	ARL4C	0.205664	5.64003	0.943979	0.349243	0.758949	NA	NA
ALCAM	0.291482	7.57592	2.17112	0.165105	0.642151	NA	0.538371	NA	1.80532	NA	NA	NA	NA	ARFGAP3	0.0773577	7.55176	0.137461	0.717369	0.934685	NA	NA	NA	NA	NA	0.549745	0.638524	0.484793	ARL8B	0.301236	6.46938	0.696794	0.419198	0.999983	NA	NA	NA	0.83261	0.419033	NA	NA	NA	ARPC2	0.400724	4.47126	1.18259	0.296882	0.742837	0.266082	NA
ANKRD12	0.392324	9.93524	6.94444	0.0209941	0.527331	0.615438	NA	NA	0.302142	0.31264	0.645061	0.271257	NA	ARGLU1	0.185481	9.04396	1.55704	0.236223	0.749926	NA	0.685537	NA	NA	NA	NA	0.555451	NA	ASXL1	0.0269364	9.26609	0.00900876	0.925853	0.999983	NA	NA	NA	1.29207	0.796358	NA	NA	NA	ATG13	0.108956	9.42271	0.545768	0.473367	0.817319	NA	NA
ANKRD28	0.510939	7.38749	7.69358	0.0161668	0.527331	0.585559	0.455629	NA	NA	1.33056	0.64471	NA	NA	ARID2	0.972502	6.55538	11.8314	0.00499139	0.651795	NA	NA	NA	NA	0.584579	NA	NA	0.604286	ATOSA	0.762546	6.12296	2.37791	0.147442	0.999983	NA	NA	NA	0.676372	1.01486	NA	NA	NA	ATP13A3	0.279597	7.38201	2.05097	0.176048	0.664291	NA	NA
ANP32A	0.136704	6.86397	0.997581	0.336648	0.76195	NA	NA	0.510185	NA	NA	0.766208	NA	NA	ARID3A	0.173481	7.36624	1.54701	0.237649	0.750645	NA	NA	NA	0.783945	NA	NA	NA	0.588334	ATP11B	0.00634409	7.04015	0.000750614	0.978566	0.999983	NA	NA	NA	0.528599	0.442857	NA	NA	NA	ATP2B1	0.0265221	6.81129	0.0423729	0.840145	0.958595	NA	NA
AP1S3	0.595341	8.07752	9.31046	0.00954841	0.527331	0.8929	NA	NA	1.20577	0.728642	1.05493	0.55994	NA	ARL4A	0.107555	4.71112	0.113417	0.742184	0.938873	NA	NA	0.795981	NA	1.51247	NA	NA	NA	ATP2B1-AS1	0.518113	4.47367	1.10306	0.31309	0.999983	NA	NA	1.62632	NA	2.20701	NA	NA	NA	ATP5MC2	0.0187055	4.8096	0.00628665	0.93803	0.983788	NA	NA
APPL1	0.21041	7.02616	2.21127	0.161539	0.640055	NA	NA	0.848537	NA	NA	1.03733	0.607434	NA	ARPC2	0.245519	5.99738	1.69255	0.218024	0.741242	NA	NA	0.306588	NA	NA	0.736518	0.444653	NA	ATP9B	0.272595	6.0465	0.725741	0.40995	0.999983	NA	NA	NA	0.457957	0.933331	NA	NA	NA	ATXN1	-0.00341234	6.12591	0.000476174	0.982927	0.996529	0.525443	NA
AQR	0.286549	6.56732	3.50317	0.0845892	0.585675	0.428448	NA	NA	NA	NA	1.37646	NA	NA	ARRDC4	0.208249	6.02946	2.80194	0.12035	0.695016	1.24061	NA	NA	NA	0.943555	NA	NA	NA	ATXN7	0.0181695	6.40337	0.00293604	0.957623	0.999983	NA	NA	NA	0.58249	0.495749	NA	NA	NA	BAZ2A	0.259342	6.95281	3.2487	0.0950381	0.606913	0.266984	NA
ARCN1	0.250439	5.89082	3.38797	0.0892832	0.590727	0.31737	NA	NA	NA	NA	1.07563	0.4803	NA	ATF4	0.29602	5.47363	2.53262	0.137858	0.702293	NA	NA	NA	NA	0.450367	NA	NA	0.677438	B4GALT5	0.264927	5.56479	0.912684	0.357108	0.999983	NA	NA	NA	1.25938	0.752623	NA	NA	NA	BCLAF1	0.0291054	6.04416	0.0318771	0.86109	0.964663	NA	NA
AREL1	0.464873	6.10588	6.36569	0.0259147	0.528188	0.537685	NA	NA	NA	0.90765	1.08447	NA	NA	ATP5F1E	0.245825	6.81972	2.66331	0.128989	0.699584	NA	NA	0.436207	NA	NA	NA	NA	0.48095	BACH2	0.0547246	6.67899	0.0299374	0.865336	0.999983	NA	NA	NA	2.05645	1.06859	NA	NA	3.32145	BIRC3	0.541798	6.55318	9.68795	0.00837119	0.48375	0.711524	NA
ARL4A	0.34529	5.77411	4.80635	0.0477356	0.558886	NA	NA	0.582019	NA	0.673772	0.998159	0.547758	NA	ATP6V0D1	0.714039	6.21272	5.31073	0.0401501	0.677854	0.436856	NA	NA	NA	0.58985	NA	NA	0.750987	BCL2	0.447805	6.07485	1.01973	0.331315	0.999983	NA	NA	NA	3.95279	0.455508	NA	NA	NA	BTF3	0.26225	5.28274	1.47416	0.246601	0.710027	NA	NA
ARL4C	0.223108	5.59815	1.6789	0.218258	0.684851	NA	0.516382	0.708088	NA	NA	NA	0.768727	NA	AZIN1	0.768615	6.71476	3.06503	0.105843	0.693978	NA	NA	NA	1.50263	0.333453	1.6623	NA	NA	BRAF	0.524946	6.18248	2.49986	0.138284	0.999983	NA	NA	NA	0.672587	0.978639	NA	NA	0.898018	BTG1	0.396959	9.32882	7.10618	0.0196193	0.49905	NA	NA
ARL6IP4	0.217655	6.16828	3.18715	0.0982392	0.600184	NA	NA	0.562534	NA	NA	NA	0.635235	NA	B4GALT5	0.430567	6.65153	5.58477	0.0361089	0.663733	NA	NA	NA	2.79353	0.309838	NA	NA	NA	BRWD1	-0.0248246	6.82312	0.00644177	0.937272	0.999983	NA	NA	NA	0.442982	0.550218	NA	NA	NA	BTG3	0.197531	6.62234	2.38787	0.146611	0.64909	NA	NA
ARPP19	0.348075	7.48422	6.47632	0.0248752	0.527331	NA	0.710716	NA	0.359956	NA	0.867267	NA	NA	BAZ2A	0.332482	6.17781	5.14847	0.0427982	0.678353	NA	NA	NA	NA	NA	0.669499	NA	0.53181	BTBD7	0.427257	6.22648	2.60602	0.130858	0.999983	NA	NA	NA	0.555512	0.643847	NA	NA	NA	C11orf58	0.274447	6.74064	4.15201	0.062782	0.560579	0.297779	NA
ATAD2B	0.453972	8.33468	9.28328	0.00962957	0.527331	0.266167	0.540445	NA	NA	0.71335	0.758089	NA	NA	BID	0.130593	7.94127	1.00652	0.33581	0.793219	NA	NA	NA	1.09335	0.691787	0.676584	NA	0.66362	CAMK1D	-0.0207607	7.85514	0.00632249	0.937854	0.999983	NA	NA	NA	NA	0.471994	0.967835	NA	NA	CAMK4	0.125258	8.18964	0.733171	0.407584	0.784255	NA	NA
ATF4	0.417198	7.12895	6.79295	0.0221667	0.527331	NA	NA	0.338565	NA	NA	NA	0.277843	NA	BTBD7	0.386825	7.42906	6.39644	0.0266981	0.654696	NA	NA	NA	NA	0.485136	NA	0.637545	NA	CAMK4	0.391032	7.60083	2.6166	0.130121	0.999983	NA	5.7625	NA	1.04977	NA	NA	NA	NA	CAMTA1	0.0923031	6.84441	0.348964	0.564974	0.855895	NA	1.19761
ATF6	0.36019	7.78629	6.85274	0.0216949	0.527331	0.308087	NA	NA	0.900938	NA	NA	NA	NA	C15orf39	-0.2191	7.32385	2.00422	0.182635	0.722966	NA	NA	NA	0.842302	NA	NA	NA	1.82256	CD247	-0.0215926	7.05335	0.00855982	0.927719	0.999983	NA	5.7625	NA	1.86674	NA	NA	NA	3.05994	CCDC93	0.0629747	7.08017	0.230743	0.63907	0.886618	0.373698	NA
ATF7IP	0.784933	9.93331	21.0284	0.000549567	0.478232	1.11524	0.847932	0.665919	1.61682	NA	1.20056	NA	NA	C3AR1	-0.30478	6.38366	2.9644	0.111122	0.693978	NA	NA	NA	1.65516	NA	NA	0.909506	NA	CD52	0.107768	6.71231	0.245869	0.628409	0.999983	NA	NA	NA	NA	1.7965	1.16025	0.914044	NA	CCNH	0.0119984	8.10456	0.00567923	0.941092	0.984228	NA	NA
ATG12	0.12745	6.27558	1.09775	0.314398	0.748661	NA	NA	NA	NA	NA	0.741491	0.350943	NA	CALCOCO2	-0.0202868	6.29051	0.0285144	0.868757	0.971773	NA	NA	0.751147	NA	NA	0.937077	NA	NA	CD69	-0.103517	6.20419	0.224683	0.643482	0.999983	NA	NA	NA	4.57459	NA	NA	NA	5.86969	CD3D	0.0481693	6.69006	0.11582	0.739127	0.924053	NA	NA
ATG5	0.177477	6.80655	1.92584	0.18921	0.6608	NA	NA	NA	NA	NA	1.00455	0.39196	NA	CALM1	0.0202037	6.46772	0.0248113	0.877494	0.973831	NA	NA	0.4913	0.538366	NA	0.73903	0.435328	NA	CDC14A	-0.134841	6.90607	0.192872	0.667866	0.999983	NA	NA	NA	NA	0.664226	NA	NA	0.426236	CD3G	0.217512	7.08269	2.07942	0.173289	0.663709	NA	NA
ATP11B	0.28846	8.50214	4.10936	0.0642904	0.560707	NA	NA	NA	NA	0.490683	0.522457	NA	NA	CAPZA1	0.133112	8.62971	0.705307	0.417648	0.829409	NA	NA	NA	0.5377	NA	NA	0.458105	NA	CHASERR	0.10135	8.61524	0.208496	0.655601	0.999983	NA	NA	NA	NA	0.483177	NA	NA	1.14529	CD48	0.299369	8.95956	3.55199	0.0823544	0.596999	NA	NA
ATP2B1	0.441092	9.2533	11.2249	0.00540998	0.527331	0.404519	NA	NA	NA	NA	1.06809	0.442753	NA	CAPZB	0.419209	10.0959	4.3497	0.0593503	0.68214	0.373511	0.485582	NA	0.658061	NA	NA	NA	NA	CHD2	-0.0183884	9.64573	0.000998235	0.975283	0.999983	NA	NA	NA	NA	0.868922	1.07618	0.919909	NA	CD52	0.476223	8.2886	8.23873	0.0132975	0.495137	NA	NA
ATP2B1-AS1	0.259757	5.66167	4.00902	0.0672089	0.563681	NA	NA	0.598638	NA	NA	0.788776	NA	NA	CCDC93	0.33593	7.23259	0.871747	0.36913	0.80529	NA	NA	NA	NA	0.639143	NA	NA	0.855022	CHD7	0.14842	6.44313	0.0772459	0.785509	0.999983	NA	NA	NA	1.41433	1.96073	NA	NA	NA	CD6	0.521782	5.39079	3.04742	0.104784	0.618357	NA	NA
ATP5PO	0.171675	6.23411	0.88883	0.36348	0.776223	NA	NA	0.761562	NA	NA	1.57912	0.638047	NA	CCSER2	0.397478	6.63141	3.9059	0.0718923	0.688885	NA	NA	NA	0.622818	NA	NA	1.23202	NA	CIR1	-0.0786867	6.50325	0.0517933	0.823567	0.999983	NA	NA	NA	NA	NA	1.52389	NA	1.00669	CD74	0.148273	6.34101	1.02638	0.329759	0.749451	NA	NA
ATP6V1F	0.46468	6.03822	5.76025	0.0325854	0.543227	NA	NA	NA	NA	NA	0.492504	0.920558	NA	CD47	0.397845	7.18333	2.75943	0.12292	0.695016	NA	NA	NA	NA	NA	0.747924	1.21459	NA	CLIC4	0.194183	6.49788	0.828314	0.379601	0.999983	NA	NA	NA	1.65017	1.08493	NA	NA	NA	CD81	0.296254	5.70332	2.05574	0.175585	0.663954	0.397239	NA
ATXN3	0.153278	6.06237	1.31434	0.27287	0.721182	0.603739	NA	NA	NA	NA	0.934987	NA	NA	CD55	0.200061	6.27161	1.7298	0.213348	0.739314	NA	NA	NA	0.461292	0.480205	0.784679	NA	NA	CNOT1	0.0871779	6.43978	0.0640658	0.804187	0.999983	NA	NA	NA	0.752013	0.576141	NA	NA	NA	CD8A	-0.0326529	5.92748	0.0688674	0.797165	0.945469	1.04971	NA
AVL9	0.105626	6.98448	0.854141	0.372704	0.780941	0.282865	NA	0.266186	NA	NA	NA	0.411646	NA	CD99	-0.166059	6.74408	0.804307	0.387688	0.811789	NA	NA	NA	NA	NA	0.988255	1.7596	NA	CNOT4	-0.1325	7.01071	0.244733	0.629149	0.999983	NA	NA	NA	0.466262	0.668748	NA	NA	NA	CD8B	-0.22014	6.754	2.8141	0.117647	0.629636	1.38397	NA
B4GALT5	0.70265	5.97457	6.02071	0.0294921	0.529143	NA	NA	NA	2.05843	1.43382	NA	NA	NA	CDC14A	0.280543	7.88183	1.08347	0.318719	0.786299	NA	0.58594	NA	NA	0.678919	NA	NA	0.745935	COPA	-0.183615	8.20181	0.144509	0.710075	0.999983	NA	NA	NA	0.457306	0.44113	NA	NA	NA	CD99	0.198742	6.70138	1.14929	0.303474	0.743988	0.326464	NA
BACH1	0.632538	8.98619	14.1691	0.00247826	0.527331	0.507008	0.496334	NA	0.276393	0.506999	0.703786	0.38466	1.17339	CDC42EP3	0.0338596	9.37324	0.0488582	0.828829	0.962813	NA	NA	NA	1.37334	0.498311	0.828449	NA	NA	COX7C	-0.230197	9.21199	0.750159	0.402373	0.999983	NA	NA	0.701874	NA	NA	1.04461	NA	NA	CDC42SE2	0.142238	7.01435	0.670684	0.427782	0.792899	NA	NA
BAZ2A	0.312218	7.73086	5.20156	0.040613	0.548839	0.285725	NA	NA	NA	0.412678	NA	NA	NA	CDKN2D	0.128667	7.02245	0.724142	0.411675	0.827039	NA	NA	NA	NA	0.684339	0.553832	0.781616	NA	CREBRF	-0.0384118	7.1108	0.0213538	0.886097	0.999983	NA	NA	NA	0.700683	NA	0.948585	NA	NA	CDV3	0.199905	7.26538	1.63842	0.22323	0.698543	0.515631	NA
BCL10	0.232806	6.70293	2.40109	0.145936	0.632936	0.324364	NA	0.662441	NA	NA	1.45673	0.483095	NA	CDV3	0.20495	5.82615	2.23266	0.161297	0.710799	NA	NA	NA	NA	NA	0.453369	NA	0.763264	CXCL8	0.349215	5.75203	1.88701	0.193107	0.999983	NA	NA	NA	NA	NA	1.88422	NA	2.41302	CEBPB	0.26218	5.70056	1.60858	0.227253	0.70169	0.57252	NA
BCLAF1	0.259853	8.97844	3.92586	0.0697448	0.570439	NA	NA	NA	NA	NA	0.774996	0.327063	NA	CENPC	0.285072	8.55972	3.49158	0.0866226	0.693936	NA	NA	NA	NA	NA	0.417913	NA	0.784632	CXCR4	-0.0292662	8.47487	0.00770506	0.931412	0.999983	NA	NA	NA	NA	0.80069	NA	NA	2.56914	CELF1	0.357687	9.00795	4.41804	0.055919	0.560579	NA	NA
BLTP3B	0.262554	6.38394	5.16598	0.0412004	0.548839	NA	NA	NA	NA	NA	0.986832	0.306782	NA	CIR1	0.140629	7.26146	1.04285	0.327581	0.789968	NA	NA	NA	0.715993	NA	1.16325	0.730469	NA	CYLD	0.0479863	7.01492	0.0366633	0.851158	0.999983	NA	NA	NA	NA	1.16411	NA	NA	1.26433	CEMIP2	0.317935	6.62437	2.95107	0.109873	0.626365	0.362965	NA
BRAF	0.61072	9.54761	10.7861	0.00613355	0.527331	0.326342	0.420197	NA	0.825311	0.883549	1.05397	NA	1.01432	CLASP2	0.172992	8.66568	1.16158	0.302614	0.78043	NA	1.09608	NA	NA	NA	NA	NA	0.886216	DDX21	0.091812	8.52951	0.0470754	0.831654	0.999983	NA	NA	NA	0.811881	0.654274	NA	NA	NA	CENPC	0.499173	8.975	6.15381	0.0278069	0.521828	NA	NA
BTF3L4	0.395835	5.78311	7.13246	0.019645	0.527331	0.324054	NA	NA	NA	NA	1.30407	0.760341	NA	CLEC4E	0.181575	5.57882	1.09934	0.315352	0.784338	NA	NA	NA	NA	NA	NA	1.25597	0.927677	DDX6	0.00711331	5.34715	0.000401647	0.984306	0.999983	NA	NA	NA	NA	0.648492	NA	NA	0.714598	CHASERR	0.227196	4.94888	2.03024	0.178114	0.666172	NA	0.773127
BTG1	0.685422	10.3327	16.6898	0.00136401	0.527331	NA	NA	0.931196	NA	NA	1.5376	1.11211	NA	CLIP2	-0.0581521	8.79849	0.0651137	0.802969	0.956071	1.38661	2.19932	NA	NA	NA	NA	NA	NA	DOCK4	-0.0120239	8.67336	0.00122061	0.972669	0.999983	NA	NA	NA	1.54666	NA	0.822413	NA	NA	CHCHD2	0.517297	10.1033	8.03461	0.0142361	0.495137	0.439506	NA
BTG3	0.277531	6.63962	3.21259	0.0970442	0.600184	NA	NA	NA	NA	0.515144	0.86764	NA	NA	CMTM3	0.26506	5.84206	1.68421	0.219089	0.741722	NA	NA	0.792905	NA	NA	NA	0.976952	NA	DYNC1H1	-0.218235	4.97922	0.483161	0.49926	0.999983	NA	NA	NA	0.433549	0.554728	NA	NA	NA	CLEC2B	0.591022	6.78857	10.1616	0.00724952	0.48375	0.568508	NA
C11orf58	0.388295	7.95881	10.3903	0.00688468	0.527331	0.25754	0.408774	NA	NA	NA	0.337345	0.452172	NA	CNOT2	0.191347	7.01865	1.24191	0.287222	0.770899	NA	NA	NA	0.491031	0.320867	NA	NA	0.726815	EIF1	0.397646	7.47694	2.38807	0.146632	0.999983	NA	NA	0.530294	NA	NA	0.703959	0.632032	NA	CNOT2	0.262696	7.62559	4.73796	0.0488172	0.560579	NA	NA
C19orf53	0.130262	5.61558	0.608889	0.449585	0.818703	NA	NA	0.694453	NA	NA	1.04405	NA	NA	CPNE3	0.391949	6.14963	3.11182	0.103495	0.693978	NA	NA	0.68078	NA	NA	NA	1.07103	NA	EIF3E	-0.00348706	5.74464	0.000129648	0.99109	0.999983	NA	NA	0.79536	NA	NA	1.12064	NA	NA	COG5	0.148553	6.27909	1.15424	0.302479	0.743988	NA	NA
CA5B	0.278844	5.69073	1.77837	0.205905	0.672298	NA	NA	0.657311	NA	NA	1.1166	1.09824	NA	CRIP1	0.0645742	4.69851	0.254753	0.623015	0.908637	NA	NA	0.476315	NA	NA	0.363644	0.547325	1.34146	EIF4B	-0.0224478	5.01027	0.004861	0.945467	0.999983	NA	NA	NA	NA	0.49626	1.25336	1.10707	NA	CRCP	0.157505	6.22736	0.750289	0.402313	0.780904	NA	NA
CACUL1	0.376455	6.64298	10.4908	0.00668474	0.527331	0.345985	NA	NA	NA	NA	0.594366	0.281286	NA	DDX21	-0.112829	6.71933	0.608742	0.450584	0.844449	NA	NA	NA	1.09827	NA	NA	NA	0.32819	EPC1	-0.0792664	7.48981	0.111902	0.743412	0.999983	NA	NA	NA	NA	0.556395	0.907315	0.79129	NA	CREM	0.135817	6.31762	0.672963	0.427018	0.792899	1.08282	NA
CALR	0.342767	6.77159	5.70667	0.0332673	0.544661	NA	NA	0.731067	NA	NA	1.28232	0.297121	NA	DDX6	0.555895	7.39537	4.26193	0.0616064	0.68214	NA	NA	NA	0.379142	0.371418	NA	NA	0.607308	EZR	0.140109	7.02452	0.342148	0.568768	0.999983	NA	NA	NA	0.724221	1.08879	NA	NA	1.17106	CRYBG1	0.195074	7.66766	0.714388	0.413494	0.785359	NA	NA
CAMK4	0.705294	4.64135	6.49967	0.0246758	0.527331	NA	1.46593	NA	NA	NA	NA	0.412683	NA	DENND3	0.74279	2.9624	2.26119	0.158201	0.710657	NA	NA	NA	0.898916	0.56225	1.11502	0.639917	0.288533	FAM107B	NA	NA	NA	NA	NA	NA	NA	NA	NA	0.599671	NA	NA	1.51165	CSDE1	0.0931992	7.15899	0.204562	0.658625	0.894723	NA	NA
CAND1	0.272449	6.62744	3.72181	0.0764797	0.577956	NA	NA	NA	NA	NA	1.18304	0.553971	NA	DUSP6	0.0349432	4.81477	0.0403892	0.844134	0.965333	1.14504	NA	NA	NA	NA	NA	NA	1.80992	FBXO34	-0.0788468	5.39554	0.0893496	0.769761	0.999983	NA	NA	NA	0.927127	0.817785	NA	NA	1.48949	CSNK1G3	0.116735	6.49245	0.568178	0.46461	0.811736	NA	NA
CANX	0.171728	6.37576	1.80392	0.202878	0.67016	NA	NA	0.575604	NA	NA	0.833269	0.463661	NA	E2F3	0.39049	7.60339	2.92284	0.113396	0.693978	NA	NA	NA	NA	NA	NA	0.510127	0.879314	FBXW11	0.141622	7.00704	0.42052	0.528154	0.999983	NA	NA	NA	0.756488	0.903835	NA	NA	NA	CSPP1	0.0298915	7.14378	0.0373261	0.849831	0.961513	NA	NA
CARS1	0.593955	6.10169	8.86485	0.0109891	0.527331	0.701634	NA	NA	0.414299	1.21193	NA	NA	NA	ECE1	-0.0600265	5.26783	0.0669933	0.800213	0.956071	0.580723	1.3726	0.561809	2.46841	NA	1.71558	NA	0.663614	FNIP1	0.00865236	5.28701	0.00075112	0.978549	0.999983	NA	NA	NA	NA	NA	1.16686	NA	0.775588	CTDSPL2	-0.0460061	5.61055	0.0610418	0.808771	0.950421	NA	NA
CASP4	0.240645	5.7393	2.69279	0.125461	0.613873	NA	NA	0.440385	NA	NA	0.708923	0.517421	NA	ECPAS	0.0765975	6.79786	0.18144	0.677783	0.924977	NA	NA	NA	NA	0.534322	NA	NA	0.970334	FOS	-0.0722992	6.32975	0.090706	0.768114	0.999983	NA	NA	1.14575	NA	NA	NA	NA	1.53541	CTPS1	0.00627873	6.49191	0.00193708	0.965573	0.992808	NA	NA
CCDC186	0.26538	6.60662	2.92912	0.111423	0.607673	NA	NA	0.51735	NA	NA	1.22601	0.410267	NA	EFR3A	0.200241	6.25576	1.92863	0.190488	0.726639	NA	NA	NA	NA	NA	0.589227	0.576237	1.22139	FOSB	-0.110765	6.26283	0.18334	0.675627	0.999983	NA	NA	NA	NA	NA	NA	1.70892	2.23854	CXCR4	0.170705	7.11237	1.30662	0.273915	0.729865	NA	NA
CCDC50	0.175875	7.63282	1.33467	0.269363	0.720592	NA	NA	0.312414	NA	NA	1.17989	NA	NA	EIF2S3	-0.116236	5.50499	0.2671	0.614805	0.907075	NA	NA	0.912299	NA	NA	NA	0.440473	1.36891	FOXO1	0.194653	5.6959	0.432629	0.522358	0.999983	NA	NA	NA	0.701064	0.873797	NA	NA	1.14276	CYBA	0.0695857	5.47794	0.142056	0.712415	0.911944	NA	NA
CCDC59	0.29125	6.82416	3.78863	0.0741909	0.573262	NA	NA	NA	NA	0.531575	0.999159	NA	NA	EIF4A1	0.198145	6.40929	1.18621	0.297775	0.77691	NA	0.63149	0.397922	NA	NA	NA	NA	0.595823	FYN	0.0191665	6.18503	0.00475875	0.946069	0.999983	NA	NA	NA	0.50616	NA	NA	0.814718	NA	CYCS	0.526168	6.60302	11.2512	0.0052731	0.464157	NA	NA
CCDC91	0.253298	8.64694	5.13873	0.0416556	0.548839	0.343133	0.524612	NA	NA	NA	0.645469	NA	NA	EMB	-0.253871	6.79099	2.49636	0.14045	0.704523	NA	NA	0.681146	NA	NA	NA	1.07976	NA	GAS5	-0.181353	7.41249	0.474836	0.50308	0.999983	NA	NA	NA	NA	NA	1.63187	0.918554	NA	CYTIP	0.0126547	8.27305	0.0127797	0.911745	0.978684	NA	NA
CCNB1IP1	0.274267	5.34188	3.91877	0.0699718	0.570498	0.813902	NA	NA	NA	NA	1.42191	NA	NA	ENSG00000254420	0.194114	2.75633	0.474024	0.504469	0.862873	NA	1.27838	0.592473	NA	NA	NA	NA	NA	GAS7	NA	NA	NA	NA	NA	NA	NA	NA	0.921056	0.483843	NA	NA	NA	DBF4	0.211271	4.29624	1.21038	0.291524	0.741138	NA	NA
CCNC	0.404528	6.20232	4.33161	0.0583589	0.559338	NA	NA	NA	NA	NA	1.61527	0.335189	NA	EPC1	0.297111	5.18302	2.6838	0.127668	0.69948	NA	0.730016	NA	NA	0.274101	NA	0.808674	1.08471	GNG2	0.32527	5.45727	1.57439	0.231256	0.999983	NA	NA	NA	NA	NA	0.664237	NA	1.26373	DDX6	0.299931	6.14313	2.57191	0.133131	0.638315	0.320346	NA
CCSER2	0.290689	6.64843	5.47492	0.0364223	0.545942	NA	0.294669	NA	NA	NA	0.670922	0.562691	NA	EZR	0.0653654	5.70839	0.153297	0.702363	0.93005	NA	0.54535	NA	1.15134	0.271578	NA	NA	1.63149	GOLGA4	0.200477	6.41425	0.66695	0.429076	0.999983	NA	NA	NA	NA	1.03193	NA	NA	1.38039	DNAJA1	0.0569246	8.93995	0.111221	0.744152	0.925568	NA	1.06585
CD2AP	0.360133	8.15276	5.12709	0.0418524	0.548839	NA	0.563203	NA	NA	0.283096	0.528345	NA	NA	FBXO34	0.206107	5.80801	1.34299	0.269357	0.765424	NA	NA	NA	NA	0.422052	NA	0.636121	0.702899	GPBP1	0.0402193	6.47321	0.019589	0.890872	0.999983	NA	NA	NA	0.594481	0.890786	NA	NA	NA	DNAJB1	-0.171721	6.92218	1.81288	0.201497	0.683474	NA	NA
CD44	0.45192	8.88365	4.65838	0.0507748	0.558886	NA	NA	NA	NA	NA	0.707922	0.621337	1.59111	FGR	0.13725	9.97138	0.524336	0.483066	0.854442	0.500107	NA	NA	0.672994	0.536394	NA	NA	1.06033	GRK5	-0.0656308	9.47555	0.0222305	0.883799	0.999983	1.60166	NA	NA	NA	1.07793	NA	NA	1.1491	DUSP2	0.186238	8.97141	0.930607	0.352558	0.759978	NA	NA
CD55	0.407179	9.08002	8.66607	0.0117114	0.527331	NA	NA	0.258677	NA	NA	0.33652	0.677323	NA	FNBP4	0.17356	8.69019	1.18199	0.298595	0.777926	NA	NA	NA	NA	0.368455	NA	NA	0.68031	H1-10	0.103229	8.70063	0.122458	0.732076	0.999983	NA	NA	NA	NA	NA	NA	1.11972	1.01382	DUSP8	0.226219	7.26367	1.40557	0.257312	0.716619	NA	NA
CD58	0.253262	6.5893	0.344094	0.567812	0.867282	NA	NA	NA	1.78011	0.890771	0.335287	NA	NA	FNIP1	0.275244	8.73601	1.44525	0.252793	0.758088	NA	NA	NA	NA	NA	0.493752	0.460143	0.467072	HBP1	-0.130943	8.07372	0.107819	0.747954	0.999983	NA	NA	NA	NA	NA	1.07373	NA	1.4648	EEF1D	0.233635	6.60077	1.96093	0.185161	0.669591	NA	NA
CDC123	0.256032	6.49289	3.58426	0.081465	0.584006	0.279729	NA	NA	NA	NA	0.94849	NA	NA	FUCA2	0.159534	5.16063	0.857886	0.372835	0.806033	NA	NA	1.14543	NA	NA	NA	0.984448	NA	HIVEP1	0.0711173	5.58273	0.0741141	0.789709	0.999983	NA	NA	NA	0.985651	1.41635	NA	NA	0.917774	EFR3A	0.135144	6.4713	0.778085	0.393974	0.777283	0.260271	NA
CDC42	0.2107	8.80796	2.58869	0.132326	0.621312	NA	NA	NA	0.331385	0.319802	NA	NA	NA	FUS	0.0931327	8.95781	0.476663	0.503252	0.862332	NA	0.594198	NA	NA	0.33346	NA	NA	0.318453	HIVEP2	0.192273	9.23608	0.635557	0.439863	0.999983	NA	NA	NA	1.57853	1.09994	NA	NA	1.11293	EID1	0.12101	8.94053	1.15794	0.301735	0.743988	NA	NA
CEBPG	0.551957	5.93307	10.8577	0.00600888	0.527331	0.341059	NA	NA	NA	0.658963	1.60741	NA	NA	FXR1	0.381725	5.13004	5.30271	0.0402782	0.677854	NA	NA	NA	NA	NA	0.619028	0.566137	0.741092	HLA-DQB1	-0.187453	5.12793	0.528643	0.479774	0.999983	NA	NA	NA	1.42059	0.965176	NA	NA	NA	EIF3H	0.283483	5.39899	2.02636	0.17849	0.666172	NA	NA
CEBPZ	0.338531	6.8374	8.59264	0.0119931	0.527331	0.379392	NA	0.340674	NA	NA	0.811108	NA	NA	G0S2	0.204548	5.53004	2.75947	0.122919	0.695016	NA	NA	NA	NA	2.55302	1.34258	NA	0.678769	HLA-DRA	0.0165222	5.67698	0.00255887	0.960428	0.999983	NA	NA	NA	NA	0.364513	0.632969	NA	NA	EIF3K	0.235341	6.96055	2.12718	0.168779	0.66149	NA	NA
CENPC	0.300649	8.30903	5.80571	0.0320165	0.541808	NA	NA	0.251755	NA	NA	0.608134	NA	NA	GAB2	0.165447	7.30373	1.3443	0.269134	0.765424	NA	0.92616	0.35948	0.737922	NA	0.392542	NA	NA	HLA-DRB5	-0.193631	7.579	0.43839	0.519653	0.999983	5.57894	NA	NA	5.82763	NA	4.3723	NA	NA	EIF3L	0.48399	8.36902	7.17297	0.0191603	0.49905	NA	NA
CEP120	0.251236	6.57085	4.21153	0.061477	0.560707	NA	NA	0.348085	NA	NA	NA	0.618215	NA	GAS7	-0.430957	3.49775	3.98572	0.0694522	0.688885	NA	NA	NA	0.769554	0.428163	NA	NA	1.09864	HNRNPDL	0.0134727	4.27881	0.00134526	0.971284	0.999983	NA	NA	0.934211	NA	NA	1.47196	0.682204	NA	EIF4B	0.362397	6.23679	4.13896	0.063145	0.560579	NA	NA
CEP135	0.35303	7.2752	5.32242	0.0386931	0.547945	1.0034	0.691078	0.360192	NA	NA	1.43919	NA	NA	GLIPR2	-0.0202233	5.23136	0.0124349	0.913079	0.983099	0.704515	0.715014	NA	NA	NA	NA	0.565352	0.701658	HNRNPH1	0.274369	5.9981	1.28809	0.27723	0.999983	NA	NA	NA	0.621346	0.648532	NA	NA	NA	ENC1	0.183737	5.91153	1.14958	0.303417	0.743988	0.320234	NA
CEP290	-0.0865171	6.15956	0.403281	0.536735	0.851646	NA	NA	0.636301	NA	NA	0.670755	NA	NA	GLYR1	-0.176778	3.67796	0.580142	0.461176	0.848875	NA	NA	NA	NA	0.593315	NA	NA	0.512879	HSP90AA1	-0.285503	4.30977	0.732809	0.406234	0.999983	NA	NA	1.40644	0.697665	NA	NA	NA	NA	ENSG00000272256	-0.224894	6.21368	3.16782	0.0988138	0.611388	NA	NA
CEP95	0.237947	7.29145	4.32816	0.0584421	0.55967	NA	0.484337	NA	NA	NA	0.835598	NA	NA	GNG2	0.28652	5.85552	3.41204	0.0898603	0.693936	0.511167	NA	NA	2.16728	0.609173	2.26053	0.717427	2.03488	HSP90AB1	0.231639	6.19703	0.758456	0.399848	0.999983	NA	NA	1.0087	0.687831	NA	1.2324	1.26355	NA	ENSG00000290927	0.311588	6.96981	5.04655	0.0429625	0.560579	NA	NA
CHMP1B	0.078193	6.14337	0.367818	0.554941	0.863232	NA	NA	0.272135	NA	NA	0.375952	NA	NA	GPCPD1	0.13887	6.09044	0.663875	0.431286	0.833533	NA	NA	0.276296	NA	NA	0.439506	NA	0.475231	HSPA1A	0.314792	5.98071	1.11207	0.311163	0.999983	NA	NA	3.01582	NA	NA	NA	5.30081	NA	EPC1	0.246289	6.05807	3.30747	0.0924057	0.606913	NA	NA
CHRAC1	0.582367	5.53742	11.7823	0.00463347	0.527331	NA	NA	1.0744	NA	NA	NA	0.613786	NA	GTF3A	0.502108	5.15252	5.57889	0.036193	0.663733	NA	NA	0.904209	NA	NA	1.31835	0.59609	NA	HUWE1	0.225525	5.15244	0.494328	0.494419	0.999983	NA	NA	NA	0.783658	0.801865	NA	NA	NA	EZR	0.39674	5.13031	2.30844	0.152972	0.652743	NA	0.956302
CHURC1	0.114486	6.3494	0.468971	0.505835	0.840266	NA	NA	0.48701	NA	NA	0.882333	1.02437	NA	H1-10	0.136179	6.20459	0.582659	0.460218	0.848875	NA	1.02223	NA	NA	NA	0.628121	0.439568	1.44049	IL4R	0.264405	6.49833	0.796692	0.388563	0.999983	NA	NA	NA	1.538	2.40104	NA	NA	NA	F2R	-0.0119619	6.40887	0.00268483	0.959475	0.990637	0.803593	NA
CIRBP	0.330467	7.84319	6.13636	0.0282296	0.528188	0.337918	NA	NA	NA	NA	NA	0.479039	NA	HBEGF	0.0653311	6.76749	0.131965	0.722808	0.936065	NA	1.3112	1.44715	NA	NA	NA	NA	2.82326	IL7R	0.361111	7.25933	2.05314	0.17588	0.999983	NA	3.85561	NA	0.58432	NA	NA	NA	NA	FAM133B	0.273423	7.69331	5.43176	0.0367819	0.549559	NA	NA
CLK4	0.298291	6.16134	5.07258	0.04279	0.549763	NA	NA	0.416936	NA	NA	1.17205	0.445758	NA	HBP1	0.0127272	4.80485	0.00690211	0.935178	0.987904	NA	NA	NA	NA	0.568002	0.883157	NA	0.697738	INO80	0.096595	5.23586	0.118985	0.735604	0.999983	NA	NA	NA	0.91615	0.555219	NA	NA	NA	FAM168B	0.170488	5.79573	1.03829	0.327076	0.748726	NA	NA
CMPK1	0.15185	5.98006	0.979214	0.340973	0.765241	NA	NA	0.302681	NA	NA	NA	0.284993	NA	HCK	0.158792	6.14489	0.644161	0.438028	0.838831	0.821949	NA	NA	1.02125	NA	NA	NA	NA	INO80D	0.0288118	6.8494	0.0036225	0.952936	0.999983	NA	NA	NA	0.606192	0.742616	NA	NA	NA	FAR1	0.0335391	6.69575	0.0526075	0.822207	0.952916	NA	NA
CMSS1	0.588242	8.0836	11.6129	0.00485215	0.527331	NA	0.552031	NA	1.1642	0.546342	0.584797	0.637945	NA	HEBP2	-0.169365	4.73334	0.522542	0.483802	0.854565	NA	NA	0.947726	NA	NA	0.7938	NA	NA	IP6K1	-0.273569	5.65677	0.778018	0.393848	0.999983	NA	NA	NA	0.987255	1.66252	NA	NA	NA	FAU	0.188318	6.54377	1.52307	0.239312	0.706971	NA	NA
CMTM6	0.507805	7.28817	11.4387	0.00509394	0.527331	0.292035	NA	NA	0.714048	NA	0.588698	0.404845	NA	HIF1A	0.361073	7.61264	5.05511	0.0444161	0.678396	NA	NA	NA	NA	0.549954	0.886319	NA	0.808958	IRAK2	0.488984	8.17663	3.23234	0.0958173	0.999983	NA	NA	NA	0.961832	NA	NA	NA	2.98418	FBXO11	0.035803	6.68911	0.0563798	0.816066	0.951702	NA	NA
CNOT9	0.296129	5.88571	2.42065	0.144441	0.632299	NA	NA	NA	NA	0.843388	1.12755	NA	NA	HIVEP1	0.30828	5.07598	3.34258	0.0928103	0.693936	NA	NA	NA	2.1933	0.885246	NA	NA	0.541226	JARID2	0.0389014	5.30674	0.0131075	0.910596	0.999983	NA	NA	NA	0.36703	0.703138	NA	NA	NA	FGFBP2	0.20575	5.88003	2.23488	0.159143	0.658461	0.833314	NA
COG5	0.133938	8.0264	1.27586	0.279665	0.726008	NA	0.35713	NA	0.331561	NA	NA	NA	NA	HLA-DPB1	0.00402956	7.58312	0.000881068	0.976815	0.995434	NA	NA	0.437656	NA	NA	NA	NA	1.29232	JUND	-0.142092	7.95037	0.187323	0.672362	0.999983	NA	NA	NA	0.524924	1.09365	NA	0.692051	NA	FHIP2A	0.183219	7.9655	1.73552	0.210777	0.692007	NA	NA
COPA	0.406591	7.37383	5.47664	0.0363974	0.545942	NA	0.802537	NA	NA	0.717637	0.581926	NA	NA	HLA-DRB5	0.228033	7.05675	2.46681	0.142609	0.705012	5.54161	NA	NA	5.78751	0.670669	3.79516	0.77121	NA	KAT6B	0.240702	6.91538	1.38055	0.261428	0.999983	NA	NA	NA	NA	0.658436	NA	NA	0.974971	FLNA	0.332469	7.40234	4.67917	0.0500379	0.560579	0.61322	NA
COX16	0.25509	5.68939	2.87744	0.114323	0.608997	NA	NA	NA	NA	NA	1.57403	0.543118	NA	HLA-F	0.218313	5.67631	1.19259	0.296541	0.776649	NA	0.888986	NA	NA	NA	0.496973	NA	NA	KCMF1	-0.101348	5.62646	0.1404	0.713988	0.999983	NA	NA	NA	1.00152	0.537524	NA	NA	NA	GGA2	0.133168	5.82974	0.995258	0.336929	0.752029	0.394466	NA
COX20	0.246079	5.53515	3.03284	0.105883	0.605194	NA	NA	0.811412	NA	NA	0.917521	NA	NA	HMGN1	0.108981	4.96044	0.559033	0.469247	0.851597	NA	1.57284	0.617128	NA	NA	NA	NA	NA	KDM4B	0.0710679	5.47543	0.0566934	0.815556	0.999983	NA	NA	NA	1.08231	0.943239	NA	NA	NA	GNA13	0.232302	5.64964	2.67873	0.126011	0.636121	NA	NA
COX6B1	0.0319388	6.1233	0.0445361	0.836226	0.958222	NA	NA	0.654537	NA	NA	0.351796	0.386838	NA	HNRNPA3	0.199191	7.4795	1.49657	0.244997	0.756275	NA	0.534609	NA	NA	NA	NA	NA	0.621916	KLF3	-0.0903967	7.54473	0.160513	0.695294	0.999983	NA	NA	0.929203	NA	NA	NA	0.81718	NA	GNG2	0.0463342	6.84785	0.122122	0.73242	0.922415	NA	NA
COX7A2	0.259882	6.3837	3.56896	0.0820436	0.584006	NA	NA	0.876718	NA	NA	1.23685	0.394817	NA	HNRNPDL	0.217097	6.86066	1.59883	0.230402	0.74765	NA	NA	0.39844	NA	NA	0.491814	0.512806	1.2269	KLF6	-0.114809	6.85606	0.181493	0.677178	0.999983	NA	NA	0.507697	NA	NA	0.944325	0.877524	NA	GPCPD1	0.226081	6.7509	3.42023	0.0875959	0.599843	NA	NA
COX7B	0.276625	5.65387	3.2516	0.0952519	0.599411	NA	NA	0.818296	NA	NA	1.26287	NA	NA	HPCAL1	0.288515	6.86125	2.62887	0.131254	0.699735	NA	1.3476	0.468091	NA	NA	NA	NA	1.9169	KPNA6	-0.0876183	6.78429	0.114149	0.740952	0.999983	NA	NA	NA	0.992969	0.467531	NA	NA	NA	GPR137B	0.138336	6.40278	0.84283	0.375546	0.768291	0.490048	NA
COX8A	0.234691	5.74889	1.56824	0.233158	0.694183	NA	NA	0.809802	NA	NA	NA	0.614805	NA	HSP90AB1	0.208478	7.55683	1.26929	0.282225	0.769249	NA	NA	0.630396	NA	NA	0.467451	NA	0.942596	LCOR	-0.0514383	7.39404	0.0433797	0.838293	0.999983	NA	NA	NA	NA	0.647839	NA	NA	0.674092	GRK5	0.165585	6.86033	1.17425	0.298499	0.74396	0.412458	NA
CPNE5	-0.0560648	5.1754	0.0787826	0.783501	0.943457	NA	NA	NA	0.927881	NA	0.442943	NA	NA	ID2	0.0895413	3.1446	0.0291859	0.867242	0.971629	NA	1.67838	1.09667	NA	NA	NA	NA	2.25383	LEF1	0.259204	3.84035	0.177797	0.680306	0.999983	NA	5.7625	NA	1.19387	NA	NA	NA	NA	GTF3A	-0.606196	1.94813	1.80387	0.202562	0.683848	NA	NA
CPSF7	0.294266	6.28695	4.02567	0.066715	0.561239	NA	NA	NA	NA	0.53223	0.528339	NA	NA	IGFLR1	0.299401	5.78814	4.46417	0.0565575	0.68214	NA	NA	1.03715	NA	NA	NA	1.22234	NA	LIMK2	-0.029826	5.69403	0.00798883	0.930155	0.999983	NA	NA	NA	1.58345	NA	2.29228	NA	NA	H1-10	0.194591	5.89899	1.71603	0.213205	0.694019	NA	NA
CREB1	0.187252	7.26281	1.95963	0.185633	0.658141	NA	NA	NA	0.69422	NA	0.742383	NA	NA	IL1B	-0.0575804	6.31097	0.110728	0.745136	0.939136	NA	NA	NA	1.58997	NA	NA	NA	1.00956	LINC-PINT	-0.0252675	6.51667	0.0112766	0.917078	0.999983	NA	NA	NA	0.790331	1.08031	NA	NA	NA	H3-3B	-0.031115	6.88614	0.057516	0.81426	0.951257	NA	1.03322
CSDE1	0.331642	8.49344	7.04164	0.0202804	0.527331	NA	NA	NA	NA	NA	0.750972	0.41171	NA	IL1RN	0.167371	8.47326	1.26257	0.28344	0.770473	NA	NA	0.887199	2.02727	NA	2.56923	NA	NA	LUC7L	0.136659	8.50364	0.417679	0.529517	0.999983	NA	NA	NA	1.21282	0.906105	NA	NA	NA	HBP1	0.370653	8.25452	5.42294	0.0369109	0.549559	NA	NA
CSE1L	0.408402	6.02179	6.57682	0.0239771	0.527331	NA	NA	NA	NA	NA	1.19023	0.676534	NA	ILKAP	0.176703	4.5079	0.582291	0.460362	0.848875	NA	NA	NA	NA	NA	1.09212	NA	0.583877	MALT1	0.175816	5.14292	0.48889	0.496791	0.999983	NA	NA	NA	0.40712	0.904666	NA	NA	1.46724	HERC5	0.241409	5.72176	1.65215	0.221415	0.697683	NA	NA
CSNK1G3	0.388431	7.85395	8.28084	0.0132784	0.527331	NA	NA	0.273552	NA	NA	1.50558	0.581323	NA	IQSEC1	0.130306	5.65786	0.948972	0.349472	0.79634	NA	NA	NA	0.88252	0.287913	NA	NA	0.285495	MAP2K4	-0.173395	5.84723	0.382849	0.546927	0.999983	NA	NA	NA	0.719319	0.525928	NA	NA	NA	HERPUD1	0.347637	7.5456	4.3049	0.0587222	0.560579	NA	NA
CSNK2B	0.10326	5.63558	0.341784	0.5691	0.867282	NA	NA	0.912404	NA	NA	0.771315	NA	NA	IRAK3	0.197257	6.3852	0.895529	0.362904	0.800819	NA	NA	NA	NA	NA	NA	1.43327	0.335534	MAPK8	0.0220083	6.32604	0.00634783	0.937731	0.999983	NA	NA	NA	0.52036	1.07425	NA	NA	NA	HIVEP1	0.18887	6.09893	1.31183	0.273007	0.729129	NA	NA
CSPP1	0.246208	5.95154	2.3838	0.147279	0.632936	NA	NA	NA	NA	NA	1.21982	0.648405	NA	IRF2BP2	0.259778	4.63998	2.87948	0.115836	0.693978	NA	1.02754	NA	NA	1.02915	NA	NA	1.91477	MARCHF6	0.0242803	4.96894	0.00846988	0.928086	0.999983	NA	NA	NA	0.822271	1.00618	NA	NA	NA	HMGN1	0.338173	6.50456	4.07026	0.0650909	0.565032	NA	NA
CUL5	0.309645	7.3387	3.62884	0.0798068	0.583066	NA	NA	NA	NA	NA	1.80359	0.3988	NA	ITCH	0.105232	7.15947	0.51316	0.487669	0.856086	NA	NA	NA	0.51345	0.448772	NA	NA	NA	MDM4	-0.0233232	7.31458	0.00902895	0.925771	0.999983	NA	NA	NA	0.6143	0.712519	NA	NA	NA	HSP90AA1	0.139969	7.33761	0.829425	0.379252	0.771271	0.322427	NA
CUTA	0.112541	5.49508	0.284085	0.60329	0.880077	NA	NA	0.959747	NA	NA	1.38388	NA	NA	ITGAX	0.367443	5.74941	3.66224	0.080148	0.688885	0.525896	NA	NA	1.06188	0.329058	NA	NA	NA	MECP2	0.261842	5.15782	0.949075	0.348002	0.999983	NA	NA	NA	NA	0.775804	NA	NA	1.05466	HSP90AB1	0.12114	6.3956	0.635755	0.439778	0.800166	NA	NA
CWC15	0.412084	6.05593	4.44127	0.0556729	0.559338	NA	NA	NA	NA	NA	1.55148	0.386222	NA	JAK1	0.465939	5.96958	5.61713	0.0356653	0.663733	NA	0.711821	NA	0.422762	NA	NA	NA	NA	MIR23AHG	0.0863635	5.8385	0.113445	0.741698	0.999983	NA	NA	NA	NA	1.10474	NA	NA	2.61327	HSP90B1	0.346468	6.26929	3.28353	0.093468	0.606913	NA	NA
CWC27	-0.0680077	5.91114	0.19465	0.666535	0.903428	NA	NA	0.860302	NA	NA	0.647251	NA	NA	JARID2	-0.273219	5.07808	1.64529	0.224157	0.74443	NA	1.01266	0.493263	NA	0.562668	0.270703	NA	1.97581	MOB3A	-0.476576	5.48022	1.61154	0.226321	0.999983	NA	NA	NA	0.887494	0.432081	NA	NA	NA	IFIH1	-0.152436	6.21294	1.07526	0.318932	0.746844	NA	NA
CYP20A1	0.307881	6.80426	7.21621	0.0190695	0.527331	0.336076	NA	NA	NA	NA	0.977287	NA	NA	JUNB	0.0680943	5.7644	0.222604	0.645642	0.916651	NA	1.02061	NA	NA	NA	NA	NA	0.777203	MSI2	-0.101167	6.30962	0.124984	0.729409	0.999983	NA	NA	NA	0.55151	0.827249	NA	NA	NA	IFIT3	0.137541	6.7355	1.49074	0.244093	0.70827	NA	NA
DARS1	0.326527	6.64026	6.10445	0.0285721	0.528188	0.400836	NA	0.630425	0.750574	NA	NA	NA	NA	JUND	-0.0156256	5.27274	0.00937189	0.924499	0.985146	NA	NA	NA	0.554309	0.741482	NA	NA	1.10029	MSL2	-0.0728901	4.86438	0.0818708	0.779269	0.999983	NA	NA	NA	0.896893	1.4256	NA	NA	NA	IGF2R	0.00589395	5.88285	0.00224337	0.962953	0.991352	0.485193	NA
DCAF8	0.380306	6.73256	5.50103	0.0360502	0.545942	0.365917	0.644423	NA	0.479693	NA	NA	NA	NA	KLF12	-0.0899808	5.56558	0.331713	0.575441	0.895168	NA	1.21055	NA	1.12386	NA	NA	NA	NA	MTMR14	-0.127212	5.59755	0.298551	0.594153	0.999983	NA	NA	NA	0.955921	1.047	NA	NA	NA	IL6ST	0.0180359	6.1832	0.0190911	0.892253	0.973329	NA	NA
DENND4A	0.766272	10.3782	10.4773	0.00671061	0.527331	0.515559	0.301108	NA	1.66374	0.911128	1.00939	NA	1.28104	KLF3	0.337714	8.29499	2.91637	0.113755	0.693978	0.608979	NA	0.879252	NA	0.297718	0.500178	0.5326	0.694987	N4BP1	0.340579	7.76788	1.54705	0.235877	0.999983	NA	NA	NA	1.1373	NA	NA	NA	1.09779	ILKAP	0.478363	9.18098	5.23553	0.0397877	0.555277	NA	NA
DENR	0.187295	6.10263	1.58683	0.230563	0.691119	NA	NA	0.828855	NA	NA	1.18236	NA	NA	KLF6	0.149371	5.5955	1.14484	0.305968	0.781534	NA	NA	NA	NA	NA	0.259543	NA	0.777736	NDE1	0.15072	5.66747	0.376581	0.550144	0.999983	NA	NA	NA	1.28937	1.89681	NA	NA	NA	INO80D	0.0728536	6.06279	0.18425	0.674875	0.898464	NA	NA
DHX9	0.332127	8.13218	5.34206	0.0383911	0.547945	NA	0.519061	NA	NA	NA	0.60126	NA	NA	KRT10	0.249213	7.0033	3.32323	0.0936498	0.693936	NA	NA	NA	NA	NA	1.51061	1.09195	NA	NFKB2	0.166151	7.06251	0.65146	0.43435	0.999983	NA	NA	NA	0.735295	2.27374	NA	NA	NA	IQCB1	0.426511	7.97477	5.03207	0.0432174	0.560579	NA	NA
DICER1	0.124001	6.95747	1.11285	0.311226	0.747684	NA	NA	NA	NA	NA	0.520885	0.320993	NA	LAMP1	-0.0399888	6.8892	0.06689	0.800363	0.956071	NA	NA	NA	NA	0.375638	NA	NA	0.820518	NFKBIA	-0.0477483	7.12706	0.0452655	0.834871	0.999983	NA	NA	NA	NA	0.678381	0.834053	NA	0.772742	IRF2BP2	-0.000297131	6.59291	6.05688651461679e-06	0.998074	0.999999	NA	NA
DIS3	0.407698	6.53693	7.26382	0.0187548	0.527331	0.467301	NA	NA	NA	NA	1.15344	0.41155	NA	LEPROTL1	0.281375	5.49928	2.49065	0.140865	0.704559	NA	NA	0.967626	NA	NA	NA	1.5211	NA	NFKBIZ	0.00890913	5.85978	0.00123568	0.972497	0.999983	NA	NA	0.815542	NA	NA	0.657253	NA	NA	JOSD1	0.273876	6.44494	2.97255	0.108712	0.625029	NA	NA
DNAJB1	0.0740749	5.42649	0.20725	0.65666	0.901153	NA	NA	0.735568	NA	NA	NA	0.789642	NA	LIMS1	0.167875	5.46599	0.831022	0.380171	0.809096	0.679864	1.21441	NA	NA	0.28022	NA	NA	NA	NOP58	0.322657	5.85148	1.41448	0.255772	0.999983	NA	NA	NA	1.33351	0.69836	NA	NA	NA	JUND	0.932849	6.8413	16.1544	0.00149916	0.365262	NA	1.3099
DNAJC21	0.277362	6.33611	4.74764	0.0489144	0.558886	NA	NA	0.554574	NA	NA	0.909855	NA	NA	LONRF1	0.018801	6.07083	0.0218019	0.885101	0.976986	NA	NA	NA	NA	0.828593	NA	NA	0.763153	NPEPPS	-0.0556061	5.96601	0.0681188	0.798252	0.999983	NA	NA	NA	0.871132	0.461338	NA	NA	NA	KIF1B	0.206183	6.57643	1.95891	0.185371	0.669975	NA	NA
DNTTIP2	0.262187	6.70017	3.90417	0.070427	0.571155	NA	NA	0.342101	NA	NA	1.10377	0.310681	NA	MALT1	0.190244	6.78643	2.13657	0.169861	0.714277	NA	NA	0.691798	NA	0.623903	NA	0.400257	2.35312	NPM1	-0.152313	6.41746	0.172612	0.684689	0.999983	NA	NA	NA	0.535136	0.737036	2.11889	NA	0.887261	KLF3	0.243446	7.16555	1.51613	0.240327	0.707131	0.379475	NA
DUSP5	0.611483	5.8396	22.4382	0.000420328	0.478232	1.22432	NA	NA	NA	0.72431	NA	0.41225	NA	MAPK8	-0.11931	5.23629	0.182468	0.676929	0.924977	NA	NA	NA	NA	0.463146	NA	NA	0.974091	NRF1	-0.462784	6.09813	1.12487	0.308505	0.999983	NA	NA	NA	0.776463	0.809792	NA	NA	NA	KLF6	0.656235	5.18923	10.0322	0.00754152	0.48375	NA	NA
DUSP8	0.845022	5.3992	3.90004	0.0705585	0.571348	NA	NA	NA	NA	2.16257	1.40112	NA	NA	MARCHF7	0.229137	3.29635	0.136945	0.717889	0.934685	0.491397	NA	NA	0.669695	0.763084	NA	NA	NA	NUP153	0.175009	3.54341	0.0844922	0.775607	0.999983	NA	NA	NA	1.28803	0.524526	NA	NA	0.730354	LEPROTL1	1.28074	5.48035	17.2869	0.00116084	0.365262	NA	NA
EBLN3P	0.106775	6.89352	0.754195	0.401352	0.793949	NA	NA	0.7624	NA	NA	0.85275	0.339487	NA	MARCKS	-0.133988	4.51403	0.784621	0.393378	0.814334	0.578534	NA	NA	0.44489	0.329647	0.840025	NA	2.03005	NUP98	-0.013039	4.61726	0.00135861	0.971148	0.999983	NA	NA	NA	0.915888	0.588593	NA	NA	0.824819	LITAF	0.128796	5.51362	1.02535	0.329994	0.749451	NA	NA
EDRF1	0.172705	5.89178	1.28884	0.27735	0.724808	NA	NA	NA	NA	NA	1.34272	0.429395	NA	MBOAT7	0.178324	5.53501	1.15902	0.303126	0.78043	NA	NA	NA	0.782166	NA	NA	0.780871	NA	PAN3	-0.0367059	5.66347	0.0107922	0.918866	0.999983	NA	NA	NA	NA	0.287808	0.937677	NA	NA	LRRC8C	0.0154676	6.33349	0.0117695	0.91529	0.979017	NA	NA
EFR3A	0.443435	7.89632	9.93857	0.00787686	0.527331	NA	0.688704	NA	NA	0.5234	0.998225	0.385794	NA	MECP2	0.374999	7.63504	6.08191	0.0299498	0.66343	NA	0.869769	NA	0.80534	0.479002	NA	NA	1.119	PARP8	0.198465	7.80097	0.528845	0.480196	0.999983	NA	NA	NA	1.06757	0.576361	2.0371	NA	NA	LYAR	0.353561	7.81126	6.66259	0.0230186	0.50713	NA	NA
EFTUD2	0.278123	6.22983	2.97895	0.108716	0.605194	NA	0.605168	NA	NA	NA	0.714764	NA	NA	MED13L	0.365255	6.33318	7.20084	0.0201172	0.654696	NA	0.615504	NA	1.21476	0.396662	0.414919	NA	0.363236	PCBP2	-0.132598	6.34462	0.229018	0.640302	0.999983	NA	NA	NA	0.620717	0.538083	NA	NA	NA	MACO1	0.291857	6.11334	3.19511	0.097521	0.609528	NA	NA
EIF1AY	0.798001	5.48014	2.26948	0.156848	0.638206	0.530364	NA	0.821725	NA	NA	NA	NA	NA	MGRN1	0.415851	4.97956	0.325556	0.579526	0.897	NA	NA	NA	0.705231	0.471681	NA	NA	0.406474	PELI1	0.431744	5.26756	0.329371	0.577824	0.999983	NA	NA	NA	NA	0.500516	NA	1.72161	NA	MAPK1IP1L	0.697331	4.35742	1.3039	0.278172	0.731608	NA	NA
EIF1B	0.45553	7.24933	6.11548	0.0284527	0.528188	0.503494	NA	NA	NA	0.86496	0.525231	NA	NA	MIR23AHG	0.273046	6.50006	2.44031	0.144582	0.705829	NA	1.26323	NA	1.54699	0.515813	NA	NA	1.73009	PFKFB3	0.0945745	6.57171	0.125618	0.728794	0.999983	NA	NA	NA	0.382905	0.477503	NA	NA	NA	MAPK8	0.250367	6.12815	2.42365	0.143862	0.647885	0.25809	NA
EIF2A	0.201046	6.64717	2.74712	0.122045	0.612446	NA	NA	NA	NA	NA	0.640466	0.266746	NA	MORC3	0.421036	6.66859	8.75873	0.0120903	0.654696	NA	1.90048	NA	NA	NA	NA	0.887234	NA	PHF20	0.0623208	6.59536	0.0460884	0.8334	0.999983	NA	NA	NA	0.642589	0.98728	1.03957	NA	NA	MAPKAPK2	0.375571	6.71367	5.14526	0.0412688	0.558091	NA	NA
EIF2S2	0.312164	6.78683	6.7715	0.022339	0.527331	0.525766	NA	0.494479	NA	NA	0.585548	0.568317	NA	MSN	-0.104352	6.45603	0.325831	0.578801	0.896832	0.534819	NA	0.737416	NA	NA	NA	0.453171	NA	PI4KA	-0.186179	6.48099	0.283314	0.603626	0.999983	NA	NA	NA	1.32475	0.492616	NA	NA	NA	MCOLN2	-0.17533	6.61425	1.23122	0.287559	0.737301	1.00809	NA
EIF3E	0.369671	8.08129	5.67666	0.0336558	0.544661	NA	NA	0.472073	NA	NA	1.04573	0.445258	NA	MTMR14	0.374854	7.66147	3.54142	0.0846676	0.692499	NA	NA	NA	1.10796	NA	0.784009	NA	0.639926	PIAS1	0.202343	7.34372	0.457331	0.510923	0.999983	NA	NA	NA	NA	0.645797	0.751766	NA	NA	MED15	0.17634	7.55397	1.75892	0.207913	0.689924	NA	NA
EIF3G	0.171324	6.07606	1.01692	0.33218	0.759322	NA	NA	0.936671	NA	NA	1.02118	1.18445	NA	MTREX	0.287275	6.7969	1.68273	0.219279	0.741722	NA	NA	NA	NA	0.335798	NA	0.714176	NA	PIK3CA	-0.107459	6.23314	0.103961	0.752334	0.999983	NA	NA	NA	0.753926	0.929345	NA	NA	1.04129	MED23	-0.137718	7.08781	0.715771	0.413055	0.785359	NA	NA
EIF3H	0.290588	8.29937	5.07119	0.0428121	0.549763	NA	NA	NA	NA	NA	0.723505	0.381866	NA	MYH9	0.282873	8.25726	2.62292	0.13165	0.699735	NA	0.796671	NA	1.10494	NA	NA	NA	NA	PIK3R5	-0.00521115	8.08425	0.000298804	0.986475	0.999983	NA	NA	NA	NA	0.63584	0.773545	0.871482	1.49682	MED4	0.378087	8.17769	6.69816	0.0227218	0.50713	NA	NA
EIF3L	0.216659	6.74179	2.49153	0.139167	0.628496	NA	NA	0.48569	NA	NA	1.15091	NA	NA	N4BP1	0.391485	6.84805	3.97686	0.0696852	0.688885	NA	NA	NA	3.36468	NA	1.86041	NA	1.24401	PLEKHA2	0.223761	6.68603	0.743033	0.404559	0.999983	NA	NA	NA	0.637946	0.631404	NA	NA	NA	MFSD14A	0.270427	6.59705	4.23064	0.060654	0.560579	NA	NA
EIF3M	0.348611	6.7798	5.05784	0.0430462	0.549763	NA	NA	NA	NA	NA	1.48053	0.63757	NA	NCF1	0.192078	6.87013	0.879278	0.367141	0.80442	NA	NA	NA	3.93334	NA	2.04394	NA	NA	PNISR	-0.210066	6.39139	0.511676	0.487159	0.999983	NA	NA	NA	NA	0.563411	0.89972	NA	NA	MIF	0.193048	6.89779	1.82044	0.200619	0.68329	NA	NA
EIF4A2	0.138762	8.20951	1.1472	0.304175	0.743364	NA	NA	0.541281	NA	NA	0.650192	NA	NA	NCF1B	0.0722218	6.71821	0.260133	0.619406	0.907775	NA	NA	NA	4.13477	NA	NA	NA	0.791441	POGZ	0.205487	7.03898	0.659211	0.431692	0.999983	NA	NA	NA	0.767523	1.4865	NA	NA	NA	MSL2	0.122466	8.01217	0.724357	0.410341	0.78449	NA	NA
EIF5A	0.469959	7.04642	9.28948	0.00961125	0.527331	0.499753	NA	0.329258	NA	NA	1.43055	0.853451	NA	NHERF1	0.445463	6.95031	6.43975	0.0262842	0.654696	NA	NA	1.11802	NA	0.637553	NA	NA	NA	PPFIA1	0.142748	6.87688	0.370762	0.553254	0.999983	NA	NA	NA	0.460939	1.10858	NA	NA	NA	MTMR6	0.200377	7.12285	1.23918	0.286075	0.735643	NA	NA
EIF5B	0.186827	7.68177	2.58119	0.132839	0.621312	0.342481	0.48077	NA	NA	NA	NA	NA	NA	NKTR	0.305882	6.04797	4.75668	0.0501073	0.68077	NA	NA	NA	NA	0.349569	NA	NA	0.506574	PPM1B	0.00412091	6.46641	0.000293818	0.986588	0.999983	NA	NA	NA	0.603037	NA	NA	NA	0.936358	MTREX	0.117808	7.41251	0.799239	0.387804	0.774752	NA	NA
ELF2	0.37022	8.27422	7.78602	0.0156665	0.527331	0.594294	NA	NA	0.477667	0.476099	NA	NA	NA	NOP53	0.210031	8.74291	1.06861	0.32192	0.787236	NA	NA	0.592586	NA	0.51253	0.66265	0.542019	1.26459	PPP1R15A	0.104002	8.65884	0.0777526	0.784823	0.999983	NA	NA	NA	1.29532	0.548911	NA	NA	1.14155	MYADM	-0.0414121	7.8571	0.136425	0.717893	0.914494	NA	NA
ELK4	0.119698	6.14791	1.07746	0.318732	0.751852	NA	NA	0.395148	NA	NA	0.721153	NA	NA	NOP58	0.163437	4.99132	1.29022	0.27849	0.767546	NA	NA	NA	0.836812	0.583916	NA	NA	NA	PPP1R16B	0.335875	5.02627	1.25636	0.282853	0.999983	NA	NA	NA	1.34342	0.761375	NA	NA	2.1148	MYO6	0.0439325	6.08448	0.120909	0.733696	0.922755	0.761249	NA
ENSG00000266049	0.399458	5.92952	3.82248	0.0730784	0.573262	0.542763	NA	0.883156	NA	NA	1.6707	0.938478	NA	NR3C1	-0.0573813	3.99306	0.0567185	0.815836	0.959981	NA	0.678647	NA	NA	0.258805	NA	NA	NA	PPP1R2	0.112953	4.62988	0.209312	0.654899	0.999983	NA	NA	NA	0.654618	0.480694	NA	NA	NA	N4BP1	0.384578	5.03973	3.13195	0.100569	0.611747	NA	NA
ENSG00000289614	0.519545	5.78938	8.15572	0.0138418	0.527331	NA	NA	NA	NA	0.912137	NA	0.92804	NA	OAF	0.400671	3.37742	4.27476	0.0612977	0.68214	1.10477	NA	NA	NA	0.506918	NA	NA	NA	PPP2R2A	NA	NA	NA	NA	NA	NA	NA	NA	0.57102	0.53742	NA	NA	NA	NAA50	0.568481	5.51098	11.2579	0.00526404	0.464157	0.39574	NA
ENSG00000290968	0.266816	6.59008	2.98208	0.108548	0.605194	NA	NA	NA	NA	0.789054	1.0553	NA	NA	OPA1	-0.120115	3.98388	0.387964	0.545201	0.880966	NA	NA	NA	NA	0.683023	0.616489	NA	0.85008	PPP6R2	0.221104	4.21121	0.597946	0.454637	0.999983	NA	NA	NA	1.0058	0.623647	NA	NA	NA	NFE2L2	0.130949	5.15865	0.278233	0.606877	0.876558	NA	NA
ENTPD4	0.250941	6.50966	3.49113	0.0850644	0.585675	NA	NA	NA	NA	NA	0.883603	0.366785	NA	P2RX4	0.0841156	5.68929	0.18467	0.67511	0.924977	0.450028	NA	NA	NA	NA	NA	NA	1.37719	PPP6R3	-0.151711	6.09603	0.204025	0.659011	0.999983	NA	NA	NA	0.790666	0.53378	NA	NA	NA	NFKBIB	0.28551	6.055	4.16129	0.0625281	0.560579	NA	NA
ENY2	0.105938	5.84584	0.612727	0.448193	0.817552	NA	NA	0.33211	NA	NA	0.970296	NA	NA	PAPOLA	0.0192008	6.70854	0.0186857	0.893569	0.979586	NA	NA	NA	NA	NA	0.619357	NA	0.465676	PRKCH	-0.287297	6.68202	0.567605	0.464848	0.999983	NA	NA	NA	1.01899	1.05236	NA	NA	1.58542	NFKBIZ	0.0377895	6.18479	0.0873101	0.772359	0.93834	NA	NA
EPC1	0.280315	8.3899	4.74826	0.0489003	0.558886	NA	NA	NA	NA	NA	0.988727	0.506765	NA	PCBP2	0.250994	7.76067	2.46492	0.142749	0.705012	NA	NA	NA	NA	0.494879	NA	NA	0.506682	PRRC2B	0.035755	8.02291	0.0147641	0.905177	0.999983	NA	NA	NA	0.956401	1.0512	NA	NA	1.14464	NLRP1	0.230298	8.67163	2.38519	0.146819	0.649149	NA	NA
EPC2	0.362018	7.80633	9.20293	0.00987456	0.527331	0.284903	0.358744	NA	0.395397	NA	0.486559	NA	NA	PCM1	0.0499257	6.87205	0.144971	0.710134	0.932533	NA	NA	NA	NA	NA	NA	0.468262	0.762185	PTBP2	0.00273139	7.13768	0.000136345	0.990864	0.999983	NA	NA	NA	0.686387	0.936693	NA	NA	NA	NOP53	0.104688	7.3235	0.727011	0.409508	0.78449	NA	NA
ERGIC2	0.294633	5.72627	4.14292	0.0633578	0.560707	NA	NA	NA	NA	NA	1.20568	0.832864	NA	PCMTD1	-0.0490705	4.87902	0.0851623	0.775473	0.949998	NA	NA	NA	0.894995	0.442229	NA	NA	NA	RAB11FIP1	-0.108155	5.00806	0.174669	0.682768	0.999983	NA	NA	NA	NA	0.443546	1.10498	0.62016	NA	NOP58	0.0575154	5.84977	0.181971	0.676765	0.898652	NA	NA
ERGIC3	0.100864	5.49853	0.312855	0.585718	0.873757	NA	NA	0.620506	NA	NA	1.39761	NA	NA	PER1	0.297983	5.77069	2.75467	0.123213	0.695057	NA	NA	NA	NA	1.22809	NA	NA	1.10039	RAB21	0.0404432	5.68789	0.0220444	0.884277	0.999983	NA	NA	NA	0.901736	0.755236	NA	NA	1.04617	NR1D2	0.163277	5.64378	1.46782	0.247561	0.711178	NA	NA
ERH	0.227993	5.93074	3.05305	0.10484	0.605194	NA	NA	0.432899	NA	NA	0.826922	NA	NA	PFKFB3	0.249835	5.72698	0.938146	0.352134	0.796922	NA	NA	NA	NA	0.625669	NA	NA	0.569016	RAB5A	-0.0837252	5.65693	0.0522603	0.822725	0.999983	NA	NA	NA	0.547676	0.726536	NA	NA	NA	NSA2	0.151717	5.94644	0.697612	0.41889	0.788252	NA	NA
EXOC4	0.137379	8.48639	0.790623	0.390532	0.788866	NA	NA	NA	1.01914	NA	0.480318	NA	NA	PGD	-0.123182	8.01975	0.853486	0.374019	0.807133	NA	NA	NA	NA	NA	NA	0.786177	0.516738	RAF1	0.023408	8.12018	0.00733609	0.93307	0.999983	NA	NA	NA	0.552567	0.887903	NA	NA	NA	NUP153	0.0753616	8.63128	0.131975	0.722316	0.917005	NA	NA
EZR	0.56874	10.4465	13.4004	0.00300989	0.527331	0.531629	0.854914	NA	0.266003	0.780066	0.915651	0.361286	NA	PHF20	0.499974	7.77281	8.47629	0.0132136	0.654696	NA	NA	NA	0.895838	NA	0.496907	0.6541	0.368127	RASA2	0.156554	8.34808	0.184329	0.67482	0.999983	NA	NA	NA	0.957078	0.492093	NA	NA	NA	NUP54	0.618624	8.81967	22.3333	0.000411969	0.365262	NA	NA
FAM107B	0.551148	9.17267	8.32839	0.0130721	0.527331	0.780601	0.527972	NA	0.387099	0.416546	0.419121	NA	1.4764	PIK3CA	0.200817	8.39702	1.19947	0.295214	0.776515	NA	0.925146	NA	0.614955	0.358796	NA	NA	0.348749	RASGEF1B	0.191901	7.70153	0.451106	0.513763	0.999983	NA	NA	1.1149	0.377065	NA	NA	1.65817	NA	PCED1B-AS1	-0.00026601	8.3311	2.64093761114362e-06	0.998728	1	0.573336	NA
FAM133B	0.528966	7.70767	14.2434	0.00243298	0.527331	0.391309	0.587767	NA	NA	NA	1.07328	0.492624	NA	PIK3R5	0.214798	7.10503	2.64865	0.129947	0.699735	NA	0.846149	NA	0.834587	0.346807	1.48324	0.443057	1.57959	RB1CC1	0.00435965	7.05771	0.000450688	0.98339	0.999983	NA	NA	NA	NA	1.09114	NA	NA	1.08869	PDCD4	0.353903	7.68985	5.07504	0.0424648	0.559495	NA	NA
FAM135A	0.375825	6.1998	6.53833	0.0243173	0.527331	0.436375	NA	0.410355	NA	NA	1.45773	0.45619	NA	PIM3	-0.0235928	5.47543	0.0119632	0.914737	0.983099	NA	1.05423	NA	NA	NA	1.24528	NA	1.5746	RBM27	-0.333912	5.65608	0.951215	0.347237	0.999983	NA	NA	NA	0.554272	NA	NA	NA	1.81954	PDE4D	0.0729999	4.15313	0.104377	0.751857	0.929327	NA	1.32065
FAM172A	0.0834939	8.67799	0.464484	0.50784	0.840827	NA	0.321886	NA	NA	NA	0.457402	NA	NA	PITPNA	-0.258353	7.65912	2.30582	0.15514	0.710657	NA	NA	NA	NA	NA	0.39821	NA	0.530369	RBM33	-0.125795	8.11868	0.168175	0.688527	0.999983	NA	NA	NA	0.331398	0.708178	NA	NA	0.999523	PFDN5	0.211117	9.01148	2.57751	0.132742	0.637904	NA	NA
FAM30A	0.00824866	6.20495	0.00374339	0.952171	0.986883	NA	NA	0.577971	NA	NA	0.854805	NA	NA	PLEKHA2	NA	NA	NA	NA	NA	NA	0.949258	NA	0.785511	NA	NA	NA	NA	RBM5	NA	NA	NA	NA	NA	NA	NA	NA	0.725621	0.533622	NA	NA	NA	PIK3IP1	-0.312545	1.88285	0.453274	0.511709	0.834306	NA	NA
FAM3C	0.595153	8.04739	25.4343	0.000245879	0.478232	0.479671	0.408373	0.55808	0.55415	0.555323	1.18809	0.521358	NA	PLEKHO2	0.0565314	4.23534	0.0661884	0.80139	0.956071	0.568298	NA	NA	NA	NA	NA	NA	0.780201	RFFL	0.939436	4.78502	7.10609	0.0195466	0.999983	NA	NA	NA	0.949907	1.67384	NA	NA	NA	PIK3R1	0.0174306	5.60314	0.0128624	0.911461	0.978684	0.299663	NA
FBXL3	0.299529	6.21844	4.77906	0.0482797	0.558886	0.360598	NA	NA	NA	NA	0.93185	0.338802	NA	PLK3	0.162792	5.47433	1.50453	0.243819	0.756275	NA	1.26715	NA	NA	NA	NA	NA	2.15377	RHOH	0.0496922	6.24032	0.0478929	0.830227	0.999983	NA	NA	NA	1.56199	1.54642	NA	NA	1.73851	PLEKHM2	0.363378	6.00998	4.13373	0.0632918	0.560579	NA	NA
FCER2	0.322861	7.50905	2.05464	0.176031	0.649344	NA	0.412563	NA	2.10431	NA	0.836035	NA	NA	PPIF	0.522545	2.32853	1.21426	0.292522	0.774739	NA	0.842684	NA	NA	0.874276	NA	NA	2.13225	RICTOR	NA	NA	NA	NA	NA	NA	NA	NA	NA	0.96273	1.57835	NA	NA	PMAIP1	NA	NA	NA	NA	NA	NA	2.02934
FDFT1	0.336925	6.33001	6.01339	0.0295741	0.529143	0.510811	NA	0.41667	NA	NA	1.17158	NA	NA	PPM1L	0.0504246	5.15402	0.0569909	0.815401	0.959929	0.951128	NA	NA	2.21413	NA	NA	NA	NA	RNF38	-0.0457118	5.44334	0.0407705	0.84303	0.999983	NA	NA	NA	0.536082	NA	NA	NA	0.633678	PNN	0.157486	5.84012	0.801097	0.387271	0.774637	NA	NA
FER	0.274986	7.1353	2.65017	0.128213	0.619707	NA	NA	NA	1.03676	NA	0.772592	NA	NA	PPP1CB	-0.345012	5.92548	7.95147	0.0156474	0.654696	NA	0.661674	NA	NA	0.553612	NA	NA	0.979969	RPS4Y1	0.044729	5.82852	0.0298195	0.865603	0.999983	NA	NA	0.951695	NA	10.2896	1.42328	NA	NA	PNRC1	-0.120857	6.48932	0.39465	0.540901	0.842878	NA	NA
FHIP2A	0.20758	5.60698	1.18336	0.297001	0.73946	NA	NA	NA	NA	NA	1.58001	0.540957	NA	PPP1R16B	0.171575	5.75223	0.875077	0.368249	0.805109	NA	NA	0.756327	NA	0.513294	NA	NA	NA	RUNX3	0.212486	5.76957	0.937689	0.35071	0.999983	NA	NA	NA	0.349296	NA	NA	NA	1.31486	PNRC2	0.40261	6.74882	5.71009	0.0329676	0.542643	NA	NA
FIP1L1	0.280971	7.03148	4.49667	0.0543691	0.559338	NA	NA	NA	NA	NA	1.16663	0.396026	NA	PPP4R3A	0.124789	6.12157	0.604276	0.45221	0.84507	NA	NA	NA	0.381793	0.271168	NA	NA	0.518865	RYBP	0.0048767	6.48731	0.000520764	0.982146	0.999983	NA	NA	NA	0.715	NA	NA	0.640219	NA	POLR3E	0.232443	7.19894	3.3938	0.0886949	0.601869	NA	NA
FNIP1	0.457129	8.60811	11.0376	0.00570595	0.527331	0.272121	0.365705	NA	0.471959	0.35655	0.867882	0.427734	NA	PPP6C	0.170291	8.5655	1.4226	0.256339	0.758088	NA	NA	NA	NA	NA	0.594906	0.589209	NA	S100A9	0.178021	8.38598	0.164267	0.691954	0.999983	NA	NA	NA	1.82982	NA	2.08468	NA	NA	PPP2R2D	0.172906	7.7482	1.2671	0.280952	0.732726	NA	NA
FRG1	-0.00212739	5.61696	0.000136347	0.990866	0.997359	NA	NA	0.343457	NA	NA	1.63106	NA	NA	PRDX3	0.219535	5.7827	1.23426	0.28864	0.771775	NA	NA	1.8092	NA	NA	NA	1.31579	NA	SCAF8	-0.417723	5.93424	1.08679	0.316319	0.999983	NA	NA	NA	0.403559	0.573463	NA	NA	NA	PPP2R5C	0.165838	6.29773	0.987178	0.338826	0.753361	NA	NA
FRS2	0.490464	7.14789	12.3731	0.00394233	0.527331	0.448348	NA	NA	0.441947	NA	1.13341	NA	NA	PRKCE	0.307848	6.65733	3.34632	0.092646	0.693936	NA	NA	NA	NA	0.708312	NA	NA	0.777989	SENP5	0.118206	6.83879	0.147917	0.706852	0.999983	NA	NA	NA	0.409214	0.680366	NA	NA	NA	PPP3CC	0.3986	6.77338	8.14288	0.0137296	0.495137	0.564535	NA
FYTTD1	0.289298	6.4247	2.7417	0.12238	0.612446	NA	NA	NA	NA	0.823406	0.852862	NA	NA	PRKCH	0.442448	6.05511	6.53352	0.0254142	0.654696	NA	0.900055	NA	NA	0.667295	0.98757	NA	NA	SEPTIN2	0.393737	6.19774	1.40204	0.257937	0.999983	NA	NA	NA	0.844425	0.485433	NA	NA	NA	PRDM1	0.0463683	6.37998	0.0996793	0.757298	0.932068	0.399104	NA
G3BP1	0.0559239	6.00585	0.203487	0.659569	0.901955	NA	NA	0.373936	NA	NA	0.822195	NA	NA	PRRC2B	0.00819301	5.08033	0.00314191	0.956235	0.992543	NA	0.773143	NA	NA	0.874677	NA	NA	0.966934	SERP1	-0.0640961	5.44295	0.0371889	0.850045	0.999983	NA	NA	1.18049	NA	NA	NA	0.91883	NA	PRPF4B	-0.0395722	6.43753	0.0814378	0.779919	0.939774	NA	NA
GALNT1	0.226707	7.14977	3.30712	0.0927609	0.596984	0.358897	NA	NA	NA	NA	0.987052	NA	NA	PRRC2C	0.214459	7.06782	2.7232	0.125165	0.696461	NA	0.540098	NA	NA	NA	NA	NA	0.475005	SETD2	0.0141551	7.21812	0.00195659	0.965402	0.999983	NA	NA	NA	0.655709	0.615882	NA	NA	NA	PRR5	0.18268	6.86262	1.70442	0.214665	0.69518	NA	NA
GALNT2	0.50227	7.34417	8.9956	0.0105411	0.527331	NA	NA	0.30894	0.924331	NA	0.507074	NA	NA	PTBP2	-0.153317	6.14432	1.6678	0.221206	0.742914	NA	0.932488	NA	0.551633	0.354274	NA	NA	0.501456	SETD5	0.177685	6.41566	0.79391	0.389336	0.999983	NA	NA	NA	0.323679	0.530165	NA	NA	NA	PRRC2C	-0.263748	6.35333	1.89249	0.192493	0.675228	NA	NA
GARS1	0.434523	6.82082	6.0044	0.0296742	0.529143	0.307939	NA	NA	NA	0.9801	0.801761	NA	NA	PTGER2	-0.00610961	5.86783	0.00224377	0.96301	0.993757	NA	NA	NA	NA	NA	1.28442	0.950796	NA	SF1	-0.134458	5.65903	0.37537	0.550796	0.999983	NA	NA	NA	NA	NA	1.22584	NA	0.816094	PSMB7	0.276599	6.47886	2.65218	0.127733	0.636721	NA	NA
GAS5	0.317246	7.75933	4.14391	0.0633217	0.560707	NA	NA	0.366273	NA	NA	1.03081	0.63637	NA	PTPN2	0.432636	6.70059	2.71884	0.125439	0.696461	NA	NA	NA	NA	NA	1.03302	0.419483	0.795597	SH2B3	0.429218	6.13555	2.20804	0.16154	0.999983	NA	NA	NA	1.22203	0.949683	NA	NA	NA	PTBP2	0.171245	7.07851	0.869863	0.368234	0.766249	NA	NA
GBE1	0.298333	6.54308	3.91328	0.0701399	0.571155	0.612495	0.624636	NA	0.661731	NA	0.73766	NA	NA	PUM2	-0.257039	6.20848	3.53452	0.0849358	0.692499	NA	0.797138	NA	0.711291	0.388926	NA	NA	NA	SH3GLB1	-0.16227	6.11996	0.196289	0.665086	0.999983	NA	NA	NA	NA	NA	1.38451	0.879586	NA	PTMA	-0.0279949	5.52091	0.0419156	0.840997	0.958743	NA	NA
GHITM	0.147679	5.96864	1.14239	0.305152	0.744112	NA	NA	0.676502	NA	NA	0.700044	NA	NA	RAB21	0.0314072	6.25921	0.0195153	0.891248	0.978984	NA	NA	NA	0.910391	0.633705	NA	NA	0.789331	SIN3A	0.267664	6.26364	0.677599	0.425507	0.999983	NA	NA	NA	1.41031	0.717774	NA	NA	NA	PTPN2	0.111163	6.38558	0.372934	0.552088	0.84843	NA	NA
GLO1	0.231584	5.9342	2.34832	0.150077	0.634087	NA	NA	NA	NA	NA	0.978106	0.59526	NA	RAB5A	0.300639	4.70547	2.51286	0.139266	0.703358	NA	NA	NA	NA	0.349091	NA	NA	0.529985	SLC38A1	-0.0660968	4.85223	0.0510485	0.82473	0.999983	NA	NA	NA	1.69343	1.62282	NA	NA	3.44746	PTPN7	0.200136	5.44022	1.86357	0.195705	0.678153	0.346714	NA
GLUD1	0.162574	6.19573	1.60302	0.228331	0.691058	NA	NA	NA	NA	NA	0.73964	0.736371	NA	RAB5C	0.368875	6.7003	5.43646	0.038232	0.673258	NA	NA	NA	NA	NA	NA	0.396756	0.5383	SLC38A2	0.5314	6.89262	5.37674	0.0376212	0.999983	NA	NA	NA	0.798755	1.04812	NA	NA	NA	PTPRE	0.330334	6.78808	8.23417	0.0133182	0.495137	0.471231	NA
GMFB	0.27826	5.27571	2.98205	0.108571	0.605194	0.4562	NA	NA	NA	NA	NA	0.546114	NA	RASSF5	0.30404	4.88553	2.90246	0.114537	0.693978	NA	NA	NA	NA	0.269095	NA	NA	0.493802	SLC9A8	0.236558	4.99707	0.401541	0.537223	0.999983	NA	NA	NA	0.791784	0.655111	NA	0.968538	NA	RAB22A	0.282266	5.01886	2.70808	0.124149	0.633782	NA	NA
GNG2	0.77655	8.55318	8.65702	0.0117456	0.527331	0.413013	NA	NA	1.44421	0.874833	NA	NA	1.74688	RBM27	0.845199	9.16177	9.86733	0.00864359	0.654696	NA	NA	NA	NA	0.628082	NA	NA	0.889583	SMARCC1	0.133494	9.76645	0.0822325	0.778884	0.999983	NA	NA	NA	0.999306	NA	1.19235	NA	NA	RACK1	0.705971	10.4215	10.0022	0.00760568	0.48375	NA	NA
GOLGA8A	0.343949	5.69748	4.15213	0.0630958	0.560707	NA	NA	1.119	NA	NA	0.55849	NA	NA	REX1BD	0.0531772	2.00436	0.0289451	0.8678	0.971658	NA	NA	0.837241	NA	NA	NA	1.03891	NA	SMURF2	NA	NA	NA	NA	NA	NA	NA	NA	0.897335	1.54538	NA	NA	NA	RAP1A	0.256992	6.02526	2.87367	0.114186	0.629636	0.931498	NA
GORASP2	0.330507	5.77942	4.56306	0.0528623	0.558886	NA	NA	0.393134	NA	NA	1.58141	0.557905	NA	RHOA	0.210519	5.32663	1.04999	0.326	0.789035	NA	0.497563	0.468332	NA	NA	NA	0.364461	NA	SNHG5	0.0778623	5.56159	0.104723	0.751427	0.999983	NA	NA	NA	NA	2.6306	NA	NA	2.52349	RAPGEF2	0.37276	6.24803	5.82334	0.0315513	0.540183	NA	NA
GOSR1	0.411086	6.56932	8.76777	0.0113353	0.527331	0.331931	NA	0.301082	NA	NA	1.14578	0.442245	NA	RIF1	0.0790307	5.60678	0.347996	0.566343	0.892367	NA	NA	NA	0.872469	0.303329	NA	NA	NA	SPPL2A	0.225024	5.71842	0.973327	0.341472	0.999983	NA	NA	NA	NA	NA	1.31985	NA	0.71763	RASGRP1	0.146367	6.25836	1.02251	0.330639	0.74986	0.502289	NA
GPR183	0.251383	6.68311	1.36407	0.264409	0.717473	NA	NA	NA	0.866136	NA	1.38705	0.455112	NA	RIPK1	0.276805	6.44674	0.475694	0.503678	0.862602	NA	NA	NA	NA	0.352262	NA	NA	0.61663	SQSTM1	0.0717127	4.05146	0.0393395	0.845857	0.999983	NA	NA	NA	0.726888	0.358952	NA	NA	NA	RBM25	-0.0946482	5.67089	0.179563	0.678783	0.89942	NA	NA
GPS2	0.14742	5.98521	1.02739	0.329799	0.758121	NA	NA	0.630552	NA	NA	1.16512	NA	NA	RIPK2	0.138403	5.49303	0.554536	0.470999	0.852129	NA	NA	NA	NA	0.855939	NA	NA	0.462385	SREBF2	-0.04596	5.75392	0.0295196	0.866271	0.999983	NA	NA	NA	1.54367	0.562721	NA	NA	1.30783	RBM27	0.309426	6.37908	3.70267	0.0768206	0.585188	NA	NA
GTF3A	0.269492	6.82341	2.28593	0.155163	0.637658	NA	NA	1.12727	NA	NA	1.43117	0.573241	NA	RNF168	0.521898	6.19868	5.73021	0.0341627	0.663733	NA	1.49705	NA	NA	NA	NA	0.75913	NA	SREK1	0.144359	6.07554	0.208054	0.655937	0.999983	NA	NA	NA	NA	0.531779	1.22681	NA	NA	RBM33	0.352781	7.33568	5.31597	0.0385219	0.549559	NA	NA
GYPC	0.347705	6.15176	5.45982	0.0366445	0.547008	NA	NA	0.879529	NA	NA	1.21363	0.686424	NA	RNPEP	0.0371308	6.2516	0.0137696	0.908555	0.982503	0.913862	NA	0.920705	NA	NA	NA	NA	NA	SRP14	-0.213134	6.19107	0.19437	0.666671	0.999983	NA	NA	0.763856	NA	NA	1.06827	NA	NA	RBM38	0.196529	7.23128	1.46003	0.248752	0.712587	NA	1.11586
H1-4	0.458742	7.42379	9.23238	0.00978393	0.527331	NA	NA	0.884329	NA	NA	NA	0.532793	NA	RPGR	0.346793	6.99391	4.04608	0.0676109	0.688424	NA	NA	NA	NA	0.522816	NA	0.9554	0.765977	SRSF11	-0.025537	7.21544	0.0120435	0.914317	0.999983	NA	NA	NA	NA	0.724016	NA	NA	0.845122	RBPJ	0.182758	8.62435	1.51704	0.240192	0.707131	NA	NA
H3-3B	0.276016	9.73805	3.56629	0.0821437	0.584006	NA	NA	0.523683	0.376095	NA	0.30485	NA	NA	RPS21	0.187143	9.8406	1.14008	0.30693	0.781881	NA	NA	0.419806	NA	NA	NA	NA	1.46749	SRSF4	0.196299	9.74231	0.718833	0.412101	0.999983	NA	NA	NA	NA	0.943302	NA	NA	0.975784	RFX1	0.529163	10.321	10.5862	0.00639053	0.482348	NA	NA
HADHA	0.158329	6.17148	1.0984	0.314261	0.748661	NA	NA	0.793483	NA	NA	0.894386	NA	NA	RPS29	0.262933	7.004	1.10192	0.314808	0.784338	NA	NA	0.278193	NA	NA	NA	NA	1.29918	STAG1	0.156159	6.91203	0.279002	0.606391	0.999983	NA	NA	NA	0.525141	0.52759	NA	NA	NA	RFX3	-0.0272098	6.39156	0.0206512	0.887969	0.973122	NA	NA
HADHB	0.174497	6.07689	2.08488	0.17311	0.648134	0.391034	NA	NA	NA	NA	0.866236	NA	NA	RUNX3	0.0702879	6.31417	0.212135	0.653447	0.920411	0.889221	NA	NA	NA	0.293821	0.845796	NA	2.101	STK17A	-0.00874156	6.36065	0.0013641	0.971104	0.999983	NA	NA	NA	1.22792	0.967455	NA	NA	1.68161	RIPK1	0.0746054	5.91574	0.240419	0.632193	0.885014	NA	NA
HBP1	0.33868	8.01683	8.08288	0.0141786	0.527331	NA	NA	NA	NA	0.374921	0.49326	NA	NA	RYBP	0.175816	7.55958	0.971702	0.343979	0.794822	0.569333	1.08228	NA	0.927143	0.530502	NA	NA	NA	SUPT6H	0.174265	7.57088	0.417105	0.529803	0.999983	NA	NA	NA	0.413215	1.09545	NA	NA	NA	RNMT	0.391354	7.65866	5.13877	0.041377	0.558091	NA	1.06237
HDAC2	0.214483	5.94259	2.67624	0.12652	0.61592	NA	NA	0.375165	NA	NA	1.19924	NA	NA	SAMSN1	0.129006	5.58277	0.610878	0.449811	0.844141	NA	NA	NA	NA	NA	1.95732	0.462419	0.583916	TAB2	0.112975	6.05899	0.251046	0.624857	0.999983	NA	NA	NA	0.785895	NA	NA	NA	0.905048	RORA	0.11209	6.03888	0.522019	0.482961	0.822395	NA	NA
HERPUD1	0.280164	7.83988	2.97838	0.108744	0.605194	NA	NA	NA	0.638715	NA	1.106	NA	NA	SBDS	0.374136	7.39714	3.67644	0.0796349	0.688885	NA	NA	NA	NA	0.712088	1.17522	NA	NA	TANK	-0.000720747	7.04439	4.50092171760465e-06	0.99834	0.999983	NA	NA	NA	NA	1.01606	0.816585	0.549175	NA	RPL10A	0.428473	6.12366	5.08547	0.0422879	0.5594	NA	NA
HMGCS1	0.338008	6.44105	3.74663	0.0756193	0.574603	0.825194	NA	NA	1.03364	NA	NA	NA	NA	SDCBP	0.182758	5.26841	0.800738	0.38871	0.811789	NA	NA	0.779281	NA	NA	0.776235	NA	0.363278	TASOR2	0.391968	5.10951	1.56452	0.23341	0.999983	NA	NA	NA	1.177	0.464862	NA	NA	NA	RPL13	0.336091	5.96296	3.51526	0.0837788	0.597458	NA	NA
HMGN1	0.310927	7.21661	4.79041	0.0480499	0.558886	NA	NA	0.821504	NA	NA	1.21293	NA	NA	SERBP1	0.575991	6.39303	14.1559	0.00277275	0.646451	NA	NA	0.66959	NA	NA	0.654374	0.479789	NA	TBC1D15	0.547736	6.78731	1.81493	0.201295	0.999983	NA	NA	NA	1.30438	NA	NA	NA	1.3061	RPL14	0.231034	7.23802	2.78887	0.119152	0.629636	NA	NA
HMGXB4	0.604899	5.83387	14.727	0.00216157	0.527331	0.542017	NA	NA	NA	NA	1.45446	NA	NA	SET	0.408224	6.25087	5.60261	0.0358634	0.663733	NA	NA	0.487942	NA	NA	1.0484	0.550774	0.933152	THRAP3	0.0286445	6.19386	0.0157914	0.901941	0.999983	NA	NA	NA	NA	0.653997	NA	NA	0.906696	RPL18	0.583349	6.06778	12.9664	0.00329715	0.435035	NA	NA
HSP90B1	0.420878	7.95018	5.11262	0.0420984	0.548839	NA	NA	0.668478	NA	NA	1.73106	0.713244	NA	SETD5	0.704247	8.30907	5.87814	0.0323094	0.663733	NA	NA	NA	0.515573	0.461206	NA	NA	0.679415	TLK2	0.397536	7.78577	1.46386	0.248212	0.999983	NA	NA	NA	0.520008	0.874569	NA	NA	NA	RPL19	0.163775	8.26859	0.773605	0.395299	0.778086	NA	NA
HUWE1	0.394559	7.62508	6.45617	0.0250604	0.527734	0.333929	NA	NA	0.621352	0.496915	NA	NA	NA	SETX	0.065899	6.24393	0.239766	0.633325	0.912482	0.575497	NA	NA	NA	NA	NA	0.417162	NA	TM9SF3	0.169121	6.39975	0.535136	0.4776	0.999983	NA	NA	NA	0.446761	NA	NA	NA	0.823781	RPL24	0.237483	7.55389	3.81161	0.0730953	0.578109	NA	NA
IARS1	0.389094	6.59282	5.39266	0.0376274	0.547945	0.551093	NA	NA	0.427155	NA	NA	NA	NA	SF1	-0.0828111	4.40708	0.0617295	0.808043	0.957747	NA	NA	NA	NA	NA	0.572629	0.617948	NA	TMEM123	-0.285941	4.15411	0.43748	0.519648	0.999983	NA	NA	NA	0.693399	NA	1.06766	NA	NA	RPL26	0.195707	6.14418	2.00781	0.180345	0.66652	NA	NA
ICAM3	0.128023	5.66351	0.654653	0.433434	0.806948	NA	NA	0.863875	NA	NA	1.48101	NA	NA	SF3B1	0.284862	6.42708	2.34588	0.151897	0.710104	NA	NA	NA	NA	NA	0.363274	0.533744	0.43939	TMEM131L	-0.3127	6.29647	0.491341	0.495554	0.999983	NA	NA	NA	0.960577	0.664318	NA	NA	NA	RPL27	0.0559381	6.26678	0.13892	0.71545	0.912731	NA	NA
IGLC2	0.487752	9.22843	2.71929	0.123776	0.612912	NA	NA	1.91171	NA	NA	2.42893	1.06312	NA	SH3BP2	0.012523	1.54575	0.00115725	0.973352	0.994762	0.481341	NA	NA	NA	0.477138	NA	NA	1.43986	TNFAIP3	NA	NA	NA	NA	NA	NA	NA	NA	0.937425	0.900304	NA	NA	1.07662	RPL27A	NA	NA	NA	NA	NA	NA	NA
IKBKB	0.144159	6.42498	1.02516	0.330304	0.758121	0.264124	NA	NA	0.534542	NA	NA	NA	NA	SIRT1	-0.129253	5.93203	0.761559	0.4002	0.818801	NA	1.20268	NA	NA	0.545126	NA	NA	NA	TNIP1	-0.382829	5.90206	1.17315	0.298125	0.999983	NA	NA	NA	NA	0.704064	NA	NA	1.00762	RPL35A	-0.140326	6.0801	0.716492	0.412826	0.785359	NA	NA
IL2RA	0.620537	5.7313	0.88795	0.36371	0.776223	NA	NA	NA	3.8468	2.3602	NA	NA	NA	SLC23A2	NA	NA	NA	NA	NA	NA	1.35177	NA	NA	0.397527	NA	NA	0.769456	TNRC6A	NA	NA	NA	NA	NA	NA	NA	NA	0.428663	0.649562	NA	NA	NA	RPL36AL	0.724512	3.51149	1.72075	0.211885	0.692142	0.356734	NA
ILF2	0.317991	6.31079	6.61654	0.0236311	0.527331	0.52965	NA	NA	NA	NA	0.774478	NA	NA	SLC25A13	0.424681	5.64933	7.69934	0.0170037	0.654696	NA	NA	NA	NA	0.251664	NA	NA	1.03947	TRAK1	0.0418721	5.25876	0.0169605	0.898304	0.999983	NA	NA	NA	NA	0.618354	NA	0.674064	NA	RPL6	0.131758	6.04516	0.802961	0.386735	0.774637	NA	NA
ING3	0.323353	6.7023	6.05332	0.0291291	0.528417	0.300065	NA	NA	NA	NA	1.12569	0.343045	NA	SLC9A8	0.0122358	5.90276	0.00575264	0.940808	0.989073	NA	NA	NA	1.39729	0.378132	0.657383	0.84051	NA	TRPM7	-0.0210093	6.04269	0.0073663	0.932932	0.999983	NA	NA	NA	0.892656	0.956715	NA	NA	NA	RPL8	0.32317	6.1783	3.30248	0.0926265	0.606913	NA	NA
IPO5	0.274456	5.83025	3.75828	0.075224	0.57442	NA	0.865756	NA	NA	NA	0.829291	NA	NA	SNHG15	0.0368851	5.14128	0.0280368	0.869849	0.971967	1.27972	NA	NA	NA	0.656279	NA	NA	NA	TSC22D3	0.127588	5.20725	0.180204	0.678205	0.999983	NA	NA	0.641051	NA	NA	NA	2.13688	NA	RPLP1	0.0175635	5.54865	0.00800703	0.930083	0.981535	NA	NA
IRAK2	0.468587	6.07901	2.35646	0.149428	0.634087	0.682697	NA	NA	0.697703	1.54297	NA	NA	NA	SNRK	0.404816	7.65356	0.666848	0.430283	0.832974	NA	NA	NA	1.09441	NA	NA	0.531299	NA	TTC7A	0.261505	5.23585	0.157159	0.698337	0.999983	NA	NA	NA	0.438004	0.548267	NA	NA	NA	RPS10	-0.20192	4.6906	0.795788	0.388813	0.775026	NA	NA
IREB2	0.36949	6.48962	5.68697	0.0335231	0.544661	0.58018	NA	NA	NA	NA	1.33014	0.69155	NA	SOD2	0.160613	5.99851	1.33195	0.271231	0.765424	NA	NA	NA	1.82007	NA	1.61922	0.550931	1.22816	TUT4	0.219249	6.22881	0.939408	0.350375	0.999983	NA	NA	NA	0.296975	1.01975	NA	NA	1.9628	RPS12	0.102556	6.51988	0.414925	0.530842	0.838421	NA	NA
IRF4	0.140222	6.97045	0.389878	0.543478	0.856288	0.42765	NA	NA	1.41274	NA	NA	NA	NA	SP3	0.668514	3.74875	3.00881	0.108786	0.693978	NA	0.902062	NA	NA	NA	0.624258	0.493811	NA	UBE2E1	0.171203	4.15772	0.172599	0.684668	0.999983	NA	NA	NA	1.11529	0.594574	NA	NA	NA	RPS13	0.726338	4.02598	4.35889	0.0571297	0.560579	NA	NA
IRF8	0.236595	7.88702	2.06568	0.174956	0.648445	NA	NA	NA	0.660449	NA	0.511528	0.424567	NA	SPI1	0.0155779	6.35863	0.0036852	0.952607	0.991715	0.579321	0.576974	NA	NA	NA	0.550801	NA	0.652446	UBR4	-0.0652754	6.05542	0.0592549	0.811542	0.999983	NA	NA	NA	1.03106	0.509014	NA	NA	0.931927	RPS14	-0.11484	5.23623	0.128504	0.725831	0.919043	NA	NA
ITPKB	0.285067	6.33609	2.61996	0.130215	0.620466	NA	NA	0.397208	0.476766	NA	NA	NA	NA	SREBF1	0.203236	5.38637	1.13229	0.308517	0.782852	NA	NA	NA	NA	1.73355	NA	NA	0.588881	UICLM	-0.126229	6.29884	0.290492	0.599158	0.999983	NA	NA	3.11208	NA	NA	NA	1.42568	NA	RPS2	-0.177457	6.96108	0.622384	0.444514	0.802063	NA	NA
ITPR1	0.0324471	9.36429	0.0707871	0.794488	0.945856	0.291267	0.400477	NA	NA	NA	NA	NA	NA	SREBF2	-0.238434	6.40155	1.71516	0.215169	0.740064	0.434122	1.02187	NA	0.589295	0.390332	1.54295	0.555611	1.5675	UIMC1	0.172718	6.10998	0.571758	0.463274	0.999983	NA	NA	NA	1.73643	0.613589	NA	NA	NA	RPS23	-0.126542	6.77709	1.02452	0.330181	0.749451	NA	NA
ITSN2	0.329734	9.59705	4.25334	0.0603668	0.560567	0.586724	NA	NA	0.28907	0.541757	NA	NA	NA	SRRM1	0.201629	8.42117	2.27868	0.157388	0.710657	NA	NA	NA	NA	NA	0.943412	0.341626	0.84998	USP10	-0.0599539	8.85814	0.0412965	0.842163	0.999983	NA	NA	NA	1.329	1.2894	NA	NA	NA	RPS3	0.159948	8.60404	1.53476	0.237613	0.705608	NA	NA
IWS1	0.0676696	6.41884	0.316319	0.583674	0.872705	NA	NA	0.523898	NA	NA	0.537843	NA	NA	SRSF3	-0.0987619	5.79418	0.310101	0.587994	0.899947	NA	NA	NA	NA	0.598187	NA	NA	0.899321	USP12	0.0461167	6.07491	0.0354434	0.853604	0.999983	NA	NA	NA	1.48485	0.442381	NA	NA	NA	RPS3A	-0.0120042	6.43252	0.00732471	0.933119	0.982859	NA	NA
JADE3	0.260333	5.80569	0.922098	0.354952	0.772634	NA	NA	NA	0.574101	1.29155	NA	1.66005	NA	SRSF5	-0.164086	1.75983	0.242455	0.63147	0.911933	NA	NA	0.253549	NA	0.449411	NA	NA	NA	USP3	NA	NA	NA	NA	NA	NA	NA	NA	NA	0.354823	0.965149	NA	NA	RPS5	NA	NA	NA	NA	NA	NA	NA
JAK3	0.321905	5.77918	4.93601	0.0452479	0.555535	NA	NA	NA	0.540765	NA	0.972624	NA	NA	STK17A	-0.0883813	5.31267	0.103375	0.753424	0.941634	NA	NA	NA	1.52101	0.887042	NA	NA	NA	USP9X	-0.0250193	5.45689	0.0110674	0.91784	0.999983	NA	NA	NA	0.746366	0.546912	NA	NA	NA	RPS6	0.0560118	5.98592	0.16308	0.692995	0.905659	NA	NA
JUND	0.449845	10.3819	7.89971	0.0150758	0.527331	0.601905	NA	NA	0.651528	0.456851	0.823174	0.507774	NA	SUPT6H	0.399466	8.91979	4.8713	0.0478228	0.680195	NA	NA	NA	NA	0.583702	NA	NA	1.28683	VOPP1	0.294692	8.77422	0.917266	0.355937	0.999983	NA	NA	NA	NA	0.571963	NA	NA	1.09521	RPSA	0.753054	9.81304	18.9267	0.00081236	0.365262	NA	NA
JUP	0.108854	5.30645	0.19242	0.668323	0.903865	NA	NA	NA	0.82329	NA	NA	0.695169	NA	TASOR2	0.187841	5.41177	0.19423	0.667367	0.922411	NA	NA	NA	0.907147	0.557529	NA	NA	NA	WHAMM	-0.15784	6.14602	0.0747728	0.788741	0.999983	NA	NA	NA	0.689294	0.792984	NA	NA	1.57683	RSL1D1	NA	NA	NA	NA	NA	NA	NA
KANSL3	0.311941	5.88325	2.86959	0.114769	0.609135	NA	0.790614	NA	NA	0.824873	NA	NA	NA	TBC1D15	0.0484553	5.72452	0.0523451	0.822937	0.961573	NA	NA	NA	NA	0.306972	NA	NA	1.42669	XPO6	0.164723	5.92675	0.391429	0.542563	0.999983	NA	NA	NA	1.26072	0.689851	NA	NA	NA	RYBP	0.0255269	5.97475	0.0246072	0.877795	0.970439	NA	NA
KAT6A	0.312473	8.76677	7.53391	0.0170755	0.527331	NA	0.544001	NA	NA	NA	0.393282	NA	NA	TBL1XR1	0.0105155	8.13313	0.00636423	0.937748	0.989073	NA	NA	NA	1.67831	0.297538	NA	NA	0.402504	YAF2	0.174051	8.26226	0.569602	0.464081	0.999983	NA	NA	NA	0.396274	0.947489	NA	NA	1.10411	SAP18	0.237877	8.80027	4.09977	0.0642446	0.564019	NA	NA
KAT6B	0.449023	8.47843	7.87167	0.0152191	0.527331	0.759516	0.592365	NA	0.836062	NA	0.713523	NA	NA	TCF25	0.108634	7.24216	0.258575	0.620446	0.907775	NA	0.606078	NA	NA	NA	NA	NA	1.2973	YARS1	0.0187678	7.60932	0.00389315	0.951213	0.999983	NA	NA	NA	1.255	1.80979	NA	NA	NA	SBDS	0.0671754	8.3686	0.31645	0.583456	0.864533	NA	NA
KAT7	0.146573	6.69884	1.53702	0.237603	0.698478	NA	0.502885	NA	NA	NA	0.726768	NA	NA	TENT2	-0.175245	5.7743	1.1767	0.299631	0.778644	NA	NA	NA	0.446825	0.283134	NA	NA	NA	ZC3HAV1	0.028698	5.77589	0.0200867	0.889466	0.999983	NA	NA	NA	0.547051	0.69872	NA	NA	NA	SDCBP	0.238396	6.68076	2.29912	0.153723	0.653721	NA	NA
KDM5D	0.602288	5.2493	0.9566	0.349779	0.770332	NA	NA	NA	NA	8.09891	1.153	NA	NA	THRAP3	0.447315	3.98361	0.389953	0.546539	0.881319	NA	NA	NA	NA	0.256728	NA	NA	0.609273	ZEB1	0.387887	4.12094	0.236856	0.636037	0.999983	NA	NA	NA	1.52883	1.7375	NA	NA	1.73649	SELENOK	0.662594	4.9232	0.915045	0.359682	0.761884	NA	NA
KIDINS220	0.138976	6.29305	0.804731	0.386463	0.787403	NA	NA	NA	NA	NA	0.901411	0.37759	NA	TIMP2	0.0119343	7.07579	0.00701052	0.934672	0.987719	NA	NA	NA	NA	0.50692	NA	NA	0.722261	ZFAS1	0.0476334	7.33016	0.0546247	0.818903	0.999983	NA	NA	NA	NA	NA	NA	0.746477	1.3639	SERINC1	0.0413416	7.07277	0.115043	0.739968	0.924053	NA	NA
KIF13B	0.281154	6.36978	5.55338	0.0353161	0.544956	0.421427	NA	NA	0.630374	NA	NA	NA	NA	TLK2	0.19557	6.91551	2.79205	0.120941	0.695016	NA	NA	NA	NA	0.435727	NA	NA	0.491244	ZFP36	0.135605	7.53383	0.135438	0.718879	0.999983	NA	NA	0.670797	NA	NA	1.17206	NA	NA	SERPINB9	0.32021	7.07806	3.90645	0.0700298	0.574432	0.640623	NA
KLF12	0.128443	9.1373	0.899342	0.36075	0.775066	NA	0.385788	NA	0.443579	NA	0.483938	NA	NA	TMA7	-0.0945602	5.93795	0.266043	0.615497	0.907075	NA	NA	0.454739	NA	NA	0.435413	NA	0.950141	ZHX2	0.088925	7.89287	0.135528	0.718789	0.999983	NA	NA	NA	1.56739	1.18765	NA	NA	1.52874	SET	-0.0554123	10.0061	0.158446	0.697143	0.90698	0.267086	NA
KLF3	0.508349	6.99814	8.77875	0.0112958	0.527331	NA	NA	0.458213	NA	NA	NA	1.09411	NA	TMCC3	0.608438	7.4412	18.985	0.000963173	0.63998	NA	NA	NA	NA	0.377613	NA	NA	1.40292		0.568765	8.31309	5.55084	0.0351125	0.999983									SETD2	0.436775	8.08064	8.03121	0.0142525	0.495137	NA	NA
KLF6	0.66102	9.88506	18.1921	0.000980502	0.527331	1.08801	0.461259	0.421841	0.501677	NA	1.73414	0.602477	NA	TNFAIP2	0.337002	9.5019	4.45717	0.0567224	0.68214	0.535763	NA	NA	0.938232	0.391889	NA	NA	1.29049		0.283642	9.59416	0.742442	0.404734	0.999983									SLC25A26	0.677245	9.27065	16.1984	0.00148368	0.365262	NA	NA
KLF7	0.535554	6.99636	9.95792	0.00783123	0.527331	0.558376	0.906526	NA	0.927492	NA	NA	NA	NA	TNRC6A	-0.215192	6.38238	1.6441	0.22431	0.744543	NA	0.857583	NA	NA	0.465996	NA	0.526559	0.483758		-0.0490455	6.77728	0.0375563	0.849381	0.999983									SLC25A6	-0.14258	4.90642	0.245185	0.628871	0.884696	NA	NA
KLHL2	0.344711	6.99612	6.82517	0.0219113	0.527331	NA	0.779218	NA	NA	NA	0.803061	NA	NA	TOM1	0.0869039	7.55275	0.189671	0.671027	0.923354	NA	0.902778	NA	NA	NA	NA	NA	0.927677		-0.2331	7.46658	0.603912	0.451226	0.999983									SLC9A8	0.0535307	6.17022	0.142296	0.712183	0.911944	NA	NA
KLHL5	0.588871	8.44615	16.6018	0.00139144	0.527331	0.894064	NA	0.26386	0.545874	NA	1.45557	0.447436	NA	TPP2	0.198022	7.52871	1.32995	0.271572	0.765424	NA	NA	NA	NA	0.364311	NA	NA	1.18404		0.509558	7.7507	2.23765	0.158936	0.999983									SMURF1	0.26219	6.39793	2.80659	0.118093	0.629636	NA	NA
KPNA5	0.256989	6.08593	4.29441	0.0593044	0.559738	NA	NA	NA	NA	NA	1.25675	0.574904	NA	TRIM11	0.364816	3.72482	4.47189	0.0564013	0.68214	NA	1.36372	NA	NA	2.08551	NA	NA	NA		0.11633	4.53404	0.113036	0.741733	0.999983									SNW1	0.0492372	6.09436	0.107253	0.748582	0.927575	NA	NA
KRR1	0.304022	6.67634	4.09297	0.0647573	0.560707	0.275537	NA	NA	NA	NA	1.15554	NA	NA	TSC22D3	0.314209	5.29983	2.7945	0.120797	0.695016	NA	NA	NA	NA	NA	0.70683	2.07741	NA		-0.0878091	5.5129	0.0584184	0.812828	0.999983									SNX9	0.239531	6.75124	2.1892	0.163143	0.660246	NA	NA
KRTCAP2	0.0478936	5.2351	0.0555039	0.817527	0.954268	NA	NA	0.908801	NA	NA	1.5514	NA	NA	TXNIP	0.190328	5.81938	0.91813	0.357132	0.798317	0.758222	0.897542	0.447794	NA	0.691397	0.827414	0.823493	0.477115		-0.0281796	5.56444	0.0101549	0.921264	0.999983									SP140	0.202384	6.03235	1.38746	0.260248	0.718684	NA	NA
KTN1	0.209292	7.95915	3.83718	0.0725798	0.573262	0.257394	NA	NA	NA	NA	NA	0.301935	NA	U2SURP	0.0712016	7.21464	0.25132	0.625341	0.909357	NA	NA	NA	NA	NA	0.585394	0.747232	NA		0.163835	7.1801	0.47742	0.501946	0.999983									SP3	-0.0734839	7.78596	0.434819	0.521308	0.835837	NA	NA
LANCL2	0.555086	6.84335	8.30943	0.0131545	0.527331	NA	1.15835	NA	0.743782	NA	1.99124	NA	NA	UBC	0.353078	6.13665	3.80442	0.0751985	0.688885	NA	NA	NA	0.604483	0.476528	NA	NA	0.989238		0.39935	6.01551	2.73327	0.122559	0.999983									SPOPL	0.498153	5.678	3.67592	0.0777729	0.585883	NA	NA
LAPTM5	0.26166	9.75537	2.98072	0.108619	0.605194	NA	NA	NA	NA	0.564606	0.295312	0.348113	NA	UBE2B	0.0921864	9.86015	0.292239	0.598816	0.903447	NA	NA	NA	0.652902	NA	0.563907	NA	0.529929		-0.151463	9.51128	0.350729	0.564017	0.999983									SPPL2A	0.181041	8.13596	1.50301	0.242262	0.707979	0.283801	NA
LARP7	0.262435	6.74898	3.35357	0.0907417	0.593193	0.481792	NA	NA	NA	NA	0.99887	0.466856	NA	UBR4	0.0896555	6.01251	0.396286	0.540975	0.878691	NA	NA	NA	1.26994	NA	1.01238	0.798086	1.03817		0.123793	6.37994	0.118984	0.735722	0.999983									SREBF2	0.0739795	6.56495	0.284308	0.603017	0.875104	NA	NA
LINC01004	0.139264	6.18866	0.783194	0.392703	0.789826	0.889409	NA	NA	0.583001	NA	NA	NA	NA	UIMC1	-0.337074	5.24384	1.85098	0.19902	0.730723	NA	NA	NA	NA	0.454835	NA	0.578038	NA		0.260839	5.52123	0.48459	0.498814	0.999983									SRGN	0.249732	5.86394	2.1482	0.166843	0.660246	NA	NA
LINC01215	0.228736	6.89746	1.9505	0.186591	0.658464	0.255534	NA	NA	0.684659	NA	0.515402	NA	NA	USP12	0.0168837	2.75387	0.00171646	0.967646	0.994079	NA	NA	NA	NA	0.301035	NA	NA	0.938291		0.470792	4.04619	1.85034	0.19666	0.999983									SRSF5	0.346138	3.79662	1.49419	0.243635	0.70827	NA	NA
LPGAT1	0.154258	6.89776	1.43569	0.252839	0.710496	0.557859	NA	0.329785	NA	NA	0.819463	NA	NA	USP36	0.0583769	7.1204	0.160552	0.695788	0.928835	NA	NA	NA	NA	0.680661	NA	NA	1.80944		0.108473	6.81984	0.214972	0.650689	0.999983									STAT3	-0.0112237	7.196	0.0105448	0.9198	0.979949	NA	NA
LRCH1	0.402049	8.04421	9.19133	0.00991043	0.527331	0.331642	NA	NA	0.733337	NA	0.809444	NA	NA	USP7	-0.15429	5.67708	1.50765	0.24336	0.756275	NA	NA	NA	NA	0.351073	NA	NA	0.656093		0.0114381	5.94195	0.00164494	0.968272	0.999983									STAU1	-0.012737	6.56006	0.00702334	0.934506	0.983122	NA	NA
LRPPRC	0.246519	6.89671	4.4661	0.0550821	0.559338	0.358256	NA	NA	NA	NA	1.16116	0.284217	NA	USP8	0.305137	5.87087	4.41201	0.0578105	0.68214	0.418633	NA	NA	NA	0.404332	NA	NA	NA		0.122711	6.31789	0.124635	0.729804	0.999983									STIM2	0.133766	6.6925	0.969487	0.343035	0.755528	NA	NA
LY75	0.283279	6.61608	4.1165	0.0640899	0.560707	0.432413	NA	0.76167	NA	NA	1.26946	NA	NA	USPL1	0.309112	5.44955	2.58871	0.133964	0.699735	NA	NA	NA	NA	0.681124	NA	0.804387	0.592074		0.35823	5.43135	1.24778	0.28445	0.999983									SUB1	0.0402526	5.9834	0.0797573	0.782137	0.940057	NA	NA
MAF1	0.383506	5.5201	4.02404	0.0667762	0.561344	NA	NA	0.715314	NA	NA	0.896775	0.550526	NA	VSIR	0.247017	5.4489	1.89217	0.194433	0.727755	NA	NA	NA	NA	NA	NA	0.579498	0.845932		0.137237	5.53684	0.284216	0.603105	0.999983									SUCO	-0.0583542	5.63568	0.109692	0.745849	0.926723	NA	1.01214
MAGOH	0.325812	5.74928	6.27867	0.0267677	0.528188	NA	NA	0.602287	NA	NA	0.874501	NA	NA	WARS1	0.278749	5.71874	2.54547	0.136952	0.701011	0.858098	NA	NA	NA	0.316263	NA	NA	NA		-0.115171	5.5505	0.126155	0.728213	0.999983									SYAP1	0.257302	6.19132	4.95159	0.0446717	0.560579	NA	1.25104
MALT1	0.409554	7.91937	10.0204	0.00768523	0.527331	NA	NA	0.342359	0.705915	NA	NA	NA	NA	WIPF2	0.612476	8.11568	7.33955	0.0191869	0.654696	0.586573	NA	NA	NA	0.327006	NA	0.599447	NA		0.114381	8.43024	0.0591847	0.811645	0.999983									SYNE2	0.2241	7.40818	1.67342	0.218634	0.696007	NA	NA
MANBA	0.312744	8.17198	4.55536	0.0530303	0.558886	NA	NA	NA	0.64136	NA	0.854414	NA	NA	WTAP	-0.0889161	7.73438	0.413279	0.532567	0.873981	NA	NA	NA	0.89805	NA	0.636596	0.311215	1.31522		0.16519	7.97607	0.317422	0.582905	0.999983									TAB2	0.217386	6.31057	2.38883	0.146538	0.64909	NA	NA
MAP2K4	0.251741	7.15851	4.73562	0.0491591	0.558886	0.354521	NA	NA	NA	NA	0.505281	NA	NA	ZC3H7A	0.0459941	6.77509	0.124537	0.73037	0.937976	NA	NA	NA	NA	0.49022	NA	0.757088	0.609173		-0.0320331	6.72457	0.0165255	0.89971	0.999983									TAGAP	0.165806	7.1694	1.47831	0.245964	0.708998	NA	NA
MAP2K5	-0.0256361	6.18315	0.0233405	0.880989	0.970485	NA	NA	0.459416	NA	NA	0.835839	NA	NA	ZEB1	-0.483311	5.62268	4.35013	0.0593413	0.68214	NA	1.48774	NA	1.71315	0.866117	NA	NA	NA		-0.190372	5.86589	0.423715	0.526501	0.999983									TANK	-0.332455	6.57406	5.13295	0.0414753	0.558091	NA	NA
MAP3K8	0.368745	8.13501	3.29887	0.0931247	0.597088	NA	NA	NA	1.12264	0.603094	NA	NA	NA	ZFP36	0.132518	8.32916	0.177284	0.681262	0.92538	NA	0.798614	1.04483	NA	0.413626	0.713196	NA	0.886134		-0.35048	7.70445	1.44554	0.251029	0.999983									TASOR2	0.439078	8.14761	8.56362	0.0119488	0.495137	NA	NA
MAPK1IP1L	0.423685	7.63405	11.1846	0.00547226	0.527331	0.266903	NA	NA	0.455051	NA	0.457423	NA	NA	ZNF207	0.187123	6.83221	2.15362	0.168299	0.714277	NA	NA	NA	0.363731	NA	NA	NA	0.758178		0.184906	6.85943	0.907452	0.358452	0.999983									TBC1D15	0.450953	7.36169	12.7219	0.00351706	0.435035	NA	NA
MAPK8	0.580971	8.36011	12.3475	0.00396935	0.527331	0.549015	0.497042	NA	NA	0.94267	0.835817	NA	NA		0.19873	7.51904	1.81994	0.202564	0.735255										0.0970762	7.91765	0.0652779	0.802403	0.999983									TENT2	0.561459	8.06638	9.42746	0.00907297	0.485905	0.399191	NA
MARCHF7	0.401275	7.93078	6.1183	0.0284223	0.528188	0.367641	NA	NA	NA	0.675871	NA	NA	NA		0.235076	7.24392	2.70656	0.126213	0.69721										0.137045	7.31102	0.299929	0.593359	0.999983									TGFBR2	0.177649	7.36325	2.33297	0.15096	0.650889	NA	NA
MARCHF8	0.201783	7.48251	2.14559	0.167424	0.642151	NA	NA	NA	NA	0.802699	0.412824	NA	NA		-0.586837	5.59631	2.94856	0.111983	0.693978										-0.082997	6.53721	0.0763708	0.786693	0.999983									THOC1	0.0283338	6.28498	0.0318162	0.861221	0.964719	NA	1.22926
MARCKS	0.938845	7.57969	13.2084	0.00316272	0.527331	0.905576	NA	0.455618	1.79615	0.67614	2.47661	NA	NA		0.546311	9.03294	6.74389	0.023582	0.654696										-0.000731559	8.43685	4.50145302324464e-06	0.99834	0.999983									TLE5	0.265213	2.10915	0.626875	0.441523	0.800166	NA	NA
MARF1	0.188998	7.40065	3.01586	0.10676	0.605194	NA	NA	0.299836	NA	NA	0.700719	0.272916	NA		-0.157232	6.05234	0.904368	0.36063	0.798948										0.0489585	6.54634	0.0519739	0.823267	0.999983									TLK2	0.0693391	6.51198	0.217726	0.648612	0.890122	NA	NA
MARS1	0.320811	6.20313	3.25614	0.0950429	0.599411	0.383365	NA	NA	NA	0.928856	NA	NA	NA		-0.0496321	5.35429	0.0799748	0.782217	0.950937										-0.273202	5.26581	0.878118	0.365808	0.999983									TM9SF3	0.267246	5.99662	2.50352	0.137952	0.642118	NA	NA
MBNL2	0.295163	8.52822	5.13548	0.0417104	0.548839	NA	NA	NA	NA	0.573987	NA	0.345728	NA		-0.164272	6.64425	0.457302	0.511886	0.8655										-0.183959	6.77883	0.5182	0.484562	0.999983									TMEM41B	0.268914	7.52042	3.68154	0.077568	0.585883	NA	NA
MBTPS1	0.16396	6.38125	1.80126	0.203191	0.67016	NA	NA	NA	NA	NA	0.679896	0.534425	NA		0.386686	6.12943	5.28144	0.0406132	0.678353										0.0794943	5.88428	0.0564465	0.815943	0.999983									TMEM62	0.160874	6.63849	1.71489	0.213346	0.694019	NA	NA
MCPH1	0.045234	7.11425	0.149749	0.705217	0.917037	NA	NA	NA	NA	NA	0.56151	0.290195	NA		-0.130255	5.45186	1.04586	0.326913	0.789873										-0.0965155	5.75182	0.200268	0.661971	0.999983									TMF1	-0.122024	6.87619	1.04149	0.326357	0.748343	NA	NA
MED1	0.254242	5.88944	3.39853	0.0888401	0.590727	0.406208	NA	NA	NA	NA	0.922056	NA	NA		0.23895	5.37485	2.91381	0.1139	0.693978										-0.363813	5.32863	1.13322	0.30646	0.999983									TOMM7	0.171629	5.81182	1.6547	0.221079	0.69697	NA	NA
MED10	0.498498	6.10082	6.82025	0.021952	0.527331	NA	NA	0.752597	NA	NA	2.04123	0.710862	NA		0.610405	5.31035	9.86985	0.00863839	0.654696										0.452011	5.57912	2.4816	0.139472	0.999983									TP53BP2	0.4256	6.38247	4.62118	0.0512796	0.560579	NA	NA
MED21	0.265664	5.69522	3.8623	0.0717693	0.573262	NA	NA	0.361345	NA	NA	1.28307	NA	NA		-0.0178063	5.38272	0.0150336	0.904472	0.981916										-0.193813	5.27323	0.700349	0.418015	0.999983									TRBC2	0.311816	5.57669	6.24278	0.0268945	0.518515	0.596486	NA
MED27	0.271687	6.46573	4.60347	0.0519633	0.558886	0.303036	NA	NA	0.452482	NA	0.476479	NA	NA		-0.0991131	5.75321	0.417012	0.530754	0.873981										-0.0913285	6.25279	0.114373	0.740634	0.999983									TSC22D3	-0.0136311	6.60492	0.0116881	0.915582	0.979017	NA	NA
MED4	0.205641	6.71577	3.12673	0.101146	0.602812	0.34712	NA	NA	NA	NA	0.591765	0.541888	NA		0.194846	6.39663	1.72981	0.213346	0.739314										0.0205324	6.4953	0.00758314	0.931954	0.999983									TSPYL2	0.22683	6.88682	1.85559	0.1966	0.679066	NA	1.78621
MFF	0.23248	6.3222	3.0124	0.106944	0.605194	NA	NA	0.259749	NA	NA	0.856772	0.545951	NA		0.163104	5.84131	1.37514	0.263993	0.763609										0.205587	5.72097	1.00097	0.335626	0.999983									TTC21B	0.11274	6.13052	0.653795	0.433516	0.795363	NA	NA
MIA3	0.140482	6.50674	1.07871	0.318462	0.751458	NA	NA	0.375748	NA	NA	0.835887	NA	NA		-0.153856	6.04563	1.0555	0.324784	0.788138										-0.390622	6.29592	1.92578	0.188849	0.999983									TUBA1A	0.199059	7.04928	1.59401	0.229247	0.703184	NA	NA
MIOS	0.494798	6.6742	10.6251	0.00642734	0.527331	NA	NA	0.280639	NA	0.844769	1.24571	NA	NA		0.351686	5.66937	3.12661	0.102767	0.693978										0.0784039	5.59285	0.0482942	0.829505	0.999983									UAP1	0.35495	5.08381	3.6145	0.0800154	0.590566	NA	NA
MLH1	0.267615	5.94596	4.96593	0.0446944	0.552366	NA	0.805758	0.406406	NA	NA	NA	NA	NA		-0.187286	4.03858	1.30518	0.275868	0.766728										0.146428	4.68974	0.162927	0.69289	0.999983									UBA52	0.211435	4.86685	2.15393	0.166331	0.660246	NA	NA
MMADHC	0.238131	5.74214	2.43138	0.14363	0.631359	NA	NA	NA	NA	NA	1.30169	0.498086	NA		0.257144	5.36751	1.79842	0.205075	0.736085										0.0770226	5.50967	0.114082	0.740988	0.999983									UBC	0.297442	5.80984	2.96815	0.108951	0.625029	NA	0.767224
MOB4	0.264707	6.10215	2.8451	0.116181	0.609756	NA	NA	NA	NA	NA	0.85085	0.399365	NA		0.0290971	6.01345	0.0432748	0.838745	0.964684										-0.239289	6.17229	0.826793	0.37997	0.999983									UBE2B	0.224745	6.95162	2.77893	0.119752	0.629636	0.451983	NA
MRFAP1	0.214208	5.8553	2.35919	0.149215	0.634087	NA	NA	0.596036	NA	NA	0.903413	NA	NA		0.022973	5.53104	0.014644	0.905712	0.981988										-0.00306761	5.52893	0.000124338	0.991275	0.999983									UBE2E1	0.232569	6.17051	1.64675	0.222127	0.697964	NA	NA
MRPL3	0.410135	5.51472	6.5795	0.0239606	0.527331	0.504909	NA	NA	NA	NA	1.6498	NA	NA		0.119802	4.54342	0.327305	0.577959	0.896832										0.133791	4.63139	0.125605	0.728543	0.999983									UBE2E3	0.196797	5.34827	1.63155	0.224154	0.699107	0.639775	NA
MRPL54	0.518063	5.80431	10.04	0.0076425	0.527331	0.45284	NA	0.679858	NA	NA	1.69583	NA	NA		0.44779	5.77231	4.75437	0.050155	0.68077										0.237378	5.66848	0.491939	0.495471	0.999983									UBE2H	0.267431	5.82255	2.24727	0.158081	0.658461	NA	NA
MRPS21	0.115736	5.51616	0.678722	0.425313	0.803413	NA	NA	0.37356	NA	NA	0.934887	NA	NA		0.0296548	5.47569	0.0218542	0.884964	0.976986										-0.14817	5.49092	0.153425	0.701557	0.999983									UBR4	-0.0127103	5.70926	0.00866188	0.927288	0.981301	NA	NA
MT-CYB	0.363367	10.9121	5.97215	0.0300398	0.529143	0.283007	NA	0.4415	NA	0.746532	NA	NA	NA		0.0714119	10.7808	0.125848	0.729017	0.937629										0.204608	11.0709	0.528424	0.480355	0.999983									UHRF2	0.09196	10.8291	0.166063	0.69036	0.904308	NA	NA
MTM1	-0.114016	6.15875	0.423266	0.526971	0.847782	NA	NA	0.450398	NA	NA	NA	0.562325	NA		-0.116129	5.07354	0.355669	0.562159	0.889262										0.159597	5.67595	0.473835	0.503187	0.999983									UQCRB	-0.636035	4.39978	7.72156	0.0158377	0.496569	NA	NA
MTMR12	0.455968	6.9303	8.31796	0.0131174	0.527331	0.412143	0.562116	NA	NA	0.785692	1.2091	NA	NA		0.220059	5.46447	2.77088	0.122222	0.695016										0.328791	6.40334	0.960722	0.345185	0.999983									UQCRFS1	0.352203	6.52844	7.04946	0.0200201	0.501927	NA	NA
MTMR6	0.280689	7.84632	5.15954	0.0413069	0.548839	NA	0.551392	NA	NA	0.463695	NA	NA	NA		0.0941436	6.801	0.384674	0.546869	0.881319										-0.0755222	7.02135	0.11231	0.742964	0.999983									USP12	0.262879	6.45778	3.46168	0.0859054	0.597458	NA	NA
MTMR9	0.37649	6.0221	8.25843	0.0133785	0.527331	0.720984	NA	NA	0.676817	NA	0.793181	NA	NA		-0.10821	4.58778	0.384989	0.54671	0.881319										0.00909115	5.21178	0.00115059	0.973462	0.999983									VAMP2	0.1589	5.51162	0.902538	0.35968	0.761884	NA	NA
MTR	0.21923	6.63308	4.08302	0.0650418	0.560707	NA	NA	NA	NA	NA	0.523943	0.728646	NA		-0.0188183	4.55835	0.0119308	0.914852	0.983099										0.0855454	5.36169	0.116748	0.738127	0.999983									WASF2	0.117673	6.69009	0.636007	0.439689	0.800166	NA	NA
MXI1	0.195175	6.90575	1.76294	0.207756	0.675311	NA	NA	0.430169	NA	NA	NA	0.364915	NA		-0.493502	6.24314	2.07302	0.175847	0.719659										-0.713503	6.41212	4.06346	0.0653482	0.999983									WDR48	0.243225	5.7755	2.07512	0.173707	0.663709	NA	1.20552
MYC	0.943975	6.20264	11.1278	0.00556203	0.527331	1.01489	NA	0.684796	NA	NA	2.47733	NA	NA		0.48184	3.14762	2.15301	0.168461	0.714277										NA	NA	NA	NA	NA									XPO4	-0.46926	2.14293	2.03819	0.176823	0.664964	NA	NA
MYEF2	0.49161	5.93201	4.14218	0.0633735	0.560707	NA	NA	NA	NA	1.11098	0.908396	NA	NA		-0.255551	1.31037	0.225688	0.643051	0.915608										NA	NA	NA	NA	NA									XRCC6	0.356056	4.73361	2.87123	0.11437	0.629636	NA	1.22109
MZT2B	0.319421	6.30232	1.7548	0.208744	0.676712	NA	NA	NA	NA	NA	1.20653	1.95577	NA		0.332344	6.14521	3.04472	0.106884	0.693978										-0.0110731	5.80043	0.00185524	0.966306	0.999983									YAF2	0.309245	6.58117	2.90544	0.11239	0.629636	NA	NA
N4BP1	0.311926	6.60659	7.32778	0.0183398	0.527331	NA	0.810309	NA	NA	NA	0.866914	NA	NA		0.467511	7.65877	2.75057	0.123464	0.695282										-0.206925	7.4313	0.538332	0.476364	0.999983									ZBTB1	0.513519	7.74023	10.2495	0.00706097	0.48375	NA	NA
NAA15	0.254262	7.60049	4.85675	0.0467465	0.555859	NA	NA	NA	0.455345	NA	0.464726	NA	NA		0.227292	6.48173	1.84423	0.199781	0.731068										0.160887	6.51592	0.391496	0.542513	0.999983									ZC3H7A	0.191715	6.90968	2.18736	0.163306	0.660246	NA	NA
NCOA5	0.385585	6.16024	9.03864	0.0103995	0.527331	0.355577	NA	NA	NA	NA	1.30861	0.357151	NA		0.0726941	4.99147	0.2657	0.615724	0.907075										0.0197935	5.20439	0.00547723	0.942139	0.999983									ZNF326	0.148104	5.54899	0.907578	0.358387	0.761791	NA	NA
NDUFB2	-0.0666488	5.32331	0.158203	0.697459	0.914098	NA	NA	0.76629	NA	NA	1.32849	NA	NA		0.268203	6.42952	2.30884	0.154893	0.710657										-0.35042	6.31661	0.893923	0.361918	0.999983									ZNF451	-0.0173922	6.5817	0.0166732	0.899264	0.975644	NA	NA
NDUFB8	0.240462	5.63878	2.06446	0.175082	0.648445	NA	NA	0.773347	NA	NA	1.11228	NA	NA		0.367455	6.26321	3.71238	0.0783583	0.688885										0.0664509	6.02059	0.0539179	0.820053	0.999983										0.240002	6.39052	3.02845	0.105759	0.619089
NDUFB9	0.340371	6.2379	4.30431	0.0590497	0.559738	NA	NA	0.549458	NA	NA	1.18592	0.908098	NA		0.446995	6.85843	7.02954	0.0213401	0.654696										0.232335	6.71555	1.07564	0.318891	0.999983										0.304503	6.67212	6.24529	0.026866	0.518515
NEIL1	0.210963	5.89329	2.0854	0.173065	0.648134	NA	NA	NA	0.601263	NA	0.753214	NA	NA		-0.399217	0.925133	2.00394	0.182391	0.722885										NA	NA	NA	NA	NA										-0.225895	3.70757	0.595039	0.454491	0.805973
NFE2L2	0.327944	7.5807	3.83863	0.0725324	0.573262	NA	0.532643	NA	0.905828	0.738092	NA	NA	NA		0.117705	7.9652	0.697569	0.420142	0.829409										0.278144	7.82917	1.38868	0.260082	0.999983										0.450475	7.87929	8.83637	0.0109388	0.495137
NKAP	0.377767	6.00824	3.15465	0.099792	0.601505	NA	NA	NA	NA	0.662702	1.15466	NA	NA		0.0225873	4.82491	0.0159834	0.901518	0.981577										-0.00128848	4.96996	2.16724648146781e-05	0.996353	0.999983										0.201369	5.88872	1.40464	0.257464	0.716619
NOL11	0.374866	5.50401	8.09394	0.0141313	0.527331	0.402699	NA	NA	NA	NA	1.42552	0.474743	NA		0.441826	3.88122	6.36338	0.0270372	0.654696										0.424069	4.23089	2.46932	0.138329	0.999983										0.342174	5.34297	3.49159	0.0847176	0.597458
NOL7	0.297733	6.80889	5.45707	0.0366798	0.547008	NA	NA	0.540213	NA	NA	1.1485	NA	NA		0.219221	6.36361	2.14475	0.169109	0.714277										0.0370758	6.43401	0.0109647	0.918209	0.999983										0.189352	6.42593	1.38187	0.261162	0.719198
NPC2	0.106676	5.75811	0.24228	0.63101	0.891377	NA	NA	0.402312	NA	NA	0.638864	NA	NA		0.291202	8.3328	1.39033	0.26151	0.761616										-0.0460456	8.25688	0.0201511	0.889327	0.999983										0.257479	4.55345	2.03767	0.17738	0.664964
NR2C2	0.0942502	6.63504	0.3442	0.567754	0.867282	0.401608	NA	NA	0.89723	NA	NA	NA	NA		0.0548324	6.349	0.104931	0.751643	0.941066										0.298896	6.55144	2.08062	0.173233	0.999983										0.116454	6.65614	0.967678	0.34347	0.755559
NRAS	0.384834	5.53852	5.83409	0.0316794	0.54138	0.345133	NA	NA	NA	NA	NA	0.515001	NA		0.451287	5.05308	7.23096	0.0199127	0.654696										0.277404	5.09771	0.894563	0.361685	0.999983										0.197166	5.40093	1.19758	0.293958	0.741614
NRBF2	0.185403	5.70764	1.07325	0.319645	0.751939	0.263641	NA	NA	NA	0.873702	NA	NA	NA		-0.326321	5.45161	3.48139	0.0870323	0.693936										-0.138309	5.47962	0.3531	0.562707	0.999983										0.414145	5.37981	5.60965	0.0342935	0.543283
NSF	0.454933	6.92886	8.95513	0.0106772	0.527331	0.613902	0.820599	NA	NA	NA	0.639278	0.874901	NA		-0.324922	5.22822	2.13745	0.169783	0.714277										-0.352137	5.36811	1.5914	0.2281	0.999983										-0.251208	5.96097	1.96843	0.184379	0.669095
NSUN2	0.208036	5.78855	2.46286	0.141273	0.629731	0.436201	NA	NA	NA	NA	0.928961	NA	NA		0.239156	5.3761	2.83792	0.118228	0.695016										-0.0125662	5.55519	0.00162827	0.968421	0.999983										0.158546	5.6508	1.23804	0.28629	0.735643
NUBP1	0.382625	5.89049	6.02128	0.0294861	0.529143	0.463168	NA	NA	NA	NA	1.24351	NA	NA		0.14794	5.44063	0.730067	0.409825	0.82629										-0.209352	5.53132	0.573232	0.462411	0.999983										0.200984	4.76577	1.06534	0.321101	0.747791
NUCKS1	0.303167	7.90282	6.19575	0.0276069	0.528188	NA	0.369855	0.298154	NA	NA	0.60804	0.35056	NA		0.35652	6.43648	4.41832	0.0576565	0.68214										0.222434	6.70303	0.973443	0.342129	0.999983										0.191876	7.94695	3.20397	0.0971031	0.609528
NUP107	0.474343	6.23064	9.43586	0.00918519	0.527331	0.669933	NA	NA	NA	NA	1.34054	0.430982	NA		0.142686	4.34542	0.389049	0.544639	0.880804										0.517829	5.13208	1.90541	0.18927	0.999983										0.0443761	5.68837	0.0759578	0.787247	0.942131
NUP188	0.3131	5.7628	1.70255	0.215232	0.682129	NA	NA	NA	1.01464	0.951978	NA	NA	NA		0.0769533	4.57819	0.121044	0.734015	0.938178										0.260836	4.63749	0.686251	0.422282	0.999983										0.152003	4.71584	1.03213	0.32847	0.749122
NUP88	0.345226	8.79022	8.35823	0.0129447	0.527331	0.30983	NA	NA	NA	NA	1.06314	NA	NA		-0.148452	5.4064	0.971603	0.344004	0.794822										0.242612	5.95546	0.914076	0.356729	0.999983										0.318942	6.76439	4.13694	0.0632002	0.560579
NUS1	0.52333	6.21003	9.5412	0.00889167	0.527331	NA	NA	NA	0.811688	NA	1.93904	NA	NA		0.614638	6.48721	10.1658	0.00792376	0.654696										0.0342818	6.20382	0.0203274	0.888833	0.999983										0.458257	6.39771	6.32573	0.02607	0.514602
NUTM2A-AS1	-0.116024	6.16234	0.451266	0.513835	0.842622	0.38733	NA	NA	NA	NA	NA	0.780599	NA		-0.070463	5.93269	0.160288	0.696024	0.928835										0.194327	6.43608	0.28858	0.600355	0.999983										-0.081121	6.27134	0.18811	0.671707	0.897736
OFD1	0.0871724	7.26863	0.533855	0.478326	0.828503	NA	0.658591	0.328008	NA	NA	NA	NA	NA		-0.270797	4.60196	2.94426	0.112222	0.693978										-0.286523	4.8492	1.05857	0.322543	0.999983										-0.0270883	7.05803	0.0427012	0.839536	0.958369
OLA1	0.223629	6.75408	2.60932	0.130928	0.620803	0.281413	NA	0.348088	NA	NA	1.64228	NA	NA		0.0813851	6.33021	0.481328	0.501211	0.862332										-0.130773	6.48366	0.127397	0.726962	0.999983										0.12953	6.99036	1.17102	0.299136	0.743988
OXCT1	0.163753	6.09645	1.56555	0.233536	0.69457	NA	NA	0.556826	NA	NA	0.934571	NA	NA		0.0599776	2.73988	0.0654213	0.802529	0.956071										0.188335	3.50409	0.428324	0.523954	0.999983										0.221249	6.08636	2.88472	0.113557	0.629636
P2RX5	0.120039	6.71667	0.722546	0.411135	0.799106	0.358091	NA	NA	NA	NA	0.739424	0.780805	NA		-0.269962	2.09152	0.86365	0.371331	0.8057										NA	NA	NA	NA	NA										-0.167697	3.21178	0.158663	0.696886	0.90698
P2RY10	0.252411	6.78854	2.34274	0.150522	0.634316	NA	NA	0.783409	NA	NA	1.44415	0.808982	NA		0.0998418	1.20048	0.0808929	0.78083	0.950896										0.339703	4.30737	0.663392	0.430279	0.999983										0.184307	5.25278	1.19317	0.294809	0.741759
PAK2	0.34249	7.85268	8.36948	0.0128971	0.527331	NA	NA	NA	NA	NA	0.512063	0.434558	NA		0.020669	8.02142	0.0152671	0.903737	0.981839										-0.0589728	7.97992	0.0375735	0.849347	0.999983										0.0918481	7.82582	0.484003	0.499038	0.828706
PALS2	0.450245	7.07214	5.81871	0.031857	0.541808	NA	NA	0.545272	0.874057	0.740968	1.33479	NA	NA		0.4867	2.32197	4.72569	0.0508959	0.68077										NA	NA	NA	NA	NA										0.29327	5.44039	3.47563	0.0853484	0.597458
PAN3	0.350617	9.44299	6.59395	0.0238255	0.527331	0.427	0.432194	NA	NA	NA	0.596358	NA	NA		0.0866792	8.76491	0.440997	0.519369	0.869727										0.207411	8.8195	0.68063	0.424485	0.999983										0.125035	8.84369	0.827839	0.379694	0.771271
PANK3	0.440393	5.79757	11.4211	0.00512071	0.527331	0.474377	NA	NA	NA	NA	1.10381	NA	NA		0.381069	4.99214	5.54586	0.0366551	0.663931										0.258351	5.278	1.21486	0.290643	0.999983										0.169857	5.56432	1.06918	0.320255	0.747791
PAPOLA	0.248724	7.50759	4.66762	0.0505785	0.558886	NA	NA	0.504259	NA	NA	0.448637	NA	NA		0.270006	7.19804	4.04794	0.0675562	0.688424										0.311794	7.29148	1.9542	0.185907	0.999983										0.184147	7.47198	2.47759	0.139835	0.643432
PARK7	0.237463	6.19573	2.9111	0.112423	0.608504	NA	NA	0.25798	NA	NA	NA	0.285289	NA		0.279979	6.9281	3.38338	0.0910617	0.693936										0.231701	7.19435	0.418257	0.529238	0.999983										-0.00900794	6.87037	0.00414441	0.949663	0.987822
PARP14	0.456259	8.98703	10.6356	0.00640718	0.527331	NA	0.507044	0.767115	NA	NA	0.774755	NA	0.855367		0.124808	7.83734	0.591549	0.456895	0.848601										-0.0767293	7.73919	0.0829633	0.777937	0.999983										0.230684	7.74457	1.68829	0.216717	0.695855
PAWR	0.398537	6.93229	9.15636	0.01002	0.527331	0.378948	NA	NA	0.684903	NA	1.16025	NA	NA		-0.318121	1.07425	0.848488	0.375556	0.807276										NA	NA	NA	NA	NA										-0.439663	3.43513	1.9759	0.183676	0.669095
PCED1B-AS1	0.0512078	5.17656	0.0842027	0.776391	0.940348	NA	NA	1.20677	NA	NA	1.32009	NA	NA		-0.116069	2.80551	0.174212	0.683896	0.926122										NA	NA	NA	NA	NA										0.331585	7.19313	5.03183	0.0432218	0.560579
PCNP	0.336026	7.19571	8.04709	0.0143491	0.527331	NA	NA	NA	NA	NA	0.413606	0.378094	NA		0.356242	6.39946	6.42769	0.0263988	0.654696										0.43023	6.87831	2.57138	0.133205	0.999983										0.27779	6.92973	6.39731	0.0253825	0.514602
PDCD6IP	0.136067	6.71131	0.971272	0.342867	0.766545	NA	NA	0.51219	NA	NA	1.16564	0.572503	NA		-0.0264909	6.59104	0.0310298	0.863152	0.970971										-0.0382512	6.90085	0.0271911	0.871603	0.999983										-0.13177	6.59142	0.780629	0.393224	0.776773
PDE4B	0.240375	8.08777	3.80543	0.0736286	0.573262	NA	NA	0.546937	NA	NA	0.564156	NA	NA		0.415996	8.20469	2.33047	0.153134	0.710312										-0.462449	7.93836	2.1655	0.165309	0.999983										0.778621	6.83095	9.18139	0.00980213	0.492683
PDE4D	0.514961	9.70102	6.49251	0.0247274	0.527331	NA	NA	0.545576	1.14333	0.85748	1.20038	NA	NA		-0.415139	7.17003	4.39157	0.0583097	0.68214										-0.35067	7.04849	0.693116	0.420375	0.999983										0.623666	8.86898	6.69681	0.0227329	0.50713
PDIA6	0.327322	6.21713	4.20718	0.0615948	0.560707	NA	NA	0.399965	NA	NA	1.52117	0.643381	NA		0.552922	6.68348	6.0504	0.0303013	0.663733										0.481388	6.33586	3.13227	0.100511	0.999983										0.163864	6.30247	0.746969	0.403327	0.780947
PEAK1	0.173584	6.71987	1.12251	0.30922	0.746807	0.483584	NA	0.464969	1.07924	NA	NA	NA	NA		-0.12458	5.60669	0.703658	0.418178	0.829409										-0.120123	5.51464	0.133609	0.720583	0.999983										-0.260619	6.52352	4.32293	0.0582648	0.560579
PEBP1	0.141099	6.22478	0.470078	0.505342	0.840266	NA	NA	0.615621	NA	NA	1.86066	0.719075	NA		0.474884	5.30064	3.88344	0.0726104	0.688885										0.238784	5.07309	0.340383	0.569619	0.999983										0.202188	6.33708	1.60593	0.227613	0.702177
PELI1	0.824929	9.88211	22.2243	0.000437179	0.478232	0.632383	0.440947	NA	1.33294	0.489038	1.66482	0.975124	NA		0.490477	9.09092	2.24961	0.159842	0.710657										0.10073	8.34975	0.0470737	0.831656	0.999983										0.252638	7.06369	1.13725	0.305915	0.743988
PEX14	0.246565	6.25993	3.07706	0.103617	0.604812	0.388333	NA	NA	NA	NA	0.816325	NA	NA		0.0258207	5.58906	0.0328092	0.859328	0.970431										-0.0170024	5.90316	0.00269022	0.959435	0.999983										0.245815	6.71326	2.36921	0.148071	0.650398
PGGT1B	0.203267	5.98481	2.03703	0.17777	0.652166	NA	NA	0.540117	NA	NA	1.25819	0.657707	NA		0.254039	5.83354	2.55944	0.135977	0.701011										-0.105023	6.28842	0.111715	0.743553	0.999983										0.364643	5.78696	4.31856	0.0583789	0.560579
PHACTR4	0.0805975	6.3108	0.239129	0.633218	0.892001	0.663806	NA	0.676044	NA	NA	NA	NA	NA		0.193551	6.25371	1.65371	0.223044	0.743886										0.307043	6.38884	1.75077	0.208469	0.999983										0.0230891	6.78052	0.0256416	0.875275	0.969888
PHB2	0.201902	5.90493	1.35429	0.266044	0.717901	NA	NA	1.0624	NA	NA	1.59544	NA	NA		0.383414	5.60079	3.16333	0.100984	0.693978										-0.0164442	5.58968	0.00242196	0.961506	0.999983										0.104768	5.71302	0.384683	0.545981	0.846059
PHF11	0.176089	6.29779	1.47783	0.246349	0.704851	NA	NA	0.50107	NA	NA	1.13337	0.758565	NA		0.152615	5.86608	0.61921	0.446812	0.842596										0.181714	5.75671	0.234487	0.636376	0.999983										0.120515	6.47972	0.764696	0.397957	0.780252
PHIP	0.221787	8.63666	3.10885	0.102026	0.602812	0.257033	0.373189	NA	NA	0.393536	NA	NA	NA		-0.0561341	7.87987	0.207401	0.657054	0.920411										-0.176899	7.93164	0.500606	0.491929	0.999983										0.00123033	7.96364	8.11063029646284e-05	0.992953	0.999318
PHLPP2	0.467032	6.38199	7.63332	0.0165035	0.527331	1.11511	0.552228	NA	NA	NA	0.969061	NA	NA		0.011252	3.26808	0.00364384	0.952874	0.991767										-0.198644	4.35305	0.41615	0.529566	0.999983										0.168462	4.60211	1.29417	0.276128	0.730697
PIGB	0.277522	6.52365	3.1312	0.100928	0.602812	0.586981	NA	NA	NA	NA	0.527162	NA	NA		-0.56489	4.38887	3.66452	0.0800787	0.688885										-0.244801	4.58547	0.560829	0.466198	0.999983										0.0226243	5.36767	0.0213184	0.886187	0.972643
PIK3CA	0.586036	8.83676	8.64507	0.011791	0.527331	NA	0.494249	NA	NA	0.559466	1.27737	0.273432	1.54386		0.114073	6.87403	0.861221	0.371936	0.8057										0.00890915	6.75262	0.00176659	0.967124	0.999983										0.101353	7.35724	0.413647	0.531465	0.838421
PIK3IP1-DT	0.239358	6.0823	0.507627	0.489122	0.833198	NA	0.689424	NA	NA	1.07006	NA	NA	NA		-0.55371	4.23346	2.29493	0.15606	0.710657										-0.136168	3.89116	0.180536	0.677497	0.999983										0.155838	4.65002	0.269902	0.612259	0.879084
PIM2	0.472479	6.14162	7.88331	0.015161	0.527331	NA	NA	NA	1.03173	NA	1.79859	NA	NA		0.786855	3.61786	5.15873	0.0426608	0.678353										0.345799	4.10649	0.736832	0.406235	0.999983										0.112638	4.66759	0.434933	0.521264	0.835837
PIM3	0.566053	6.16678	9.12431	0.0101218	0.527331	NA	NA	NA	0.673642	NA	1.11555	NA	NA		0.604397	6.95975	6.72279	0.0237586	0.654696										0.24275	6.36822	0.469619	0.505401	0.999983										0.763732	5.24362	8.59445	0.0118429	0.495137
PLAGL1	0.584707	6.39544	11.1567	0.00551607	0.527331	0.560332	NA	NA	NA	0.894507	NA	NA	NA		0.152237	6.81644	1.06267	0.323212	0.787548										0.401266	6.36463	0.88434	0.36437	0.999983										-0.701245	3.24105	13.1577	0.00314504	0.435035
PLP2	0.210386	5.92233	0.819406	0.382298	0.786429	NA	NA	0.777164	NA	NA	1.69042	NA	NA		0.282708	7.3517	1.15479	0.303968	0.78043										-0.284407	6.00054	0.492261	0.495461	0.999983										-0.303162	4.78736	2.62358	0.129632	0.636721
PLPP1	0.585922	6.13158	8.01514	0.0145039	0.527331	0.624945	NA	NA	1.22854	NA	1.86546	NA	NA		-0.227667	2.51152	0.668245	0.429897	0.832833										-0.000543448	3.36911	-1.28299e-08	1	1										0.174523	4.31647	0.679901	0.424723	0.791357
PMAIP1	0.576412	8.00628	6.57862	0.0239594	0.527331	NA	NA	NA	0.841002	0.658563	0.513972	NA	1.76939		0.0304952	6.51251	0.00870181	0.927239	0.986121										-0.159013	6.76386	0.284323	0.603028	0.999983										0.950539	7.94608	6.31699	0.0261537	0.514602
PMF1	0.349211	5.7469	6.99928	0.0205928	0.527331	NA	NA	NA	0.513281	NA	1.06961	NA	NA		0.284486	5.75048	2.87521	0.116076	0.693978										-0.0135744	5.64356	0.00422155	0.949197	0.999983										0.307912	5.97044	3.25216	0.0948831	0.606913
PMM2	0.115005	5.95261	0.603965	0.451382	0.819334	0.782512	NA	NA	0.482176	NA	NA	NA	NA		0.155255	5.40051	1.06662	0.322356	0.787287										0.271892	5.73192	1.03216	0.328384	0.999983										0.0867132	5.87462	0.276279	0.608127	0.876558
PNISR	0.177192	9.01205	1.87652	0.19459	0.664921	NA	NA	0.26617	NA	NA	0.814991	0.30711	NA		0.167675	7.9881	1.25521	0.28478	0.770545										0.0728812	7.86179	0.0824402	0.778616	0.999983										0.193781	8.65291	1.5543	0.234809	0.703972
PNRC2	0.377333	7.0721	7.75897	0.0158112	0.527331	NA	NA	1.04526	NA	NA	0.850203	0.489517	NA		0.455241	6.79416	8.44693	0.0133375	0.654696										0.37069	6.71733	2.50469	0.137923	0.999983										0.184628	7.16918	1.49932	0.24281	0.70827
POMP	0.212154	6.68911	2.39913	0.146088	0.632936	NA	NA	NA	0.419979	NA	NA	0.276614	NA		0.282611	6.8422	4.31853	0.0601402	0.68214										-0.176982	6.92318	0.519618	0.483978	0.999983										0.226649	6.95928	2.55069	0.134601	0.639337
PPIG	0.183877	7.94792	2.1674	0.165439	0.642151	NA	0.500964	NA	NA	0.381456	0.622024	NA	NA		0.105233	6.94465	0.645836	0.437449	0.838636										-0.175406	7.1711	0.459258	0.510042	0.999983										0.0726491	7.46588	0.332333	0.574275	0.860756
PPM1B	0.241081	7.7984	3.34727	0.091011	0.593193	NA	0.354974	NA	NA	NA	0.493284	0.273086	NA		0.0745056	7.13315	0.251832	0.624993	0.909238										0.178017	7.26911	0.595774	0.454225	0.999983										0.285996	7.99264	2.56101	0.133882	0.639194
PPP4R1	0.300405	6.22377	3.5005	0.0846947	0.585675	0.375406	NA	NA	NA	0.891599	0.878252	0.354606	NA		0.268442	6.06407	1.74514	0.211461	0.739314										0.121868	5.87546	0.191874	0.668588	0.999983										0.0800254	5.53219	0.341066	0.569354	0.85843
PRDM4	0.326487	6.4095	3.39247	0.0890909	0.590727	NA	NA	NA	NA	0.670674	0.771689	0.511099	NA		0.0766114	4.44194	0.167029	0.690066	0.928323										0.324013	5.19805	1.23957	0.285983	0.999983										0.0932117	5.09232	0.392386	0.54205	0.843426
PRKAA1	0.25563	5.64119	3.78281	0.074394	0.573262	NA	NA	0.718269	NA	NA	1.03148	0.555804	NA		0.119878	5.0921	0.527798	0.481658	0.854291										0.19732	5.26504	0.637473	0.439026	0.999983										0.129759	6.43016	1.11993	0.309475	0.743988
PRRC2C	0.489683	10.0453	13.5401	0.00290408	0.527331	0.290187	0.498839	NA	0.389833	0.361052	1.03751	NA	0.630571		0.178373	8.83676	2.04258	0.178809	0.721485										0.128929	8.92177	0.402994	0.536731	0.999983										0.303559	9.82924	3.51272	0.0838757	0.597458
PSMA2	0.32196	6.08173	4.14448	0.0633094	0.560707	NA	NA	NA	NA	NA	1.31522	0.541659	NA		0.365098	6.40283	4.70962	0.0510824	0.68077										-0.0833825	6.1899	0.0835198	0.777205	0.999983										0.170491	6.50112	1.22716	0.288321	0.737544
PSMA3-AS1	0.184663	6.58828	2.27109	0.156405	0.638206	NA	NA	NA	0.424956	NA	0.828429	NA	NA		0.121987	6.30521	0.862355	0.371633	0.8057										0.154854	6.42757	0.539661	0.475833	0.999983										0.173615	6.72325	2.14583	0.167059	0.660246
PSMA6	0.0908328	5.88289	0.412585	0.532149	0.850284	NA	NA	NA	NA	NA	0.879997	0.588249	NA		0.151462	7.00195	0.711521	0.415662	0.829103										0.200518	6.80165	0.693875	0.420136	0.999983										0.123516	6.82522	0.800993	0.387299	0.774637
PSMB1	0.234718	6.16335	2.30691	0.15343	0.637181	NA	NA	0.85688	NA	NA	1.13682	0.910771	NA		0.355326	6.80869	3.74826	0.077107	0.688885										0.103706	6.81719	0.087394	0.772261	0.999983										0.175111	6.72474	1.38267	0.261032	0.719198
PSMD1	0.350843	6.14441	6.38716	0.0257091	0.528188	0.513501	NA	NA	NA	NA	1.43919	NA	NA		0.400186	6.53414	7.75383	0.0166987	0.654696										0.244413	6.67217	0.859062	0.371162	0.999983										0.250149	6.48094	2.85061	0.115511	0.629636
PSMD14	0.327053	6.21972	4.31813	0.0586973	0.559738	0.351586	NA	NA	NA	NA	1.10988	NA	NA		0.321032	5.98529	4.61663	0.0530781	0.68214										0.179658	6.00371	0.411981	0.532281	0.999983										0.262096	6.44337	4.03981	0.065977	0.566561
PSMF1	0.193402	5.98086	1.78076	0.20562	0.671963	NA	NA	0.608332	NA	NA	0.863689	0.498228	NA		0.144451	6.2821	0.486139	0.499122	0.861038										0.018087	6.53554	0.00418966	0.949392	0.999983										0.26628	6.53694	4.43303	0.0555612	0.560579
PTAR1	0.253472	6.07888	3.66861	0.0783652	0.581139	NA	NA	0.321826	NA	NA	1.19205	0.467924	NA		0.282069	5.99074	3.37876	0.0912582	0.693936										-0.0442646	6.08477	0.0192534	0.891777	0.999983										0.223322	6.48623	2.05962	0.175204	0.663954
PTBP2	0.443962	8.33005	8.79127	0.0112496	0.527331	0.277403	0.587313	NA	0.47627	0.612737	0.533378	NA	NA		0.20617	7.41041	2.11643	0.171729	0.715819										0.113292	7.57673	0.176543	0.681336	0.999983										0.395067	7.79087	5.33343	0.0382533	0.549559
PTGES3	0.228172	6.96762	3.27295	0.0942821	0.598392	NA	NA	0.307846	NA	NA	0.700205	0.296829	NA		0.165025	7.08881	0.500379	0.493027	0.858221										0.190988	7.96299	0.263439	0.616514	0.999983										0.175754	7.39561	2.13139	0.168388	0.66149
PTPN2	0.345908	7.9193	7.52768	0.0171123	0.527331	NA	0.338227	NA	0.573265	NA	0.725583	NA	NA		0.206421	7.76338	1.33422	0.270843	0.765424										-0.00788934	7.7965	0.000635611	0.980276	0.999983										0.260707	8.00223	2.80365	0.118266	0.629636
PTS	0.0393381	6.19879	0.105464	0.750684	0.932283	NA	0.75779	NA	NA	NA	0.554669	NA	NA		-0.145002	5.63074	0.882737	0.366234	0.8043										-0.175692	5.93606	0.553535	0.470308	0.999983										0.176727	6.48879	1.54844	0.235646	0.704549
PUM2	0.244452	8.62995	3.8289	0.0728513	0.573262	NA	0.388002	NA	NA	0.462676	0.354065	NA	NA		0.248022	8.02009	3.96583	0.0700223	0.688885										0.13445	8.11431	0.306688	0.58927	0.999983										0.15197	8.45196	1.20605	0.292321	0.741351
PUM3	0.169689	5.96028	1.90314	0.191665	0.663054	0.370483	NA	0.493939	NA	NA	0.632477	NA	NA		-0.046814	4.51688	0.075797	0.787825	0.952459										0.0894463	5.10588	0.0820797	0.778646	0.999983										-0.0646796	5.97004	0.260066	0.618745	0.882431
PVT1	0.367867	6.54307	1.72912	0.211898	0.679502	NA	NA	NA	NA	1.33752	1.03998	NA	NA		0.167218	5.28066	0.548415	0.473403	0.852129										-0.189056	4.38822	0.127518	0.726848	0.999983										-0.545391	4.62544	3.24625	0.095156	0.606913
PWP1	0.438446	6.46275	6.60405	0.0237394	0.527331	NA	NA	0.5129	NA	NA	1.78234	0.984176	NA		0.251151	4.42629	1.76172	0.209452	0.737596										0.234675	5.09788	0.735707	0.406762	0.999983										0.227397	5.72794	1.21229	0.291134	0.740509
PYROXD1	0.247257	5.74471	4.06357	0.065606	0.560707	NA	NA	NA	NA	NA	1.11917	0.474188	NA		0.0563563	5.29372	0.162677	0.693895	0.928323										-0.160155	5.59388	0.392604	0.541846	0.999983										0.200552	6.07372	1.74364	0.209779	0.691056
RAB11A	0.52534	7.85742	12.1977	0.00413301	0.527331	0.588529	NA	NA	0.90057	NA	0.508199	0.464111	NA		0.207464	6.53479	1.88429	0.195299	0.727755										0.273147	7.7765	0.429838	0.52368	0.999983										0.370514	7.16556	7.45727	0.0173423	0.49905
RAB11FIP2	0.383538	6.168	5.4757	0.036413	0.545942	NA	NA	NA	NA	NA	1.75682	0.571753	NA		0.100082	5.49882	0.359553	0.56006	0.887954										0.12344	5.6544	0.135587	0.718683	0.999983										0.245499	5.95445	1.84889	0.197361	0.679105
RAB28	0.444546	6.37347	5.75877	0.0326034	0.543227	0.58533	0.783863	NA	NA	0.983166	0.890402	NA	NA		-0.444613	5.04875	7.3449	0.0191551	0.654696										-0.384837	5.47923	1.99119	0.181324	0.999983										0.0748583	6.24704	0.320709	0.580966	0.863805
RAB30	0.232765	8.4774	3.19527	0.0978546	0.600184	0.355836	0.479141	NA	NA	0.456475	NA	NA	NA		-0.0855861	2.91402	0.0634519	0.805455	0.956985										0.333005	4.16694	0.298661	0.594139	0.999983										0.374221	5.32377	2.44665	0.142131	0.646181
RAB3GAP2	0.490908	7.59386	10.8123	0.00608732	0.527331	0.409369	NA	NA	NA	0.611781	1.17263	NA	NA		0.0439454	6.21792	0.1195	0.735645	0.938178										-0.0170629	6.65565	0.00341236	0.95432	0.999983										0.111891	6.9851	0.786865	0.391395	0.77613
RAB3IP	0.747352	6.447	8.98547	0.0105758	0.527331	1.12674	NA	NA	2.0576	NA	NA	NA	NA		-0.188537	3.35762	0.503657	0.49167	0.857238										NA	NA	NA	NA	NA										-0.36125	3.81243	3.51032	0.0840039	0.597458
RABAC1	0.2601	5.58682	1.79298	0.204177	0.670982	NA	NA	0.870534	NA	NA	NA	0.375847	NA		0.31058	6.22837	2.91017	0.114101	0.693978										0.302217	5.86607	1.10064	0.313563	0.999983										0.211912	6.18591	1.74407	0.209726	0.691056
RABGAP1	0.378141	7.72082	10.3725	0.00692097	0.527331	0.493907	NA	NA	NA	NA	1.1282	0.442801	NA		0.125255	6.6982	1.19011	0.297019	0.776649										0.0218614	6.97726	0.00696942	0.93476	0.999983										0.0610111	6.6399	0.190527	0.669742	0.897415
RABL3	0.427573	5.73967	5.60173	0.0346594	0.544956	0.330613	NA	NA	NA	NA	1.77046	NA	NA		-0.0949573	4.49468	0.396784	0.540728	0.878691										-0.0453824	4.68191	0.0299961	0.865193	0.999983										0.327319	4.91417	4.97709	0.0442143	0.560579
RAD23A	0.287812	6.12242	3.47855	0.0855676	0.585675	NA	NA	0.519609	NA	NA	1.38308	NA	NA		0.174431	6.33447	0.712739	0.415275	0.828835										-0.094777	6.18333	0.078296	0.784098	0.999983										0.028411	6.18094	0.032927	0.858847	0.964302
RAN	0.448085	6.47832	6.91735	0.0211999	0.527331	0.480227	NA	0.746478	NA	NA	1.77847	0.468263	NA		0.348807	5.93846	3.6163	0.0818315	0.688885										0.0211119	5.80204	0.00301381	0.957067	0.999983										0.28982	6.27925	2.09622	0.171687	0.663424
RASGEF1B	0.653093	7.63041	7.84763	0.0153433	0.527331	NA	0.755179	NA	1.23807	NA	1.353	0.392321	NA		0.543194	7.84782	3.12336	0.102925	0.693978										0.695582	8.32184	2.38141	0.147147	0.999983										0.621513	5.93554	5.19755	0.0404068	0.55642
RASGRP3	0.25656	7.22177	2.42778	0.143895	0.632117	1.10553	NA	NA	NA	NA	0.458155	NA	NA		-0.135842	3.99647	0.116903	0.738421	0.938873										-0.198461	4.13561	0.103374	0.753015	0.999983										-0.467442	2.85932	1.52134	0.23968	0.707131
RBBP7	0.0213216	6.39327	0.0311089	0.862794	0.965316	NA	NA	0.386978	NA	NA	0.58527	NA	NA		0.0586303	5.18018	0.174221	0.68386	0.926122										0.156939	6.00594	0.437582	0.520038	0.999983										0.0705293	6.6049	0.225083	0.643177	0.888847
RBBP8	0.632805	6.0958	5.81686	0.0318822	0.541808	0.411249	NA	NA	2.11432	1.10272	0.792146	NA	NA		-0.186294	5.40708	0.529845	0.480826	0.853985										-0.331767	6.77971	0.873788	0.367158	0.999983										0.174726	4.14636	0.567188	0.46504	0.811736
RBM17	0.398903	6.92652	6.59217	0.0238418	0.527331	NA	NA	NA	0.913068	NA	0.901535	0.359475	NA		0.287546	6.49163	2.92679	0.113177	0.693978										0.112399	6.26671	0.246272	0.628136	0.999983										0.14974	6.7819	0.752736	0.401567	0.780904
RBM19	0.368868	5.9052	4.5858	0.0523551	0.558886	0.355981	NA	NA	NA	NA	0.972267	NA	NA		0.405781	5.21523	3.67409	0.0797218	0.688885										0.0904666	5.28172	0.0619305	0.807369	0.999983										0.213487	5.63383	1.97085	0.18413	0.669095
RBM23	0.192645	6.78198	2.3177	0.152545	0.636256	NA	0.762557	NA	NA	NA	0.357508	NA	NA		-0.111407	5.73466	0.52474	0.482902	0.854442										-0.0420336	5.4485	0.0304832	0.864129	0.999983										0.147377	5.83657	0.974855	0.341751	0.755528
RBM27	0.348776	7.70974	5.09804	0.042348	0.549018	NA	NA	NA	NA	0.570333	0.694005	NA	NA		0.328975	6.94961	5.91512	0.0318653	0.663733										0.198365	7.06202	0.755435	0.400783	0.999983										0.351626	7.71543	4.51643	0.0536111	0.560579
RBM33	0.344756	8.21428	5.81434	0.0319104	0.541808	NA	0.470789	NA	NA	0.481179	0.766636	0.344433	NA		0.289197	7.59404	4.49849	0.0557498	0.68214										0.171824	7.77391	0.446502	0.515879	0.999983										0.332543	8.12503	3.8978	0.0703023	0.574432
RBM6	0.0364106	8.38917	0.0867413	0.773146	0.939382	NA	0.260783	NA	0.376376	NA	NA	NA	NA		-0.156496	7.40185	1.31763	0.27369	0.765475										-0.0830728	7.36514	0.0977475	0.75959	0.999983										-0.106219	7.81313	0.714378	0.413497	0.785359
RBM8A	0.314552	6.45374	5.96054	0.0301742	0.529592	0.407237	NA	0.457293	NA	NA	0.723806	NA	NA		0.200272	6.52606	1.32621	0.272213	0.765424										-0.110642	6.33892	0.0868925	0.772896	0.999983										0.200381	6.92211	2.84815	0.115652	0.629636
RC3H2	0.193037	6.83831	2.50478	0.138209	0.627531	NA	NA	NA	NA	NA	0.362024	0.594844	NA		0.0574269	5.79042	0.243391	0.630795	0.911933										0.112533	6.23384	0.240526	0.63212	0.999983										-0.128236	6.70325	0.748575	0.402835	0.780904
RCN2	0.326881	6.84718	4.86364	0.0466139	0.555859	NA	NA	NA	NA	0.577025	0.829545	0.544521	NA		0.00805188	3.75782	0.00165083	0.968268	0.994172										0.231707	4.31156	0.358843	0.558839	0.999983										0.1495	5.75993	0.872192	0.367616	0.766249
REV1	0.219429	6.00591	3.38607	0.0893632	0.590727	0.326682	NA	NA	NA	NA	0.783487	NA	NA		0.076507	5.21347	0.409816	0.534261	0.874951										0.0720125	5.4275	0.0961682	0.761293	0.999983										0.0642404	5.8364	0.182823	0.676056	0.898652
RFTN1	0.858253	9.00799	10.1898	0.00730579	0.527331	0.743622	NA	NA	1.74237	0.684797	1.06197	NA	2.01949		-0.146005	5.73725	0.737143	0.40763	0.825496										-0.326734	7.04186	1.09137	0.315518	0.999983										0.142098	7.87582	1.07887	0.318152	0.746844
RHOA	0.19825	8.66715	2.16188	0.165939	0.642151	0.340962	0.729324	NA	NA	NA	NA	NA	NA		0.183132	8.89694	1.9355	0.189756	0.72576										0.259428	9.21	1.02381	0.330362	0.999983										0.137657	8.29831	1.21304	0.290988	0.740509
RHOG	0.49756	6.10062	6.33595	0.0262017	0.528188	NA	NA	NA	NA	0.790904	0.745089	NA	NA		0.198709	7.37001	1.08674	0.318021	0.785639										0.0405303	7.65202	0.0195467	0.890988	0.999983										0.129249	6.41405	0.669599	0.428147	0.792949
RHOQ	0.279891	7.86079	3.55534	0.0825615	0.584048	NA	NA	NA	0.40461	0.522087	NA	NA	NA		0.0957478	8.42373	0.271161	0.612157	0.906345										-0.17816	8.60132	0.236039	0.635297	0.999983										0.288417	6.55025	2.62559	0.12949	0.636721
RIC1	0.208172	7.61573	3.06855	0.104045	0.604812	NA	NA	NA	NA	NA	0.900754	0.388862	NA		0.0317173	7.34745	0.0497396	0.82732	0.96235										-0.128707	7.72404	0.243233	0.630242	0.999983										0.201685	6.61088	1.66987	0.219094	0.696075
RICTOR	0.399398	8.51869	6.02736	0.0294162	0.529143	NA	0.370256	NA	NA	0.457876	0.71642	NA	NA		0.247366	7.87236	1.55829	0.236046	0.749805										0.229191	7.87589	0.564346	0.466116	0.999983										0.391022	8.87082	4.38669	0.0566792	0.560579
RIPK2-DT	0.370288	6.09847	2.69516	0.125306	0.613762	1.07492	NA	NA	1.40173	NA	NA	NA	NA		-0.0858904	4.72154	0.0700535	0.795814	0.954278										0.30892	4.62316	0.499045	0.492363	0.999983										-0.10021	4.45493	0.219856	0.647031	0.889821
RLIM	0.290841	6.54263	5.55606	0.035279	0.544956	NA	0.603051	NA	NA	NA	0.842996	NA	NA		0.211938	6.72668	2.52622	0.138309	0.702293										0.111207	6.52928	0.185132	0.674163	0.999983										0.267758	6.33326	2.46229	0.140964	0.645819
RNASEH1	0.363173	5.50781	6.60184	0.0237635	0.527331	NA	NA	NA	NA	NA	1.27318	0.453642	NA		0.154971	4.39948	0.886474	0.365262	0.80283										0.261398	4.62743	0.822146	0.380756	0.999983										0.215651	5.40013	2.41725	0.144353	0.648236
RNGTT	0.197105	7.63174	2.38092	0.1475	0.632936	NA	NA	NA	NA	NA	0.568704	0.292942	NA		0.0511019	6.90348	0.0713862	0.793928	0.953695										-0.13148	7.09221	0.117815	0.736993	0.999983										-0.0182597	7.52169	0.0278642	0.870034	0.967899
ROR1	0.682274	7.05701	10.3452	0.00698031	0.527331	0.59514	1.18591	NA	1.12791	NA	NA	0.850087	NA		NA	NA	NA	NA	NA										NA	NA	NA	NA	NA										-0.361141	2.2864	0.756225	0.398327	0.780375
RPAIN	0.111022	5.78101	0.693618	0.420411	0.802063	0.445693	NA	0.39628	NA	NA	NA	NA	NA		0.207372	4.47398	0.86924	0.369802	0.805552										0.189536	4.57376	0.44665	0.515281	0.999983										0.0494319	5.31543	0.0812549	0.78016	0.939774
RPF1	0.337691	5.9067	6.2354	0.0272026	0.528188	0.352942	NA	0.37206	NA	NA	1.50434	0.438545	NA		0.238227	5.31918	2.84481	0.117827	0.694168										-0.159558	5.55347	0.415079	0.530699	0.999983										0.298065	6.26492	2.80488	0.118195	0.629636
RPRD1B	0.312018	6.43938	4.14282	0.0633532	0.560707	NA	NA	NA	NA	0.534473	0.682048	NA	NA		0.168939	6.25041	1.3141	0.274303	0.765475										0.0223896	6.3334	0.00440028	0.948136	0.999983										0.510311	6.37422	6.30527	0.0262698	0.514602
RPS6KA2	0.243847	5.52959	0.89483	0.361921	0.776127	NA	NA	NA	NA	1.01893	1.63826	NA	NA		-0.149403	5.1499	0.18169	0.677576	0.924977										0.0231945	5.95642	0.0053633	0.942681	0.999983										-0.150399	5.03612	0.315625	0.583944	0.864678
RRP15	0.330938	5.67704	5.54977	0.0353693	0.544956	0.375842	NA	NA	NA	NA	1.54573	NA	NA		0.221825	4.63261	0.990579	0.339518	0.793565										-0.0614954	4.60221	0.03924	0.845788	0.999983										0.017771	4.94688	0.0137014	0.908634	0.977935
RSF1	0.147205	8.3163	1.7562	0.208572	0.676305	NA	NA	NA	NA	NA	0.41074	0.302424	NA		0.0174683	7.33353	0.0183003	0.894665	0.979658										0.149084	7.63021	0.530435	0.479547	0.999983										0.126466	8.39148	1.05815	0.322664	0.748338
RSL1D1	0.377587	7.17358	7.36994	0.0180722	0.527331	NA	NA	0.522271	0.44529	NA	1.26001	0.361336	NA		0.416382	7.33473	3.67779	0.0795867	0.688885										0.0450395	6.92967	0.0182395	0.894667	0.999983										0.226955	6.97157	2.32583	0.151538	0.650889
RTCB	0.506044	6.36145	5.11422	0.0420722	0.548839	NA	0.918412	NA	NA	0.940655	1.28905	0.413534	NA		0.171146	5.36408	0.924472	0.355538	0.798317										0.317604	5.42644	1.34542	0.267114	0.999983										0.0997722	5.69041	0.319136	0.581884	0.863932
RTTN	0.151842	6.32678	1.50228	0.242685	0.702069	0.396087	NA	NA	NA	NA	0.718809	NA	NA		0.172484	4.27033	0.846439	0.375939	0.807276										0.127396	4.96927	0.277875	0.607063	0.999983										0.0598801	6.1674	0.148505	0.706289	0.909366
SAMD4A	0.184532	6.89097	0.931445	0.352604	0.771023	0.537625	NA	NA	1.20564	NA	NA	NA	NA		-0.261016	4.13697	0.708649	0.416583	0.829409										-0.776365	5.81345	3.23388	0.0953318	0.999983										0.591025	2.10011	2.17273	0.164205	0.660246
SAP18	0.26954	6.68176	4.24628	0.0605533	0.560567	NA	NA	0.343097	NA	NA	0.897754	0.456644	NA		0.361173	6.77653	3.77871	0.0760647	0.688885										0.0979939	6.89339	0.167248	0.689336	0.999983										0.38737	7.0999	8.69416	0.0114526	0.495137
SART1	0.165541	6.06339	1.3628	0.264621	0.717473	NA	0.761712	NA	NA	NA	0.527447	NA	NA		0.112246	5.52782	0.596912	0.454912	0.847253										-0.184171	5.56993	0.530242	0.479553	0.999983										0.164565	5.8358	1.15748	0.30183	0.743988
SART3	0.305695	5.94598	4.87099	0.0464737	0.555859	0.303893	NA	NA	NA	NA	1.12369	NA	NA		0.257103	5.04843	1.98989	0.184094	0.72467										0.0854501	5.3017	0.104284	0.751918	0.999983										0.350447	5.7344	4.37297	0.0570199	0.560579
SBDS	0.351486	7.56285	5.78549	0.0322671	0.543227	NA	NA	NA	NA	0.543353	0.85888	NA	NA		0.371465	6.42133	4.29975	0.0606221	0.68214										0.154927	6.25214	0.350143	0.564353	0.999983										0.777542	7.37963	15.5649	0.00172143	0.376272
SBDSP1	0.408097	6.09164	8.06167	0.0142799	0.527331	NA	NA	0.501536	NA	0.784766	1.09344	NA	NA		0.355964	4.35998	4.25514	0.0617911	0.68214										0.468302	4.44968	2.98241	0.108015	0.999983										0.515558	5.71674	9.78362	0.00813042	0.48375
SCAND1	0.325822	6.25112	5.11353	0.0420847	0.548839	NA	NA	0.89547	NA	NA	0.701957	0.636212	NA		0.326271	6.73399	2.7584	0.122983	0.695016										0.149436	6.36113	0.263512	0.616473	0.999983										0.299172	6.5953	3.853	0.0717389	0.577789
SDCBP	0.292079	5.98466	3.15363	0.0998398	0.601505	NA	NA	NA	0.948677	0.93069	NA	0.262496	NA		0.18433	8.29465	1.04302	0.327542	0.789968										0.161045	7.67691	0.438836	0.519442	0.999983										0.500216	6.64416	7.43118	0.0175013	0.49905
SEC61B	0.379458	6.46142	5.09006	0.042487	0.549763	NA	NA	0.554293	NA	NA	1.23696	0.883232	NA		0.389446	7.17507	3.24814	0.0970088	0.693978										-0.0160921	6.57797	0.00404894	0.950247	0.999983										0.241187	6.88377	2.34575	0.149933	0.650889
SEC63	0.0961149	7.05998	0.53331	0.478546	0.828503	NA	NA	NA	NA	NA	0.725786	0.30485	NA		0.131107	7.22822	0.695462	0.420825	0.829409										0.379777	7.08175	2.73562	0.12246	0.999983										-0.00277835	7.18586	0.000445011	0.983495	0.996773
SECISBP2	0.282307	8.16548	7.12291	0.0197055	0.527331	NA	0.485564	NA	NA	NA	NA	0.266055	NA		0.0226509	6.6867	0.0410874	0.842812	0.965333										0.339733	7.25121	2.59599	0.131516	0.999983										0.0148378	7.19423	0.0185425	0.893802	0.973871
SELENOK	0.445097	6.67589	7.69137	0.0161792	0.527331	NA	NA	0.36404	NA	0.830075	0.766002	0.302598	NA		0.213406	6.26469	1.20136	0.294852	0.776224										-0.0947509	6.12431	0.11444	0.740638	0.999983										0.633229	7.12511	15.5473	0.00172872	0.376272
SEMA7A	0.430259	6.21993	0.627567	0.442874	0.814318	NA	NA	NA	1.85991	1.60072	NA	NA	2.73588		0.244954	1.97413	0.414979	0.531845	0.873981										NA	NA	NA	NA	NA										-0.112488	1.41616	0.0902848	0.768462	0.936847
SERINC1	0.188631	7.33997	2.39274	0.146581	0.632936	NA	NA	NA	NA	NA	0.582364	0.433397	NA		0.141465	7.12124	0.760292	0.40058	0.819155										0.0667564	7.43276	0.055798	0.817006	0.999983										0.296947	7.47367	4.38613	0.0566933	0.560579
SERINC5	0.257731	5.50779	1.61853	0.226242	0.689662	NA	1.0993	NA	NA	NA	NA	0.296285	NA		-0.0912775	6.91038	0.241833	0.631879	0.91209										0.191432	5.9228	0.366158	0.555662	0.999983										0.0251217	5.89436	0.0168949	0.8986	0.975412
SERPINB9P1	0.14631	6.42442	0.323916	0.579244	0.871597	0.344679	NA	NA	0.998946	NA	NA	NA	NA		-0.332987	3.79889	1.33659	0.270494	0.765424										0.0759904	4.06333	0.043195	0.838593	0.999983										0.194925	3.21104	0.319696	0.581594	0.863932
SESTD1	0.186211	7.59595	2.22914	0.159983	0.638574	NA	0.659396	0.640815	NA	NA	NA	NA	NA		0.061667	7.67735	0.198825	0.663719	0.921481										0.0506323	7.82343	0.0439203	0.837302	0.999983										8.23906916167974e-06	5.55164	6.75384171374202e-08	0.999797	1
SF3B2	0.176087	7.02141	1.54777	0.236058	0.697227	NA	NA	NA	NA	NA	1.24579	0.353072	NA		0.260837	7.35095	2.1893	0.165091	0.714277										0.162978	7.1587	0.452484	0.513132	0.999983										0.227821	7.65934	2.5197	0.136789	0.64118
SF3B6	0.35068	5.76508	4.5276	0.0536619	0.558886	NA	NA	0.615866	NA	NA	1.42163	NA	NA		0.22776	6.05154	1.7283	0.213534	0.739314										0.0299631	5.89211	0.012722	0.911945	0.999983										0.345344	6.308	5.42291	0.0369129	0.549559
SFPQ	0.180424	9.17653	2.08183	0.1734	0.648134	NA	NA	NA	NA	0.26676	0.271616	NA	NA		0.0780746	8.61159	0.253043	0.62417	0.909045										-0.0507168	8.46528	0.0411101	0.842513	0.999983										0.238659	8.77681	1.68592	0.217021	0.695951
SGK1	0.672699	5.61667	4.41307	0.0563553	0.559338	1.2191	NA	NA	NA	NA	0.761119	NA	NA		0.244717	7.817	1.12868	0.309254	0.782866										0.0654545	5.9614	0.0207891	0.887604	0.999983										0.177749	2.27202	0.330888	0.575107	0.861178
SIMC1	0.298667	7.2188	3.43875	0.0871731	0.589077	0.437589	0.639331	NA	NA	0.80134	0.744324	0.352461	NA		-0.196822	4.41437	0.982058	0.341542	0.793988										-0.27022	4.8169	0.685421	0.421615	0.999983										0.0763367	6.04878	0.184801	0.674421	0.898447
SLC25A26	0.482718	7.28405	9.66464	0.0085601	0.527331	0.314199	0.594591	NA	0.514936	0.697181	1.04156	NA	NA		0.399072	5.91205	5.17861	0.042291	0.678353										0.305129	6.40922	1.01669	0.332	0.999983										0.449482	7.10058	6.20141	0.0273126	0.518694
SLC30A9	0.302171	6.50658	6.72145	0.0227474	0.527331	0.683605	NA	0.47725	NA	NA	NA	NA	NA		0.0201767	5.27135	0.0114639	0.916528	0.983205										0.145512	5.72642	0.329592	0.575816	0.999983										-0.0138504	6.10461	0.00788237	0.930627	0.981765
SLC36A4	0.469025	6.78246	11.9129	0.00446668	0.527331	0.445444	0.5866	0.309439	NA	NA	0.71067	0.432162	NA		0.0991639	6.52754	0.590049	0.457453	0.848793										0.0327354	6.20016	0.00913009	0.92535	0.999983										0.0990605	5.42768	0.384629	0.54601	0.846059
SLC39A9	0.143909	5.83994	0.783519	0.392609	0.789826	0.533672	NA	NA	NA	NA	0.748063	NA	NA		-0.352168	4.86754	2.49329	0.140676	0.704559										-0.156507	4.99714	0.31373	0.584938	0.999983										0.03204	5.27346	0.0502202	0.826215	0.954239
SLC49A4	0.993684	8.30968	23.2555	0.000361274	0.478232	0.703589	0.976531	NA	1.00342	1.26291	1.91466	0.392331	1.68236		-0.146036	7.69075	0.640562	0.439277	0.838837										-0.256144	7.87057	0.283068	0.603816	0.999983										0.258235	5.54191	1.96662	0.184571	0.669095
SLC50A1	0.215894	5.70002	2.80444	0.118573	0.611283	0.276044	NA	0.583298	NA	NA	NA	NA	NA		0.0746784	4.36527	0.295737	0.596665	0.903267										0.335887	4.72777	0.78191	0.392938	0.999983										-0.0275134	4.70341	0.0236439	0.88019	0.971218
SLU7	0.248935	6.58073	3.88553	0.0710187	0.572361	0.452458	NA	NA	NA	NA	0.86314	0.551717	NA		0.0969497	5.96494	0.550903	0.472423	0.852129										0.141655	6.321	0.360515	0.558717	0.999983										0.22423	6.55263	2.11421	0.169989	0.663328
SMAD4	0.381092	6.88295	6.54644	0.0242442	0.527331	0.289854	NA	NA	NA	0.593	0.994483	0.414984	NA		0.15898	6.0545	1.24562	0.286539	0.770899										0.0215453	5.94909	0.0103049	0.920714	0.999983										-0.0648926	6.56287	0.207401	0.656433	0.894354
SMAP2	0.428316	9.50297	6.78102	0.0222619	0.527331	0.28768	0.564678	NA	NA	0.590136	0.449513	1.05291	NA		-0.362667	8.10992	3.25705	0.0966023	0.693978										-0.195917	8.70925	0.574798	0.462096	0.999983										0.279266	8.4121	2.13274	0.168263	0.661475
SMARCC2	0.0194871	5.62406	0.0140365	0.907555	0.975365	NA	NA	0.640948	NA	NA	0.989147	NA	NA		0.0722891	5.17973	0.274993	0.609684	0.906345										0.145616	5.34871	0.223976	0.643955	0.999983										0.116032	6.24407	0.597241	0.453653	0.805973
SMARCD1	0.398317	5.49139	5.30566	0.0389613	0.548839	NA	NA	0.524257	NA	NA	1.36412	NA	NA		0.13796	4.24376	0.414522	0.531967	0.873981										0.209853	4.33255	0.352086	0.562366	0.999983										0.160262	5.44422	0.729097	0.408859	0.78449
SMC1A	0.21464	6.68269	2.76259	0.121094	0.612446	NA	NA	NA	NA	NA	1.02323	0.28544	NA		0.0136039	5.97893	0.00477992	0.946035	0.990555										0.0638979	6.19987	0.058364	0.81292	0.999983										0.156812	6.58514	1.26306	0.281687	0.732726
SMCHD1	0.242356	10.638	2.76621	0.120872	0.612446	NA	0.534644	NA	NA	0.40175	0.402186	0.443272	NA		-0.0556627	9.48351	0.0633456	0.805601	0.957074										-0.307886	9.35169	0.869787	0.368276	0.999983										0.291199	9.83719	3.76411	0.0746914	0.580507
SMNDC1	0.402665	6.08908	6.78418	0.0222391	0.527331	0.26936	NA	0.485338	NA	NA	1.49607	NA	NA		0.212448	5.93632	2.68331	0.127697	0.69948										-0.0778558	5.93724	0.156811	0.698622	0.999983										0.331384	6.18842	4.86351	0.0463296	0.560579
SNHG3	0.353047	5.6368	3.10764	0.102091	0.602812	NA	NA	0.743746	NA	NA	0.931044	NA	NA		0.517243	4.35761	3.06592	0.105811	0.693978										0.848888	4.31899	2.80177	0.118216	0.999983										0.550956	5.47069	4.4255	0.0557512	0.560579
SNHG32	0.418598	6.55051	4.38514	0.0570257	0.559338	NA	NA	0.7102	NA	NA	1.48594	1.58316	NA		0.376495	6.10938	2.51386	0.13919	0.703241										0.359358	5.62933	1.60891	0.227094	0.999983										0.308506	5.90397	2.33288	0.15097	0.650889
SNHG8	0.376687	6.76368	4.55188	0.0531089	0.558886	NA	NA	0.529254	NA	0.514835	0.828864	NA	NA		0.420265	5.34285	3.35501	0.092273	0.693936										0.0960589	5.20323	0.127947	0.726383	0.999983										0.16211	6.04873	0.727501	0.409355	0.78449
SNRPA1	0.330827	6.34826	3.26906	0.0944581	0.598837	0.384761	NA	NA	NA	0.708448	1.00213	NA	NA		0.302975	5.63336	3.73759	0.0774776	0.688885										-0.142137	5.85531	0.262806	0.616895	0.999983										0.31519	6.11692	2.94767	0.110059	0.626387
SNRPB2	0.334376	5.87046	4.27247	0.0598735	0.560567	NA	NA	0.676701	NA	NA	1.08532	NA	NA		0.197591	6.01222	1.25096	0.285557	0.770899										0.157323	5.93814	0.256121	0.621384	0.999983										0.288698	6.36402	4.24457	0.0602867	0.560579
SNRPD1	0.354616	5.89662	8.06716	0.0142543	0.527331	NA	NA	NA	NA	NA	1.49005	0.360505	NA		0.332316	5.37477	3.6744	0.0797106	0.688885										0.151773	5.38014	0.21847	0.648001	0.999983										0.245117	6.16079	2.95426	0.1097	0.62615
SNX19	0.401145	5.66118	6.18132	0.0277612	0.528188	0.493986	NA	NA	NA	NA	1.13709	0.494334	NA		-0.161656	4.75371	0.892319	0.363739	0.801731										0.0759522	5.00126	0.062647	0.806326	0.999983										0.164567	5.02066	1.25865	0.282497	0.733018
SNX4	0.217242	6.25046	1.85987	0.196453	0.665601	NA	NA	NA	NA	NA	1.05751	0.310418	NA		0.0824521	6.05596	0.278105	0.60769	0.905924										-0.115879	6.42228	0.10203	0.754566	0.999983										0.214904	6.78763	1.53965	0.236907	0.705158
SNX5	0.250265	5.96062	3.37027	0.0900316	0.591492	NA	NA	0.43283	NA	NA	NA	0.727708	NA		0.325267	5.35541	5.34157	0.039671	0.677119										0.175305	5.99314	0.460686	0.509371	0.999983										0.0345539	5.33215	0.0226179	0.882797	0.971816
SOD1	0.278611	5.95238	2.20778	0.161848	0.640055	NA	NA	1.12097	NA	NA	1.14024	NA	NA		0.327136	5.72083	3.78027	0.0760128	0.688885										0.299417	7.00655	0.866729	0.369107	0.999983										0.214042	6.59024	2.21621	0.160761	0.660246
SP2	0.44221	5.62336	6.31815	0.0263794	0.528188	0.455136	NA	NA	NA	NA	0.594009	NA	NA		0.26856	4.54371	3.06791	0.105704	0.693978										0.316918	4.69092	1.76271	0.206888	0.999983										0.138187	5.04903	0.58798	0.457102	0.807406
SP3	0.196717	7.69965	2.54551	0.135313	0.623644	NA	NA	NA	NA	NA	0.40626	0.272331	NA		0.238867	7.85528	2.9528	0.11175	0.693978										-0.112878	8.20263	0.156341	0.699064	0.999983										0.293549	7.74078	4.01598	0.0666787	0.566561
SP4	0.19589	6.67452	1.49076	0.244402	0.702756	0.505333	NA	NA	0.66896	NA	NA	NA	NA		-0.251789	4.7715	2.28425	0.156927	0.710657										0.0140169	5.25153	0.00280807	0.958558	0.999983										-0.0411779	6.27395	0.094611	0.763337	0.93472
SPCS2	0.178755	6.73693	2.06142	0.175371	0.64856	NA	NA	0.483463	NA	NA	0.962499	0.585663	NA		0.258721	6.38943	1.1985	0.295401	0.776515										0.327328	6.31513	1.62252	0.225255	0.999983										0.0930012	6.81416	0.210651	0.653946	0.892422
SPOPL	0.231729	7.49417	2.43246	0.143542	0.631341	NA	NA	NA	NA	0.516883	0.480126	NA	NA		0.117235	7.60178	0.653079	0.434957	0.836789										0.0150294	7.88228	0.0029508	0.957519	0.999983										0.316286	6.24491	3.52572	0.0833704	0.597458
SREBF1	0.0582599	5.7684	0.0224575	0.883243	0.970975	NA	NA	NA	1.12578	1.74563	NA	NA	NA		0.255708	6.10047	1.00939	0.335149	0.793219										0.0971016	5.85405	0.0395421	0.845495	0.999983										0.549555	5.27114	2.82218	0.117175	0.629636
SRP19	0.311304	5.82629	3.27916	0.094012	0.597197	NA	NA	0.44726	NA	NA	1.49514	0.663027	NA		0.365905	5.63515	4.17648	0.0639044	0.683778										0.05463	5.57739	0.0514088	0.824136	0.999983										0.213235	6.41568	1.42644	0.253988	0.714891
SRP54	0.113528	6.39661	0.575822	0.461882	0.824042	0.438388	NA	NA	0.457293	NA	NA	NA	NA		-0.00291409	5.85333	0.000354682	0.985288	0.998032										0.146282	5.74539	0.333825	0.573425	0.999983										0.112532	6.5315	0.711387	0.414452	0.78544
SRPK1	0.556934	6.24067	9.5187	0.0089524	0.527331	0.506262	NA	NA	0.62699	NA	1.0106	NA	NA		-0.0815608	6.15691	0.0616861	0.808108	0.957747										-0.221177	5.36341	0.386144	0.545049	0.999983										0.0762889	6.01797	0.354927	0.561713	0.853401
SRSF10	0.2719	8.16974	3.75194	0.0754366	0.574576	NA	NA	NA	NA	0.382605	0.331276	NA	NA		0.23415	6.96783	3.64065	0.0809328	0.688885										-0.00888887	6.99712	0.00163822	0.96834	0.999983										0.160354	7.77295	1.07761	0.318424	0.746844
SRSF2	0.153141	6.39994	0.932949	0.35223	0.771023	NA	NA	0.366897	NA	NA	0.429103	0.436608	NA		0.169294	6.28011	1.356	0.267167	0.765424										-0.255873	6.06775	1.11899	0.309695	0.999983										0.189405	7.19299	0.989385	0.338305	0.753069
SSB	0.111121	6.24955	0.431159	0.523205	0.846125	NA	NA	0.758387	NA	NA	1.50556	0.63432	NA		0.0273385	5.96376	0.0102954	0.920879	0.983725										0.0825275	6.17312	0.046639	0.832419	0.999983										0.0994778	6.63693	0.342578	0.568509	0.857972
SSBP1	0.0209647	6.06086	0.0238506	0.879706	0.969689	NA	NA	0.444198	NA	NA	0.761119	0.542124	NA		0.166504	6.01022	0.672443	0.428407	0.831867										-0.11669	5.86245	0.0934632	0.764674	0.999983										0.0745726	6.53237	0.304015	0.590862	0.868274
SSR2	0.193092	6.55471	1.11953	0.309838	0.746807	NA	NA	0.754851	NA	NA	1.54569	0.924854	NA		0.286154	7.16474	2.10638	0.172671	0.71702										0.105121	6.92536	0.161664	0.69427	0.999983										0.102461	7.36762	0.47783	0.501738	0.83008
ST6GALNAC3	0.150022	7.36451	0.798116	0.388363	0.788346	NA	NA	0.491195	1.03627	NA	NA	NA	NA		-0.670984	6.1579	12.6889	0.00398984	0.651795										-0.766418	5.19111	7.95653	0.0141918	0.999983										-0.148708	1.87641	0.119832	0.734696	0.922755
ST8SIA4	0.124857	6.75916	1.05855	0.322846	0.754475	NA	NA	0.402743	NA	NA	NA	0.554542	NA		-0.212343	7.31387	0.587233	0.458503	0.848875										-0.236488	7.00319	0.687609	0.422171	0.999983										-0.305777	6.24639	1.7694	0.206647	0.688145
STAM	0.317658	5.52524	3.10696	0.102139	0.602812	NA	NA	NA	NA	0.921775	NA	0.721924	NA		0.11297	4.97931	0.335028	0.573565	0.894877										-0.0760311	5.07319	0.104601	0.751522	0.999983										0.157718	6.5516	0.539426	0.475897	0.818076
STAP1	0.060699	7.23616	0.318768	0.582238	0.872131	0.376257	NA	0.420731	NA	NA	NA	NA	NA		-0.240782	1.40702	0.407691	0.535368	0.875382										NA	NA	NA	NA	NA										-0.313176	3.69114	1.40649	0.25729	0.716619
STK17A	0.361841	8.78213	7.28026	0.0186459	0.527331	0.438271	0.423717	0.270826	NA	0.570027	NA	0.273551	NA		0.263479	5.67853	2.37208	0.149823	0.707083										0.379627	5.5777	2.82921	0.116839	0.999983										0.186469	8.86321	1.70105	0.215092	0.69547
STX12	0.575776	7.18507	10.9242	0.00589448	0.527331	0.691766	NA	NA	NA	NA	1.28891	NA	NA		0.047413	6.7145	0.101704	0.755352	0.941634										-0.0445249	6.94302	0.0259096	0.874632	0.999983										0.0530058	5.88956	0.137414	0.716921	0.913965
STX18	0.148492	5.97693	1.04817	0.325141	0.755124	0.284926	NA	NA	NA	NA	0.695902	NA	NA		0.319325	6.40084	2.18867	0.165147	0.714277										0.141583	6.70962	0.178634	0.679569	0.999983										0.261946	6.05578	2.80354	0.118276	0.629636
SUMO2	0.425222	7.28572	6.52583	0.0244273	0.527331	NA	NA	0.374584	NA	NA	1.30692	0.408475	NA		0.246144	7.46802	1.3505	0.26809	0.765424										0.221609	7.61222	0.512943	0.486734	0.999983										0.182339	7.67873	1.38284	0.261003	0.719198
SUPT16H	0.274126	6.64128	4.89155	0.0460809	0.555859	0.259074	NA	0.361657	NA	NA	1.26497	0.396185	NA		0.00999625	5.43637	0.00334991	0.954811	0.992132										0.0907676	5.72171	0.0974486	0.75991	0.999983										-0.0190016	6.49673	0.0170413	0.898164	0.975356
SYNE3	0.35823	6.50991	6.9174	0.0211984	0.527331	0.541821	NA	NA	0.389966	NA	1.02654	NA	NA		0.33818	6.77186	4.94781	0.0463684	0.680195										-0.0805546	6.99111	0.0619363	0.807409	0.999983										-0.11066	4.19778	0.249841	0.625666	0.883866
SYNGR2	0.36703	6.69441	2.96671	0.109373	0.605194	NA	NA	1.01783	NA	NA	2.1213	0.572662	NA		0.256497	6.41239	1.95024	0.1882	0.725436										-0.213265	6.95556	0.323437	0.579355	0.999983										0.00158111	4.54777	3.50482470302961e-05	0.995368	0.999499
SYPL1	0.293481	6.5816	4.11872	0.0640272	0.560707	0.264469	NA	0.698359	NA	NA	1.4132	NA	NA		0.299586	4.88378	2.31262	0.154589	0.710657										0.31497	5.04172	1.27684	0.279129	0.999983										-0.0363059	4.50592	0.0588871	0.812109	0.950827
TAF1D	0.306068	8.2847	6.56733	0.0240585	0.527331	0.391016	NA	0.257528	NA	NA	0.554205	0.266733	NA		0.157791	6.38167	1.11763	0.311531	0.784338										-0.0452714	6.64291	0.0299551	0.865302	0.999983										0.0725428	7.49584	0.379618	0.548596	0.847272
TAF3	0.0273252	6.86694	0.0519334	0.82338	0.954905	NA	NA	0.384999	NA	NA	0.314604	0.256206	NA		0.0407899	6.03659	0.11749	0.737784	0.938748										-0.0911424	6.82454	0.0828683	0.778059	0.999983										0.270234	7.30652	5.20323	0.0403103	0.55642
TAF7	0.27035	7.44671	4.95473	0.0448979	0.553539	NA	NA	0.594307	NA	NA	0.700539	0.39918	NA		0.0635622	5.77138	0.253446	0.623898	0.908959										0.0793921	5.83984	0.119447	0.735259	0.999983										0.101984	6.97538	0.425852	0.525566	0.837389
TAMALIN	0.684134	6.76133	12.2132	0.00411586	0.527331	0.349262	0.45452	0.368559	1.27334	0.915705	0.526654	0.356743	NA		0.728056	4.94062	6.40336	0.0266356	0.654696										-0.08091	5.79892	0.0336772	0.857275	0.999983										0.627434	5.59127	2.36885	0.148134	0.650398
TANK	0.403737	9.78255	5.07461	0.0427527	0.549763	0.719571	NA	NA	0.804488	0.585427	0.544489	NA	NA		0.116869	9.14805	0.359807	0.559922	0.887954										0.206884	9.2566	0.352463	0.563068	0.999983										0.500383	8.16454	7.31418	0.0182307	0.49905
TARS1	0.62195	5.89151	13.6497	0.00282492	0.527331	0.668141	NA	NA	0.646477	1.06761	NA	NA	NA		0.0346233	5.061	0.0458114	0.834162	0.96391										-0.140879	4.5331	0.144512	0.710009	0.999983										0.190279	5.88955	1.04693	0.325146	0.748338
TASP1	0.0127094	6.52515	0.00862156	0.927478	0.980324	NA	NA	0.535245	NA	NA	0.774295	NA	NA		-0.118794	4.67074	0.317428	0.583676	0.897758										-0.334549	5.64361	1.00467	0.333473	0.999983										-0.144904	6.25475	1.44313	0.251367	0.714008
TBC1D1	0.275986	8.39369	5.02507	0.0436241	0.55016	0.326208	0.43885	NA	0.670274	NA	NA	NA	NA		-0.0665236	7.3395	0.133073	0.721701	0.935652										0.26231	7.87981	0.941406	0.34991	0.999983										-0.015513	6.87732	0.0206874	0.887871	0.973122
TBK1	0.337538	6.30649	3.31477	0.092426	0.596984	0.337875	NA	NA	NA	NA	1.34608	NA	NA		0.197782	7.80687	1.38091	0.263046	0.76334										-0.0675714	7.68794	0.0436293	0.837835	0.999983										0.0864574	7.1129	0.510145	0.487883	0.825448
TBL1XR1	0.349084	8.33549	5.42527	0.0371435	0.547945	0.473679	0.387707	NA	0.410229	NA	NA	NA	NA		0.0622186	7.44578	0.150672	0.704785	0.930937										0.255348	7.85608	0.694033	0.420073	0.999983										-0.0442072	7.97037	0.122835	0.731674	0.921841
TBRG1	0.130538	6.22179	0.748782	0.403001	0.795125	NA	NA	0.761006	NA	NA	0.72141	0.300879	NA		0.0278848	5.65693	0.034546	0.855698	0.969111										-0.0921797	5.85359	0.121258	0.733311	0.999983										0.0874277	6.44562	0.419721	0.528514	0.838171
TCF4	0.318265	9.27851	4.46384	0.0551347	0.559338	0.426655	0.68911	NA	0.601838	NA	0.270105	0.280536	NA		-0.363125	5.63365	3.58151	0.0831354	0.692499										0.442441	6.44567	1.22604	0.288583	0.999983										-0.449231	4.39799	1.81771	0.200976	0.68329
TCOF1	0.200773	6.43338	2.61677	0.130428	0.620466	NA	0.513671	0.443095	NA	NA	0.867742	NA	NA		0.195649	5.29754	0.821537	0.382815	0.809311										0.36098	5.3102	1.64632	0.222239	0.999983										-0.0722403	5.18401	0.336958	0.57166	0.85973
TES	0.168652	6.28653	1.57453	0.232274	0.692748	NA	NA	0.583232	NA	NA	1.0345	NA	NA		0.151508	7.45634	1.01457	0.333959	0.792695										-0.291167	7.9722	0.76666	0.397396	0.999983										-0.102483	7.49942	0.46062	0.509406	0.833351
TFAM	0.287792	5.92656	2.91682	0.112107	0.608396	NA	NA	NA	NA	NA	1.53754	0.585631	NA		0.419245	5.44305	3.43772	0.0888007	0.693936										0.411009	5.0897	1.50531	0.241305	0.999983										0.230343	5.93442	2.15937	0.165826	0.660246
TFDP2	0.159163	6.92222	1.77262	0.20659	0.67317	NA	0.425895	NA	NA	NA	0.47863	NA	NA		0.224849	5.64687	0.860166	0.37222	0.8057										0.057003	6.2404	0.0661833	0.801064	0.999983										0.160747	8.58134	1.78993	0.204193	0.684746
TGFBR1	0.502454	6.26273	7.91472	0.0150015	0.527331	NA	NA	NA	0.646703	0.999422	NA	0.494891	NA		0.203959	6.46951	1.7131	0.215428	0.740064										0.439624	5.95571	2.45504	0.141519	0.999983										-0.516831	6.64712	6.55123	0.0239782	0.510278
THOC2	0.249332	7.54234	4.23743	0.0607862	0.560567	0.281479	NA	NA	NA	NA	0.728594	NA	NA		0.231432	6.94835	3.19744	0.0993606	0.693978										0.202992	7.02888	1.09435	0.314886	0.999983										0.102626	7.55829	0.763426	0.398337	0.780375
THUMPD2	0.344803	6.10125	2.74308	0.122298	0.612446	NA	NA	NA	NA	NA	1.87254	0.608247	NA		0.46102	5.72449	4.84533	0.0483304	0.68077										0.227209	5.80489	0.694263	0.419935	0.999983										0.403395	5.78465	3.09355	0.102447	0.616625
TLE1	0.286946	6.83712	3.39155	0.0891289	0.590727	0.309014	NA	NA	NA	NA	NA	1.02694	NA		-0.402032	5.10695	0.821232	0.382902	0.809311										-0.175045	5.0771	0.154483	0.700133	0.999983										-0.0115435	5.92294	0.0038969	0.951188	0.988064
TMEM123	0.711887	8.99378	13.9461	0.00262038	0.527331	NA	0.354851	0.373534	0.775298	0.475663	1.16988	0.718626	1.68725		0.36618	7.68882	2.73735	0.124282	0.695282										0.239115	7.29698	0.793341	0.389537	0.999983										0.127773	7.48562	0.729449	0.408745	0.78449
TMEM156	-0.0375576	8.22937	0.0491918	0.828021	0.954905	NA	NA	NA	0.880399	NA	NA	0.320678	NA		-0.258833	2.98335	0.437324	0.521116	0.870029										NA	NA	NA	NA	NA										-0.188192	5.95675	1.8888	0.192899	0.675625
TMEM161B	0.196992	5.71427	1.98782	0.182721	0.65651	0.417537	NA	NA	NA	NA	1.24817	NA	NA		0.0979479	3.73645	0.303483	0.591984	0.900825										0.296127	4.54667	0.767614	0.396867	0.999983										0.239194	5.99498	2.47859	0.139765	0.643432
TMEM38B	0.345722	6.25646	4.40266	0.0565993	0.559338	NA	NA	NA	NA	0.585958	1.00905	NA	NA		0.206142	5.19338	0.693074	0.421603	0.829409										0.164753	5.34989	0.322187	0.580134	0.999983										0.0520035	4.29166	0.0608295	0.8091	0.950421
TNFAIP3	0.765576	7.66729	11.8573	0.00453515	0.527331	0.426329	NA	NA	1.34133	NA	0.813682	0.591813	2.11656		0.359516	8.584	1.73003	0.213319	0.739314										0.0991516	6.96932	0.0754002	0.788017	0.999983										0.894106	9.47359	7.41169	0.0176194	0.49905
TNFRSF14	0.201292	5.74954	1.7934	0.204119	0.670982	NA	NA	0.552768	NA	NA	0.560132	NA	NA		0.078072	5.74158	0.223091	0.645284	0.916416										-0.0921942	6.07946	0.108687	0.746977	0.999983										0.251981	5.77127	2.02519	0.1786	0.666172
TOGARAM1	0.310866	6.09921	4.73917	0.0490894	0.558886	NA	NA	NA	NA	NA	1.57115	0.436308	NA		0.00637339	4.43307	0.00154588	0.969293	0.994332										0.0107618	5.07514	0.00144099	0.970304	0.999983										0.167151	5.64027	1.32942	0.269966	0.727069
TOMM20	0.291595	7.08004	3.41488	0.0881551	0.589882	NA	NA	NA	NA	NA	1.32382	0.288112	NA		0.275738	7.0712	2.42708	0.14558	0.706142										0.199683	6.55148	0.534837	0.477765	0.999983										0.340707	6.97859	4.02358	0.0664541	0.566561
TOMM6	0.220157	6.04654	1.73677	0.210954	0.678505	NA	NA	1.00818	NA	NA	1.46072	0.445749	NA		0.331818	6.58495	4.40954	0.0578698	0.68214										0.15136	6.46592	0.293908	0.597043	0.999983										0.195075	6.06539	1.3616	0.264518	0.722118
TOR3A	0.0830347	5.82492	0.11124	0.744209	0.929838	NA	NA	NA	0.544078	0.939713	NA	NA	NA		0.511858	4.32191	6.66247	0.024277	0.654696										0.575476	4.58461	3.24718	0.0948588	0.999983										-0.0484898	3.56297	0.0628869	0.805979	0.949721
[truncated: 68 more rows]
[truncated: 76 more columns]

## Sheet: eTable4
	naïve B cells		CD14 Positive Monocytes			NK-cells							CD4 Positive T follicular helper cells	CD4 positive T helper cell population with combined Th1 and Th17 features					CD4 positive Th1 cells					CD8 positive naïve T-cells
[truncated: 141 more rows]

[truncated: 1 more sheets: eTable5]
